# Supplementary material for: AUTO-SP: Automated Sample Preparation for Analyzing Proteins and Protein Modifications
Source: Anal Chem. 2025 Jul 28;97(31):16751–8. doi: 10.1021/acs.analchem.5c00886 (PMC12355475; doi:10.1021/acs.analchem.5c00886)
Supplement: Supplementary file 2 [file ac5c00886_si_002.xlsx]

## Sheet: README
	AUTO-SP: automated sample preparation for analyzing proteins and protein modifications
	T. Mamie Lih1,*, Liyuan Jiao1, Lijun Chen1, Jongmin Woo1, Yuefan Wang1, Hui Zhang1,2,3
	1 Department of Pathology, Johns Hopkins University School of Medicine, Baltimore, Maryland, United States.
	2 Department of Oncology, Sidney Kimmel Cancer Center at Johns Hopkins Medical Institutions, Baltimore, Maryland, United States.
	3 Department of Urology, Johns Hopkins University School of Medicine, Baltimore, Maryland, United States.
	* Corresponding author, email: tlih1@jhmi.edu
	This supplementary tabel file contains the following tables
	Tab	Description
	Table S1	Expression matrix of global proteins
	Table S2	Spearman correlation between manual procedure and AUTO-SP for tryptic digestion. Related to Figure S1
	Table S3	Expression matrix of phosphopeptides
	Table S4	Spearman correlation between manual procedure and AUTO-SP for phosphopeptide enrichment using magnetic Fe-NTA beads. Related to Figure S2
	Table S5	Expression matrix of ubiquitinated peptides
	Table S6	Differential analysis of ubiquitinated peptides
	Table S7	Differential analysis of global proteins
	Table S8	Differential analysis of phosphopeptides

## Sheet: Table S1
Table S1. Expression matrix of global proteins
PG.ProteinAccessions	PG.Genes	PG.Organisms	P96_pool 1	P96_pool 2	P96_pool 3	P96_pool 4	P97_pool 1	P97_pool 2	P97_pool 3	P97_pool 4	P97_pool 5	P97_pool 6	P97_pool 7	P97_pool 8
A0A024RBG1	NUDT4B	Homo sapiens	180.597	224.727	158.747	222.265	348.853	309.016	466.88	327.072	355.826	259.328	272.839	328.549
A0A096LP01	SMIM26	Homo sapiens	60.9411	85.0412	62.1423	74.5968	62.2056	38.4053	66.2631	40.7644	49.8851	41.5684	61.6908	37.9058
A0A0B4J2D5;P0DPI2	GATD3B;GATD3A	Homo sapiens	8480.14	7483.08	8022.15	7292.5	12130.5	12692.4	11872.4	12773.9	12330.2	12459.7	12192.6	11146.5
A0A0B4J2F0	PIGBOS1	Homo sapiens	395.884	313.189	304.126	390.717	391.537	451.906	330.882	345.882	340.307	469.515	389.142	391.155
A0A140G945;P02489;P24622	CRYAA2;CRYAA;Cryaa	Homo sapiens;Homo sapiens;Mus musculus	NaN	422.509	403.465	604.144	1113.35	977.529	365.924	844.297	822.586	978.028	1036.78	944.943
A0AV02	SLC12A8	Homo sapiens	317.095	229.17	269.702	287.303	333.484	337.579	345.719	355.742	352.354	396.774	298.209	320.063
A0AV96	RBM47	Homo sapiens	144.779	398.971	167.956	400.308	9774.42	9724.78	8985.64	9384.78	9237.04	9913.62	9639.78	9643.71
A0AVF1	TTC26	Homo sapiens	661.638	478.975	539.632	559.772	495.732	575.996	709.071	631.035	579.161	607.358	552.387	659.732
A0AVT1	UBA6	Homo sapiens	11490.1	11309.9	12037.4	12002.5	4721.57	4685.32	4223.26	4656.15	4826.8	4599.72	4904.1	4590.47
A0FGR8	ESYT2	Homo sapiens	8933.86	9307.81	9170.6	9298.78	2409.69	2399.64	2706.81	2320.42	2574.39	2375.87	2368.37	2448.14
A0JNW5	UHRF1BP1L	Homo sapiens	154.647	222.174	143.657	179.625	432.74	428.436	477.804	424.795	398.756	426.698	416.013	427.848
A0MZ66	SHTN1	Homo sapiens	10976.8	10870.1	11620.6	11444.5	14133.5	13931.7	12838.5	13254.3	13828.8	13657.7	13819.4	13996.1
A0PJW6	TMEM223	Homo sapiens	1034.13	955.071	877.937	931.304	259.764	278.418	210.137	284.858	278.206	279.782	236.223	295.817
A1A4S6	ARHGAP10	Homo sapiens	1608.19	1518.25	1557.54	1598.83	239.221	276.894	196.301	244.915	285.827	221.575	219.829	242.173
A1A5B6;Q3MII6	Tbc1d25;TBC1D25	Mus musculus;Homo sapiens	67.343	82.5167	70.3118	78.1278	53.5169	70.6626	77.4604	56.0474	52.1609	77.4028	46.5235	69.2178
A1A5D9	BICDL2	Homo sapiens	1020.66	912.731	1018.27	786.759	763.704	799.954	879.943	746.528	811.784	746.8	783.928	734.513
A1IGU5	ARHGEF37	Homo sapiens	313.677	363.331	363.204	341.541	280.545	326.421	374.709	295.45	326.485	321.235	289.779	294.729
A1KXE4;Q80XQ8	FAM168B;Fam168b	Homo sapiens;Mus musculus	631.828	604.462	786.719	622.979	538.708	442.565	261.64	361.604	470.002	371.965	568.31	393.648
A1L020	MEX3A	Homo sapiens	1632.84	1513.6	1726.13	1652.8	312.434	282.284	293.117	286.94	272.32	301.594	259.133	280.63
A1L0T0	ILVBL	Homo sapiens	2897.19	2839.65	2868.46	2899.83	4861.24	4946.62	4710.37	4798.42	4930.87	4926.92	4787.36	4910.88
A1L170	C1orf226	Homo sapiens	991.967	888.519	938.162	1017.48	592.394	599.816	775.889	571.539	584.244	647.532	626.675	609.795
A1L314	Mpeg1	Mus musculus	262.41	409.858	375.875	302.424	839.964	746.875	760.28	696.235	710.979	674.914	721.566	687.974
A1L390	PLEKHG3	Homo sapiens	2768.13	2552.51	2804.92	2917.82	1723.7	1646.09	1674.56	1561.77	1677.27	1598.95	1616.55	1744.31
A1X283	SH3PXD2B	Homo sapiens	5139.08	4926.06	5150.19	5135.73	2288.96	2405.77	2030.88	2182.02	2267.25	2418.23	2367.93	2422.34
A1Z1Q3	MACROD2	Homo sapiens	109.448	113.536	NaN	119.138	NaN	NaN	NaN	NaN	NaN	NaN	NaN	34.9938
A2A432	Cul4b	Mus musculus	3508.7	3484.83	3700.47	3506.38	4879.62	4581.44	4450.84	4608.05	4797.7	4390.53	4688.68	4790.92
A2A5R2	Arfgef2	Mus musculus	96.1999	145.87	58.7667	60.6386	118.913	65.3128	86.8237	73.6421	118.352	31.0152	58.1826	64.9551
A2A690;Q9HCD6	Tanc2;TANC2	Mus musculus;Homo sapiens	62.7786	61.7582	101.285	65.4638	107.657	82.8967	123.966	127.311	91.906	127.991	122.563	110.827
A2A699;A8MVW0	Fam171a2;FAM171A2	Mus musculus;Homo sapiens	298.91	274.946	337.019	239.198	NaN	NaN	267.257	175.298	NaN	95.4314	NaN	NaN
A2A6Q5	Cdc27	Mus musculus	585.731	562.786	517.539	514.901	232.15	208.043	224.787	152.068	200.469	158.983	219.479	174.3
A2A863	Itgb4	Mus musculus	245.471	268.897	246.661	223.876	143.72	138.469	186.839	NaN	173.826	128.846	145.666	161.716
A2A8Z1	Osbpl9	Mus musculus	78.8463	71.3897	75.9829	104.212	97.1538	129.308	128.472	65.0255	58.5286	63.9816	63.6438	68.4304
A2A9C3	Szt2	Mus musculus	240.75	227.906	242.187	209.993	378.126	363.232	406.599	340.544	345.36	331.626	316.341	284.664
A2A9F4;Q8NAX2	Kdf1;KDF1	Mus musculus;Homo sapiens	242.283	244.268	172.989	194.049	145.503	155.084	154.803	158.049	129.221	161.188	137.816	139.262
A2AAE1	Kiaa1109	Mus musculus	51.5478	NaN	NaN	NaN	NaN	NaN	NaN	44.931	NaN	NaN	NaN	NaN
A2AAJ9	Obscn	Mus musculus	90.9068	NaN	113.904	NaN	98.6606	66.3448	NaN	NaN	NaN	65.5846	63.0875	NaN
A2AAY5	Sh3pxd2b	Mus musculus	131.607	131.83	141.325	135.635	235.131	251.42	191.662	223.905	256.341	239.862	234.226	237.473
A2AB59	Arhgap27	Mus musculus	142.592	169.5	155.937	141.176	133.586	141.993	218.876	153.351	122.647	118.705	119.777	139.68
A2ACP1	Ttc39a	Mus musculus	596.773	507.43	550.943	508.283	978.974	888.355	933.895	907.416	860.818	913.142	872.052	910.963
A2ADY9	Ddi2	Mus musculus	274.19	182.363	212.836	261.687	505.382	421.449	NaN	395.301	563.923	466.764	476.97	388.455
A2AG06	Meioc	Mus musculus	416.735	1176.35	530.685	789.861	127.894	387.253	699.542	239.115	253.919	279.001	NaN	284.343
A2AGT5	Ckap5	Mus musculus	402.741	371.35	402.461	427.887	512.085	510.769	491.757	530.231	579.195	541.181	489.345	529.935
A2AIV8	Card9	Mus musculus	142.645	NaN	NaN	NaN	152.17	NaN	190.259	140.573	86.5537	141.468	170.225	NaN
A2AJI0	Map7d1	Mus musculus	1160.36	1326.32	1122.54	984.072	1733.21	1662.69	1330.53	1596.15	1663.12	1696.4	1761.16	1764.22
A2AJL3	Fggy	Mus musculus	377.058	523.799	345.183	433.583	666.005	623.098	572.516	600.326	607.205	617.298	649.886	648.935
A2AKY4	Znf804a	Mus musculus	NaN	124.916	NaN	NaN	277.155	439.191	NaN	NaN	441.622	252.29	374.76	339.762
A2AL36	Cntrl	Mus musculus	NaN	NaN	2.41775	NaN	18.3732	24.789	12.6156	20.2827	15.8245	16.4702	16.0914	27.267
A2AN08	Ubr4	Mus musculus	384.788	463.663	419.311	433.798	475.316	473.765	477.436	490.637	453.238	456.908	484.953	452.831
A2APV2	Fmnl2	Mus musculus	168.363	156.633	177.346	119.383	NaN	48.4455	46.1664	NaN	NaN	NaN	NaN	NaN
A2AQ07	Tubb1	Mus musculus	250.112	301.331	326.954	249.433	234.451	163.501	129.336	183.751	177.415	186.783	166.682	190.737
A2AQ25	Skt	Mus musculus	44.5947	35.6174	42.3786	NaN	42.9328	44.6425	51.8405	45.1514	45.613	50.0228	40.1823	35.1452
A2AR02;Q13427	Ppig;PPIG	Mus musculus;Homo sapiens	2890.78	2951.09	3203.78	3041.57	3696.25	3506.08	2831.62	3253.99	3809.36	3543.93	3460.61	3341.99
A2ASQ1	Agrn	Mus musculus	712.106	737.222	798.223	769.176	855.428	854.187	895.554	903.749	869.908	910.335	813.813	874.286
A2ASS6	Ttn	Mus musculus	1724.54	1754.86	1722.51	1718.96	652.684	638.895	641.738	669.192	678.297	652.441	639.208	635.416
A2AUC9	Klhl41	Mus musculus	708.35	536.524	633.478	659.724	247.333	188.186	258.104	266.915	199.106	259.341	259.747	274.462
A2AUM9	Cep152	Mus musculus	705.672	418.741	630.099	806.536	NaN	NaN	NaN	NaN	NaN	NaN	142.465	146.065
A2AWA9	Rabgap1	Mus musculus	263.356	109.245	333.297	110.68	715.613	156.835	45.5701	104.499	78.2975	143.854	95.2432	75.5122
A2AWL7	Mga	Mus musculus	812.081	611.129	682.467	722.087	762.795	557.373	922.626	732.881	725.989	543.733	456.212	699.581
A2BDX3	Mocs3	Mus musculus	1238.19	1052.5	2564.06	2635.81	2335.57	1304.84	534.546	904.85	1056.06	863.457	1025.85	1066.4
A2BH40	Arid1a	Mus musculus	26.996	NaN	14.815	19.9707	19.8481	32.0028	36.9481	32.6175	19.6645	35.4025	14.8015	31.049
A2RRD8;Q96IR2	ZNF320;ZNF845	Homo sapiens	58.3914	53.7393	48.7118	62.2042	128.412	104.292	88.7332	95.61	96.3769	114.896	105.657	115.41
A2RRP1	NBAS	Homo sapiens	2565.54	2520.07	2539.61	2693.61	1629.95	1556.84	1759.43	1694.33	1492.46	1657.82	1559.35	1722.74
A2RSJ4	Uhrf1bp1l	Mus musculus	27.1368	37.2138	35.6824	NaN	59.056	53.1736	44.843	25.202	34.6648	48.1388	40.5807	34.207
A2RSQ0;Q6ZUT9	Dennd5b;DENND5B	Mus musculus;Homo sapiens	NaN	28.2307	33.6911	43.5657	109.292	49.9318	NaN	89.2174	91.7357	74.1371	NaN	122.765
A2RTF1	Catsperb	Mus musculus	NaN	NaN	NaN	17.6052	2832.66	2631.39	2108.73	2545.72	2441.15	2509.1	2577.66	2977.88
A2RTX5	TARSL2	Homo sapiens	20823	21891.4	21751.1	22110.9	20553.4	20503.2	17431.5	18702.4	20360.9	18896.7	19146.5	19044.1
A2RUC4	TYW5	Homo sapiens	658.259	765.769	646.75	700.36	1418.63	1437.1	1304.67	1349.12	1281.97	1253.53	1316.21	1193.39
A2VDF0	FUOM	Homo sapiens	220.801	183.628	269.874	200.853	61.7764	63.2845	70.1274	56.7225	42.0021	56.3095	48.62	57.0863
A3KFM7	Chd6	Mus musculus	130.601	111.084	113.164	132.399	82.7461	77.8138	118.03	96.8558	79.2223	93.8044	75.68	83.063
A3KGB4	Tbc1d8b	Mus musculus	439.946	385.319	474.319	469.7	427.788	417.976	460.191	371.21	400.857	396.639	458.254	412.258
A3KGF7	Plcb2	Mus musculus	69.5916	63.7385	81.1219	64.3769	71.2244	68.0391	NaN	NaN	NaN	62.6262	115.798	64.4987
A3KGS3	Ralgapa2	Mus musculus	129.032	NaN	NaN	NaN	84.23	85.3975	NaN	NaN	121.911	96.3471	105.805	123.253
A3KMH1	VWA8	Homo sapiens	4438.48	4470.82	4422.83	4401.5	10414.9	10262.1	10125	10041.7	10008.5	10236.9	10487.6	10246
A3KMP2	Ttc38	Mus musculus	1046.49	804.913	702.063	1179.96	927.809	871.322	886.776	692.67	718.721	809.953	667.873	735.212
A3KN83	SBNO1	Homo sapiens	1902.63	1838.93	1787.47	1866.92	1845.96	1817.09	1579.6	1756.13	1734.73	1844.9	1804.41	1786
A4D126	CRPPA	Homo sapiens	196.414	171.766	192.205	214.975	328.556	269.714	236.946	259.474	287.701	260.713	313.165	266.49
A4D161	FAM221A	Homo sapiens	162.506	124.488	156.393	154.309	NaN	NaN	NaN	51.9772	NaN	42.3481	36.1463	43.0438
A4D1E9	GTPBP10	Homo sapiens	1707.68	1587.86	1745.75	1606.55	809.57	765.409	758.11	802.689	788.005	831.805	790.178	763.618
A4D1P6	WDR91	Homo sapiens	1534.7	1404.99	1577.87	1488.85	976.24	984.844	1029.91	869.485	942.97	916.396	1049.94	990.447
A4D1S0	KLRG2	Homo sapiens	841.615	707.997	664.694	768.913	NaN	NaN	NaN	NaN	NaN	NaN	NaN	NaN
A4D1S5	RAB19	Homo sapiens	NaN	NaN	NaN	NaN	71.7377	61.1966	69.2703	64.4816	49.5245	62.9419	65.2646	66.4527
A4D1U4	DENND11	Homo sapiens	356.62	348.583	388.822	343.978	212.187	213.913	194.342	224.104	279.782	199.233	196.726	201.346
A4QPB2;O75197;Q91VN0	LRP5L;LRP5;Lrp5	Homo sapiens;Homo sapiens;Mus musculus	75.9243	82.2941	77.9532	62.4456	NaN	52.168	45.7733	NaN	NaN	NaN	NaN	NaN
A4QPH2	PI4KAP2	Homo sapiens	184.305	NaN	161.628	176.85	176.784	140.776	NaN	136.453	158.049	121.5	138.302	133.413
A5A3E0	POTEF	Homo sapiens	27261.4	22041.3	24212.3	19833.7	20432.6	16700.8	16185.1	17844.6	13851.1	15996.5	15117.7	13419.8
A5D8V6	VPS37C	Homo sapiens	653.803	663.023	592.086	695.925	538.124	570.25	571.105	460.135	634.318	565.938	590.781	472.234
A5PLL7	TMEM189	Homo sapiens	251.803	218.55	235.131	211.047	98.2344	94.9133	55.0159	101.596	106.391	74.7727	105.301	74.4354
A5YKK6	CNOT1	Homo sapiens	6519.26	6344.84	6522.78	6501.61	5634.73	5563.55	5374.95	5375.02	5466.88	5315.16	5433.3	5587.9
A5YM69	ARHGEF35	Homo sapiens	NaN	NaN	NaN	NaN	22.8276	27.3937	23.5335	28.2	33.9581	23.9534	31.7027	32.3121
A6H584	Col6a5	Mus musculus	11.7589	9.60021	NaN	38.3889	49.8012	46.1733	45.3289	42.7028	41.7696	27.8118	35.1546	29.9122
A6H5X4	Phf11	Mus musculus	39.8617	62.5634	48.1458	29.0676	168.49	147.485	157.147	178.641	99.995	155.378	115.995	139.032
A6H5Y3	Mtr	Mus musculus	985.199	886.433	901.44	730.6	1376.72	1409.85	1602.1	1668.03	1483	1296.21	1277.85	1353.75
A6H6A9	Rabgap1l	Mus musculus	1518.98	1270.52	1455.87	1418.33	904.302	928.877	718.844	955.057	846.42	886.79	879.358	970.31
A6H6E2	Mmrn2	Mus musculus	918.376	852.964	896.111	873.527	1038.25	995.126	1050.15	981.108	1021.93	972.568	1081.8	994.541
A6H8H2	Dennd4c	Mus musculus	1227.36	1186.29	1198.98	1230.91	1158.96	1074.93	1031.26	994.179	1147.3	1118.08	1090.26	1053.74
A6NC05	C5orf63	Homo sapiens	78.5976	69.6371	59.2119	57.3708	98.52	76.9544	69.4287	63.6593	95.5867	80.3957	105.161	75.8226
A6NCE7;Q9CQV6;Q9GZQ8	MAP1LC3B2;Map1lc3b;MAP1LC3B	Homo sapiens;Mus musculus;Homo sapiens	1201.9	1088.75	1192.52	1228.58	987.491	808.023	679.346	864.533	763.299	898.572	766.107	814.375
A6NCI8	C2orf78	Homo sapiens	NaN	NaN	1.67339	NaN	2.5378	4.90064	9.54403	6.85284	1.5683	1.20134	NaN	4.27637
A6NCS6	C2orf72	Homo sapiens	301.298	321.041	280.269	364.161	262.219	275.752	304.164	281.623	262.638	316.393	309.989	282.413
A6ND36	FAM83G	Homo sapiens	166.184	129.49	144.118	146.252	190.932	55.278	76.8457	51.1036	36.6791	59.6971	29.4581	65.6508
A6NDG6	PGP	Homo sapiens	7198.61	6940.46	8104.96	7044.2	7000.88	7565.77	6537.57	7240.78	7301.8	7555.92	6959.18	7247.95
A6NDU8	C5orf51	Homo sapiens	1940.81	1970.01	2004.8	1991.04	583.775	597.664	568.26	541.448	570.196	560.454	536.778	680.752
A6NEY8;Q9D820	PRORSD1P;Prorsd1	Homo sapiens;Mus musculus	97.2007	63.3772	67.2648	99.8465	106.419	126.886	108.599	104.038	88.2892	99.826	91.8715	83.4596
A6NF01	POM121B	Homo sapiens	242.066	186.538	134.54	216.171	NaN	NaN	NaN	NaN	NaN	NaN	NaN	NaN
A6NFI3	ZNF316	Homo sapiens	617.007	539.799	569.757	652.207	374.009	479.038	183.795	455.46	477.679	443.324	456.847	393.125
A6NFQ2	TCAF2	Homo sapiens	1323.85	1363.9	1331.84	1371.76	468.088	371.807	281.832	316.253	377.004	393.341	348.54	342.565
A6NGR9	MROH6	Homo sapiens	NaN	NaN	NaN	NaN	123.54	100.486	154.733	93.4886	129.945	124.324	96.7857	83.0658
A6NHC0	CAPN8	Homo sapiens	NaN	20.4344	NaN	NaN	73.2371	39.9825	NaN	50.157	34.1988	54.2472	58.9643	59.0542
A6NHL2	TUBAL3	Homo sapiens	948.516	824.837	996.451	1038.83	780.85	709.923	833.986	660.337	755.685	726.584	729.058	731.51
A6NHQ2	FBLL1	Homo sapiens	NaN	NaN	NaN	NaN	2.8304	1.96508	7.96028	1.32354	NaN	NaN	3.88195	3.13648
A6NHR9	SMCHD1	Homo sapiens	2337.4	2212.45	2463.92	2462.13	1182.6	1151.89	1114.14	1164.4	1198.94	1168.68	1158.34	1130
A6NHX0	CASTOR2	Homo sapiens	407.688	440.951	366.371	369.589	181.302	75.4759	65.5607	59.5021	80.7182	NaN	49.9634	72.3319
A6NI28;B2RQE8	ARHGAP42;Arhgap42	Homo sapiens;Mus musculus	110.061	138.3	130.192	107.499	138.583	82.9906	74.0609	75.8192	43.4463	68.6615	78.1054	74.057
A6NIH7	UNC119B	Homo sapiens	1946.62	1992.72	1952.11	2058.53	2955.55	2907.49	2650.83	2950.41	3131.77	2797.96	3038.51	3031.42
A6NJ78	METTL15	Homo sapiens	1100.86	1163.32	1089.01	1137.62	716.857	760.287	858.476	776.867	714.032	674.532	710.269	727.152
A6NK58	LIPT2	Homo sapiens	48.8577	51.2483	44.7632	46.6617	113.001	103.477	89.9564	99.4744	96.0559	113.685	78.2051	101.221
A6NK89	RASSF10	Homo sapiens	NaN	NaN	NaN	NaN	30.3737	35.0148	17.2248	25.8905	10.3915	17.9755	21.807	25.0946
A6NKD9	CCDC85C	Homo sapiens	740.112	596.744	776.528	667.132	377.276	321.978	375.568	335.686	369.327	352.874	358.598	314.419
A6NKF1	SAC3D1	Homo sapiens	612.258	589.609	521.318	552.13	409.645	364.332	413.301	396.111	367.172	440.091	345.428	324.238
A6NKT7	RGPD3	Homo sapiens	401.945	241.479	194.938	NaN	506.047	310.514	102.396	220.46	275.892	320.417	372.695	479.817
A6NL88;Q8C3Q5	SHISA7;Shisa7	Homo sapiens;Mus musculus	116.601	96.0408	46.562	96.618	238.507	142.933	199.582	179.777	240.791	150.824	315.729	271.923
A6NMZ7	COL6A6	Homo sapiens	449.379	558.226	344.13	647.215	729.435	NaN	1183.8	1243.39	1553.95	1089.95	1456.48	1245.16
A6PVS8	LRRIQ3	Homo sapiens	389.084	226.618	352.394	349.986	429.094	629.433	NaN	544.33	615.234	512.376	555.976	541.136
A6X8Z5	Arhgap31	Mus musculus	288.63	395.234	290.201	271.784	378.29	354.475	329.768	324.621	376.414	302.982	325.261	327.687
A6X935	Itih4	Mus musculus	13522.7	12846.5	13449	13839.1	13712.4	13424	11846.8	13439.2	13759.7	13631.8	13789.9	13709.9
A6ZKI3	RTL8C	Homo sapiens	1807.44	1858.69	2068.84	1855.69	341.786	386.451	319.052	327.643	302.403	315.255	306.932	281.784
A7E2V4	ZSWIM8	Homo sapiens	973.846	998.496	921.109	935.805	666.615	642.136	750.641	641.979	670.095	638.878	653.826	704.54
A7KAX9	ARHGAP32	Homo sapiens	1373.94	1498.08	1354.79	1411.46	1328.4	1418.16	1558.59	1353.1	1416.46	1241.77	1378.48	1333.97
A8C756	Thada	Mus musculus	1801.54	1253.76	1779.63	1605.69	2035.95	1884.21	1582.67	1972.37	2256.59	1960.3	2004.8	2020.52
A8CG34	POM121C	Homo sapiens	1597.19	1512.32	1586.74	1619.96	916.795	842.31	823.798	818.852	1008.78	824.079	890.941	866.069
A8K2U0	A2ML1	Homo sapiens	122.049	108.311	92.8919	147.756	290.645	292.864	265.954	279.107	273.795	299.93	302.263	309.757
A8MPS7	YDJC	Homo sapiens	1238.19	387.756	822.742	640.988	1108.84	860.938	846.116	878.427	932.011	855.505	923.871	852.81
A8MTL9	HMSD	Homo sapiens	299.242	257.919	289	248.258	637.17	499.369	254.51	171.153	436.258	294.004	383.574	246.923
A8MUK1;C9J2P7;C9JLJ4;C9JPN9;C9JVI0;D6R901;D6R9N7;D6RA61;D6RBQ6;D6RCP7;D6RJB6;P0C7I0;Q0WX57;Q6QN14;Q6R6M4	USP17L5;USP17L15;USP17L13;USP17L12;USP17L11;USP17L21;USP17L18;USP17L22;USP17L17;USP17L19;USP17L20;USP17L8;USP17L24;USP17L6P;USP17L2	Homo sapiens	6.61293	NaN	6.60102	NaN	18.6108	23.7564	20.9029	15.9991	NaN	24.193	24.2423	NaN
A8MW92;Q8CCJ9	PHF20L1;Phf20l1	Homo sapiens;Mus musculus	202.595	224.772	198.939	196.426	253.889	247.405	193.099	197.094	195.467	177.195	206.429	174.285
A8MWD9;P62308;P62309	SNRPGP15;SNRPG;Snrpg	Homo sapiens;Homo sapiens;Mus musculus	36211.2	30370.8	34041.1	35865.3	36885.4	33464.2	27648.1	31914	32131.8	31617.2	34237.5	34270
A8MWX3	WASH4P	Homo sapiens	84.5738	NaN	83.9838	NaN	NaN	NaN	NaN	NaN	NaN	NaN	NaN	NaN
A8MXV4	NUDT19	Homo sapiens	1852.74	1944.88	1841.44	1916.1	2628.58	2485.34	2902.47	2327.44	2455.29	2633.84	2320.77	2448.63
A8MYZ6;Q12778;Q70KY4;Q9R1E0	FOXO6;FOXO1;Foxo6;Foxo1	Homo sapiens;Homo sapiens;Mus musculus;Mus musculus	39.4183	NaN	41.5128	NaN	48.092	NaN	58.0355	NaN	NaN	39.3521	42.5842	34.5608
A9UHW6	MIF4GD	Homo sapiens	144.177	110.225	140.628	155.519	59.5711	53.5698	31.8413	89.4412	53.2693	55.3877	55.5546	75.7028
B0V2N1	Ptprs	Mus musculus	20.9419	NaN	NaN	14.0607	15.1928	11.1737	20.0848	8.59096	13.9409	22.2933	7.28241	12.7876
B1ANS9	WDR64	Homo sapiens	37.3293	22.3252	19.3291	NaN	136.213	124.208	NaN	105.258	122.188	133.927	85.3311	103.606
B1AUH1;Q92729	Ptpru;PTPRU	Mus musculus;Homo sapiens	141.358	213.16	NaN	NaN	176.837	90.1778	131.551	118.343	188.112	120.739	160.801	158.787
B1AVZ0;Q96BW1	Uprt;UPRT	Mus musculus;Homo sapiens	1186.47	1082.79	1213.16	1153.84	1190.43	979.289	894.716	931.278	945.435	990.123	845.736	1067.6
B1AXH1	Nhsl2	Mus musculus	139.073	142.206	276.392	155.313	189.031	117.866	171.359	117.606	115.357	134.866	118.702	101.336
B1AZI6	Thoc2	Mus musculus	19.2067	NaN	15.4822	13.041	25.8732	24.0718	22.8153	36.5029	NaN	29.676	39.7695	21.315
B2B9E1;Q629K1	Triqk;TRIQK	Mus musculus;Homo sapiens	NaN	NaN	NaN	NaN	4281.91	5382.17	3117.09	4875.54	4065.11	5000.73	4071.81	3988.59
B2RBV5		Homo sapiens	85.7514	60.4603	36.8206	40.7159	124.642	58.822	113.699	18.648	74.9269	42.0478	56.9002	100.486
B2RC85;P0C881	RSPH10B2;RSPH10B	Homo sapiens	NaN	135.386	NaN	NaN	NaN	NaN	420.502	NaN	NaN	NaN	NaN	NaN
B2RQA1	Kcna10	Mus musculus	786.38	361.956	532.137	974.299	270.248	681.726	23.2065	310.08	372.792	439.738	221.094	372.688
B2RQC6	Cad	Mus musculus	399.412	386.726	367.663	359.022	684.474	652.397	680.473	667.895	677.117	724.971	736.461	623.945
B2RR83	Ythdc2	Mus musculus	1101.48	1125.16	1128.91	1082.22	822.797	835.407	803.032	776.05	777.572	844.057	810.639	819.5
B2RRD7;P55201	Brpf1;BRPF1	Mus musculus;Homo sapiens	1243.2	1176.43	1261.31	1085.81	1600.96	1614.34	947.446	1468.09	1627.89	1466.07	1589.18	1704.15
B2RRE7	Otud4	Mus musculus	1531.34	1475.58	1436.43	1772.54	767.034	719.278	751.872	694.967	786.764	704.407	786.012	740.26
B2RS91	Rrn3	Mus musculus	134.229	152.273	84.9539	110.233	31.2673	51.4952	42.9364	25.9844	38.5943	153.64	37.721	30.5294
B2RSH2;P63096	Gnai1;GNAI1	Mus musculus;Homo sapiens	137.238	171.018	171.25	156.836	54.1266	NaN	NaN	13.1453	22.807	7.54999	114.193	NaN
B2RUZ4	SMIM1	Homo sapiens	161.071	156.361	167.118	184.867	557.521	545.862	438.102	656.599	620.766	536.746	531.548	443.918
B2RX14;Q5TAX3	Tut4;TUT4	Mus musculus;Homo sapiens	6567.04	4117.58	5817.11	6142.98	3120.41	3064.27	815.75	2547.37	2641.64	3029.26	2897.41	3222.31
B2RXR6	Ankrd44	Mus musculus	201.016	158.666	199.553	222.64	328.784	304.568	286.656	347.294	324.372	333.434	307.106	300.443
B2RXS4	Plxnb2	Mus musculus	506.559	459.805	452.969	511.305	1020.81	1093.31	1310.89	957.294	950.946	931.026	917.776	933.758
B2RY04	Dock5	Mus musculus	NaN	48.1912	107.727	NaN	209.975	140.535	155.44	150.103	146.117	151.887	160.424	184.01
B2RY56;P49756	Rbm25;RBM25	Mus musculus;Homo sapiens	7988.41	7742.6	8089.38	8187.05	7931.1	7747.85	6857.34	7203.09	7909.14	7249.51	7772.39	7520.15
B4DXR9;O95780;Q15928;Q8TB69	ZNF732;ZNF682;ZNF141;ZNF519	Homo sapiens	NaN	NaN	NaN	NaN	67.7639	45.3011	50.1753	45.8321	51.9997	71.0338	85.3383	57.5859
B5ME19;Q99613	EIF3CL;EIF3C	Homo sapiens	21491.7	20830.4	21328.3	21990.2	29654.9	30991.4	28445.3	29044.4	29807.5	30089.7	30208.9	30210.7
B7ZAP0	RABGAP1L	Homo sapiens	462.934	359.312	431.904	424.283	281.038	251.646	211.598	254.055	249.104	232.866	323.901	266.73
B7ZAQ6;P0CG08	GPR89A;GPR89B	Homo sapiens	2603.28	2453.06	2465.54	2615.51	1449.4	1389.08	1481.99	1251.62	1403.46	1316.34	1398.06	1332.14
B7ZMP1	Xpnpep3	Mus musculus	103.875	94.6738	76.7556	66.237	275.329	193.028	168.026	170.715	246.371	244.765	NaN	NaN
B9EJ80	Pdzd8	Mus musculus	372.745	221.613	274.849	218.602	201.032	174.649	262.205	135.591	246.3	163.462	111.75	153.883
B9EJ86	Osbpl8	Mus musculus	NaN	NaN	31.1798	21.0891	22.2093	NaN	NaN	23.6032	NaN	NaN	NaN	16.6776
B9EKI3	Tmf1	Mus musculus	NaN	NaN	NaN	NaN	242.066	298.675	231.302	238.567	219.631	250.274	205.148	230.836
C0HKD8;C0HKD9;P55081	Mfap1a;Mfap1b;MFAP1	Mus musculus;Mus musculus;Homo sapiens	3234.96	2868.81	2778.63	2977.99	2776.13	2773.95	2155.29	2816.29	2646.17	2803.42	2693.77	2798.66
C0HKG5;C0HKG6	Rnaset2a;Rnaset2b	Mus musculus	403.35	445.686	457.781	514.183	606.05	506.131	608.352	474.495	476.149	475.512	440.196	469.16
C4AMC7;Q6VEQ5	WASH3P;WASH2P	Homo sapiens	1236.34	1208.69	1340.87	1235.1	2281.53	2378.42	2928.13	2203.61	2137.91	2363.31	2240.57	2227.42
C8YR32	Loxhd1	Mus musculus	695.128	543.13	798.656	740.222	869.938	764.768	NaN	668.517	668.111	837.73	936.74	630.53
C9J7I0	UMAD1	Homo sapiens	117.059	80.8554	85.4798	89.2344	219.714	160.846	286.646	252.566	162.271	147.87	148.164	156.096
C9JLW8	MCRIP1	Homo sapiens	2341.36	2249.33	2519.82	2298.46	1364.26	1222.82	1147	1212.92	1155.18	1189.47	1190.03	1194.2
D0QMC3	Mndal	Mus musculus	819.545	805.625	810.687	830.858	1520.37	1479.98	1357.67	1483.5	1590.31	1507.87	1630.71	1573.65
D3YXK1	Samd1	Mus musculus	NaN	NaN	60.3479	NaN	NaN	NaN	NaN	NaN	NaN	NaN	NaN	NaN
D3YXK2	Safb	Mus musculus	3471.93	3755.03	4093.31	3881.29	5250.23	4348.23	3727.73	5082.34	5284.29	5544.17	4612.35	4608.45
D3YZG8	Mthfd2l	Mus musculus	203.746	251.039	254.584	200.884	160.501	156.692	99.3121	158.873	111.029	154.746	136.41	123.475
D3YZV8	Ccdc8	Mus musculus	NaN	NaN	NaN	NaN	6.21817	8.023	27.6896	17.2037	5.97381	31.7294	NaN	NaN
D3Z6Q9	Bin2	Mus musculus	305.999	310.553	310.393	335.864	495.848	451.824	607.864	478.799	439.862	458.777	452.809	450.239
D3Z7P3	Gls	Mus musculus	1175.97	1576.45	1525.27	1179.34	421.361	258.118	234.069	492.939	183.051	140.206	155.402	166.291
E1U8D0	Soga1	Mus musculus	NaN	NaN	NaN	NaN	13.2706	5.96228	8.03493	15.2219	10.4913	NaN	10.2503	9.89309
E9PRG8	C11orf98	Homo sapiens	1961.31	1500.13	1817.1	1972	1582.2	1501.46	1091.71	1581.83	1411.07	1541.91	1649.99	1540.98
E9PV24	Fga	Mus musculus	44680.8	42446.6	43367.8	46835.8	49343.1	48313	42612.8	49516.2	48361.4	47450.7	52953.5	51437.2
E9PV86;Q6DN14	Mctp1;MCTP1	Mus musculus;Homo sapiens	832.163	1013.58	878.665	807.167	284.678	400.323	187.99	302.595	394.756	342.946	355.234	339.973
E9PVA8	Gcn1	Mus musculus	4224.72	3588.7	4040.9	4051.07	5952.06	5371.9	5511.35	5345.55	4755.02	5741.32	5268.38	5319.43
E9PVD3	Dchs1	Mus musculus	197.148	201.845	177.497	162.035	227.059	228.725	315.359	237.396	187.363	190.764	195.929	227.849
E9PYI1	Znf568	Mus musculus	0.896064	2.52036	NaN	NaN	NaN	2.02304	1.68393	1.3655	3.33439	2.40726	3.43519	0.89113
E9PYY5;Q5VTH9	Wdr78;WDR78	Mus musculus;Homo sapiens	732.938	531.665	702.752	914.062	1117.73	1173.64	497.828	806.696	1134.26	911.13	1104.64	1123.57
E9PZJ8	Ascc3	Mus musculus	21.2717	34.2207	11.4821	13.5372	30.3569	30.7067	116.66	43.7889	46.8803	26.7797	22.5391	41.3237
E9Q1P8	Irf2bp2	Mus musculus	53.0004	60.529	67.7008	52.8747	122.657	106.469	152.627	124.825	113.119	117.469	124.862	118.416
E9Q2M9	Wdfy4	Mus musculus	107.439	134.083	104.111	98.0859	110.539	94.8262	84.4073	73.4458	120.609	71.7523	89.3074	85.9601
E9Q309	Cep350	Mus musculus	67.2636	NaN	102.375	74.2961	NaN	NaN	50.4831	62.2871	76.8961	63.2631	NaN	64.0704
E9Q394	Akap13	Mus musculus	83.4895	78.4813	69.7653	64.3856	119.56	97.3017	105.797	100.595	124.353	117.066	105.035	111.055
E9Q3E1;J3QMK6;Q80VQ0	Aldh3b2;Aldh3b3;Aldh3b1	Mus musculus	146.023	122.943	120.331	107.078	143.441	155.604	167.1	120.543	100.44	140.211	136.203	99.9362
E9Q3S4	Map3k19	Mus musculus	19678.4	13088.6	15364	20473.3	17925.3	18540.5	5080.68	16762	16091.1	9119.55	14443.8	15430
E9Q401;Q92736	Ryr2;RYR2	Mus musculus;Homo sapiens	220.468	162.215	287.002	158.067	172.346	277.071	275.895	155.59	188.915	137.534	64.4109	NaN
E9Q414	Apob	Mus musculus	812.069	822.348	924.732	932.779	782.277	774.134	606.171	688.034	838.585	747.949	647.62	751.908
E9Q4P1	Wdfy1	Mus musculus	595.507	920.076	811.7	645.585	681.313	1051.15	719.173	748.972	964.728	831.179	1147.46	NaN
E9Q4Z2	Acacb	Mus musculus	NaN	72.521	53.0453	55.9116	58.9364	59.5	61.9827	48.6157	72.6562	58.6526	57.7457	55.8623
E9Q555	Rnf213	Mus musculus	449.205	455.431	439.443	439.779	688	683.5	671.619	676.454	712.385	701.69	683.116	722.71
E9Q557	Dsp	Mus musculus	6513.86	4972.76	4629.31	6409.36	3200.64	4422.18	1335.08	2811.45	3811.62	3246.33	3231.23	3208.42
E9Q5C9	Nolc1	Mus musculus	1010.83	756.185	996.688	890.052	2152.87	2084.69	1934.95	1965.74	2025.57	1945.44	2142.83	1857.75
E9Q5K9	Ythdc1	Mus musculus	270.762	292.59	244.471	301.915	167.246	199.209	177.733	181.389	172.571	187.802	189.923	183.163
E9Q634	Myo1e	Mus musculus	46.1911	44.9667	52.0541	36.2086	64.9767	44.9115	128.595	76.321	52.5705	64.9401	55.268	47.6408
E9Q6J5	Bod1l	Mus musculus	34.5745	21.927	28.5253	NaN	59.481	54.9748	27.822	34.388	43.8726	65.2563	51.3293	60.1644
E9Q7D5	Arhgef5	Mus musculus	NaN	NaN	NaN	NaN	9.2354	NaN	14.7521	9.7477	NaN	NaN	NaN	NaN
E9Q7F2	Rnf169	Mus musculus	216.635	174.695	166.074	167.078	400.877	396.321	502.353	458.585	464.035	456.457	463.676	425.488
E9Q7G0	Numa1	Mus musculus	1193.33	1286.7	1331.42	1286.98	2364.44	2313.82	2209.72	2210.44	2323.22	2388.77	2227.65	2279.31
E9Q9D5;Q9UBK7;Q9UNT1	Rabl2;RABL2A;RABL2B	Mus musculus;Homo sapiens;Homo sapiens	287.736	277.692	268.766	332.143	290.123	279.126	302.239	230.467	249.731	283.382	233.224	246.478
E9Q9R9	Dlg5	Mus musculus	187.935	188.579	112.95	240.426	200.085	NaN	NaN	214.051	205.181	NaN	187.985	171.445
E9QAM5	Helz2	Mus musculus	NaN	32.5409	41.7577	41.3238	82.7529	77.545	64.0026	50.2257	66.6772	56.2947	57.7234	69.5672
E9QAT4	Sec16a	Mus musculus	2947.68	2953.61	3013.61	2926.02	3750.77	3716.29	3364.68	3727.41	3906.23	3980.61	3969.14	3883.1
F5H4B4	FAM227A	Homo sapiens	5395.67	4524.21	3750.12	4125.96	2091.75	2248.22	1690.4	2293.1	2247.95	2156.35	2105.11	2034.28
F6ZDS4	Tpr	Mus musculus	486.41	459.259	454.634	476.537	669.467	721.595	643.146	694.866	675.061	738.081	697.386	697.771
F7BJB9	Morc3	Mus musculus	32.8822	59.2065	NaN	NaN	88.4695	98.2549	112.902	71.3137	87.0513	92.396	70.5632	99.2238
F8VPU2	Farp1	Mus musculus	354.087	396.15	419.769	376.799	672.043	612.424	747.24	581.152	656.903	546.102	423.319	420.163
G3X9J0	Sipa1l3	Mus musculus	NaN	NaN	NaN	NaN	28.6742	NaN	NaN	NaN	33.5688	NaN	29.6041	NaN
G3X9K3	Arfgef1	Mus musculus	32.9807	23.354	28.9046	NaN	28.5772	34.3293	NaN	32.1125	23.8706	23.7016	20.8026	28.2424
G5E870	Trip12	Mus musculus	247.148	232.758	215.567	225.236	323.584	322.581	448.366	284.756	324.379	274.548	336.245	238.855
G5E897	Poglut3	Mus musculus	597.669	656.144	631.843	568.541	912.693	901.758	998.545	909.062	943.19	997.836	940.254	881.974
G5E8K5	Ank3	Mus musculus	NaN	81.886	72.3544	54.58	111.124	129.516	130.904	105.494	129.674	101.559	111.811	97.8421
G5E8Q8	Adgrf5	Mus musculus	27.3132	70.0266	34.9928	46.1205	43.2748	36.8378	43.8489	42.352	28.6739	31.781	29.9054	33.3826
G9CGD6;Q6P9H4	CNK3/IPCEF1;CNKSR3	Homo sapiens	170.73	162.04	140.853	154.317	NaN	NaN	NaN	77.5705	218.214	NaN	NaN	NaN
H3BQB6	STMND1	Homo sapiens	NaN	NaN	NaN	NaN	242.437	186.137	191.68	173.108	146.328	182.482	123.119	160.238
H7BZ55	CROCC2	Homo sapiens	NaN	NaN	NaN	NaN	8.97351	NaN	NaN	NaN	NaN	NaN	NaN	NaN
K7EJ46	SMIM22	Homo sapiens	83.9612	53.1588	34.1707	54.7237	165.226	155.275	119.232	76.0198	126.274	99.7751	117.559	79.697
L0R6Q1	SLC35A4	Homo sapiens	497.754	601.39	429.98	473.886	545.898	564.189	376.309	538.919	566.309	462.416	409.57	413.428
L0R819	ASDURF	Homo sapiens	1435.27	1290.6	1523.85	1439.91	811.995	794.108	622.433	755.968	676.294	754.065	717.352	701.129
L0R8F8	MIEF1	Homo sapiens	245.271	661.321	513.155	284.695	343.148	311.598	102.022	316.666	408.237	382.3	511.857	321.258
O00115	DNASE2	Homo sapiens	4357.57	3798.51	3672.79	4656.71	8337.31	7465.8	3070.54	6332.1	8192.01	8029.66	7915.63	8540.73
O00116	AGPS	Homo sapiens	891.233	1016.07	1026.46	935.877	3491.96	3643.01	3913.23	3884.33	3768.45	3748.93	3845.7	3699.65
O00124	UBXN8	Homo sapiens	67.1181	65.7011	69.2082	60.3927	38.1625	51.5769	54.8912	38.1319	41.869	54.8047	21.89	49.1361
O00139;P28740	KIF2A;Kif2a	Homo sapiens;Mus musculus	3471.09	3555.16	3708.94	3559.38	2808.21	3132.19	2472.01	2968.91	3028.41	2848.88	2953.06	2939.75
O00151	PDLIM1	Homo sapiens	3366.35	3417.93	3535.62	3182.25	9098.4	9230.1	6798.44	8436.3	9315.24	9081.36	9269.45	8696.8
O00154	ACOT7	Homo sapiens	9998.38	9022.02	10727.3	10552.5	5469.76	5366.22	4595.5	5371.87	5277.06	5417.65	5354.67	5242.7
O00159	MYO1C	Homo sapiens	8411.35	8703.25	8477.85	8183.95	4032.77	3908.34	4548.61	3904.16	4045.61	3985.95	3956.1	4241.74
O00160	MYO1F	Homo sapiens	423.262	462.5	492.652	451.176	594.673	630.22	775.059	537.204	579.784	580.601	563.617	565.615
O00161	SNAP23	Homo sapiens	2765.45	3057.73	2991.79	3200.47	3566.74	3729.09	3178.44	3484	3827.91	3693.57	3780.02	3589.38
O00165	HAX1	Homo sapiens	2495.96	2343.62	2618.59	2357.71	2948.94	2917.97	3010.64	2366.12	2707.64	2659.42	2702.58	2750.66
O00167	EYA2	Homo sapiens	53.5774	45.5898	37.9357	45.4262	28.1475	21.846	15.1454	33.0179	12.565	NaN	14.8611	30.6379
O00170	AIP	Homo sapiens	7862.98	7910.06	8066.88	7713.99	7677.55	7686.11	8105.73	7367.92	7022.38	7092.82	7196.31	7279.46
O00178	GTPBP1	Homo sapiens	2191.22	2208.14	2348.98	2328.82	3609.36	3314.69	2957.11	3227.65	3362.95	3315.4	3313.57	3524.28
O00182	LGALS9	Homo sapiens	226.613	178.358	433.97	NaN	530.292	547.746	424.366	463.284	513.79	453.914	478.448	520.887
O00186	STXBP3	Homo sapiens	3908.65	3542.24	3620.81	3725.85	4627.39	4339.61	3663.46	4243.24	4290.89	4412.84	4373.18	4335.09
O00189	AP4M1	Homo sapiens	305.718	305.898	281.695	271.179	222.462	295.115	164.904	212.278	237.28	234.358	262.659	212.747
O00192	ARVCF	Homo sapiens	783.597	748.719	765.207	789.423	2020.41	1955.76	2124.26	1885.65	1810.97	1769.28	1905.22	1875.96
O00193	SMAP	Homo sapiens	845.212	539.815	817.438	628.835	503.092	331.783	841.463	442.268	306.884	356.659	365.23	262.53
O00194	RAB27B	Homo sapiens	603.185	543.286	363.592	499.681	2232.23	1979.22	1926.05	1770.7	2107.63	1653.74	1961.96	2041.11
O00203	AP3B1	Homo sapiens	5197.65	4909.96	5134.72	5193.42	6289.55	6018.11	4920.97	5903.12	6158.66	6073.08	6123.56	6321.79
O00204	SULT2B1	Homo sapiens	265.901	148.476	202.391	219.514	573.785	514.566	630.007	538.036	453.859	475.966	464.75	498.049
O00212	RHOD	Homo sapiens	100.727	69.6128	121.501	81.0832	98.9814	77.4648	NaN	59.6455	87.1983	83.8226	81.2762	102.909
O00213	APBB1	Homo sapiens	330.235	280.979	291.771	296.931	NaN	NaN	NaN	NaN	NaN	NaN	NaN	NaN
O00214	LGALS8	Homo sapiens	314.886	286.612	261.636	246.918	1570.64	1507.29	1575.42	1413.68	1561.03	1528.33	1642.11	1447.41
O00217	NDUFS8	Homo sapiens	22900.2	23077.8	23612.5	23167.3	29929.4	28158.6	34882	28605.5	29579	29237.2	28653.2	29320.9
O00220	TNFRSF10A	Homo sapiens	69.3772	89.5984	93.7841	103.995	46.3826	51.1377	76.5455	60.1582	49.2245	45.6834	80.9135	50.5888
O00221	NFKBIE	Homo sapiens	261.21	248.419	237.098	326.763	116.289	118.363	72.6302	86.9032	96.6043	84.1528	93.4106	71.7383
O00231	PSMD11	Homo sapiens	41060.7	38858.9	40036	42597.8	30584.8	30934.3	29073.1	30231	30618.1	30575.7	31870.1	31721.9
O00232	PSMD12	Homo sapiens	17835	16217.4	18054.3	17415.3	11800.9	12301.6	11223.5	11859	12241.1	11824.4	11970.3	14051.4
O00233	PSMD9	Homo sapiens	2900.5	2927.97	2654.48	2979.24	3483.7	4001.5	1646.8	3942.21	3747.25	3915.79	3639.19	3838.32
O00238;P36898	BMPR1B;Bmpr1b	Homo sapiens;Mus musculus	NaN	NaN	NaN	NaN	55.3183	42.1862	40.757	44.9263	45.9312	28.696	57.7144	46.04
O00244	ATOX1	Homo sapiens	5772.45	6540.75	5428.67	5920.92	7254.37	9469.08	5392.38	8551.97	7753.87	7125.45	7481.02	6375.83
O00255	MEN1	Homo sapiens	409.306	447.459	336.738	333.088	198.787	249.578	188.886	215.976	210.747	189.796	188.157	208.178
O00257	CBX4	Homo sapiens	508.726	488.155	445.94	506.811	650.376	703.473	510.171	574.761	615.511	616.917	543.967	580.931
O00258	WRB	Homo sapiens	97.3193	103.812	106.197	105.105	91.5529	85.7057	101.022	92.5969	118.679	68.2002	88.6155	86.1614
O00264	PGRMC1	Homo sapiens	22525.6	21361.2	21648.7	23358.4	14114.8	15711	13499.7	15148.1	15260.5	15074.4	14019.1	14589.3
O00267	SUPT5H	Homo sapiens	4562.62	4229.32	4768.06	4604.87	4223.26	4039.49	4272.87	3994.19	3836.03	4114.53	4024.91	4157.75
O00268	TAF4	Homo sapiens	2118.32	1966.46	2120.41	2027.29	996.75	990.576	1132.81	946.792	1079.39	911.395	1022.07	1035.9
O00273	DFFA	Homo sapiens	2420.15	2322.48	2426.56	2506.55	1297.77	1374.82	1358.92	1238.35	1334.99	1365.31	1318.95	1258.7
O00287	RFXAP	Homo sapiens	411.734	337.43	324.281	380.019	555.209	413.426	358.185	277.536	435.097	347.532	321.511	417.413
O00291	HIP1	Homo sapiens	1443.04	1353.73	1413.43	1526.06	808.515	799.24	615.909	745.828	807.474	777.51	764.758	763.328
O00299	CLIC1	Homo sapiens	77333.1	77908.4	70366.7	78601.4	57344.1	61735.2	50813.4	56016.5	64911.3	57957	64693.2	52115
O00303	EIF3F	Homo sapiens	19405.6	18216	20392.5	19267.8	30244.1	29677.9	29248.7	30822.1	29929.1	30975.4	31326	30284.1
O00308;Q9DBH0	WWP2;Wwp2	Homo sapiens;Mus musculus	73.2341	51.488	16.3291	110.467	42.7041	38.2377	73.563	59.1966	35.1657	50.7222	68.8207	52.8228
O00311	CDC7	Homo sapiens	204.873	193.411	211.135	193.052	127.431	101.928	NaN	71.776	101.136	107.636	NaN	NaN
O00330	PDHX	Homo sapiens	5858.42	5633.26	5753.9	6016.65	8324.04	9235.63	7979.86	8315.06	8542.5	8760.66	8916.52	8735.1
O00339	MATN2	Homo sapiens	794.692	851.03	808.617	310.57	6087.77	6180.92	5374.18	6001.92	6483.61	6227.2	6548.59	6117.76
O00391	QSOX1	Homo sapiens	5733.13	5704.89	5900.02	5340.89	1058.81	978.644	941.626	984.608	1050.25	964.118	1032.88	939.117
O00399;Q9WUB4	DCTN6;Dctn6	Homo sapiens;Mus musculus	1099.08	1136.4	1103.51	1176.77	1316.27	1298.95	872.88	1466.25	1278.05	1487.64	1366.41	1375.67
O00400	SLC33A1	Homo sapiens	1031.48	953.648	963.273	992.695	930.719	1063.72	918.939	904.295	959.061	992.349	949.091	953.528
O00401	WASL	Homo sapiens	1372.62	1279.93	1443.53	1459.63	1087.88	1125.51	939.677	1037.29	1059.57	1023.11	993.233	1036.94
O00410	IPO5	Homo sapiens	29331	28518.4	29461.8	28776.2	23101.1	22019	20303.1	21870.2	22033	22221.7	21879.6	22354.5
O00411	POLRMT	Homo sapiens	205.94	215.941	254.08	245.065	138.565	113.152	136.262	102.776	114.79	113.371	140.599	129.26
O00418	EEF2K	Homo sapiens	376.986	315.555	351.406	331.113	879.658	926.714	682.62	853.148	905.604	878.901	900.54	866.687
O00422	SAP18	Homo sapiens	9359.54	8533.04	9093.19	9781.08	8087.32	8552.98	5636.34	8722.28	8173.86	8696.13	9105.22	8549.37
O00423	EML1	Homo sapiens	412.203	370.596	428.362	374.427	409.684	379.844	334.603	344.774	350.508	374.285	361.923	356.153
O00429	DNM1L	Homo sapiens	13352.2	13011.9	13542.4	12843.1	14615.5	13947.6	14376.9	14034.3	14585.6	13985.4	14773.7	13940
O00442	RTCA	Homo sapiens	5569.57	5412.85	5882.15	5518.38	3188.18	3105.58	3197.69	3047.95	3104.88	3322.8	3185.57	3299.08
O00443	PIK3C2A	Homo sapiens	1251.6	1139.34	1170.91	1183.67	828.183	765.237	723.014	739.938	807.865	747.178	813.186	824.63
O00458	IFRD1	Homo sapiens	230.601	248.504	286.24	210.535	123.377	94.3076	129.983	59.1946	97.4733	61.862	101.988	68.096
O00459	PIK3R2	Homo sapiens	652.415	697.012	603.756	649.889	1927.09	1890.85	1658.31	1807.17	2106.23	1785.58	2053.67	1861.15
O00461	GOLIM4	Homo sapiens	96.816	165.881	146.434	97.542	239.844	245.703	283.251	235.471	246.199	223.546	230.46	217.672
O00462	MANBA	Homo sapiens	2309.12	2063.68	2209.42	2359.93	887.929	908.04	793.38	868.6	889.528	931.581	893.971	922.016
O00463	TRAF5	Homo sapiens	122.893	NaN	17.4804	38.0052	54.3551	74.2397	39.9652	75.1076	59.9087	80.4642	65.0834	81.6168
O00468	AGRN	Homo sapiens	8926.18	8484.81	9245.54	8973.2	6933.48	6611.67	5582.21	6267.27	6613.85	6374.45	7022.52	6569.73
O00469	PLOD2	Homo sapiens	129.984	NaN	158.042	NaN	376.271	393.806	418.713	376.54	395.313	436.584	355.617	421.748
O00471	EXOC5	Homo sapiens	1778.69	1715.05	1774.09	1814.9	1389.29	1367.25	1452.54	1335.5	1367.19	1416.87	1459.6	1479.53
O00479	HMGN4	Homo sapiens	1061.95	438.658	1090.73	808.172	409.509	112.662	44.3991	140.754	114.27	135.915	195.024	143.006
O00483	NDUFA4	Homo sapiens	10401	9784.93	8721.28	10111.7	5601.53	7082.76	5023.24	5292.71	6412.51	5400.37	6195.54	5374.66
O00487;O35593	PSMD14;Psmd14	Homo sapiens;Mus musculus	23241.1	22423.4	25734.1	22847.8	18662.2	18067.8	15196	17551.2	18999.7	17516.8	18905.2	17449.1
O00488	ZNF593	Homo sapiens	370.964	362.326	363.415	321.249	656.913	699.119	854.892	630.152	653.61	624.015	607.268	507.639
O00499	BIN1	Homo sapiens	1554.65	1490.25	1511.97	1576.54	1665.31	1926.82	1718.98	1725.59	1850.82	1635.1	1803.46	1791.13
O00505	KPNA3	Homo sapiens	8770.63	8869.16	8896.07	7798.16	9637.79	9393.49	7664.79	9664.94	9938.88	9331.79	10013.5	9939.9
O00506	STK25	Homo sapiens	990.232	945.52	885.744	991.527	862.69	717.991	644.891	804.829	921.466	759.433	766.332	652.68
O00507	USP9Y	Homo sapiens	2.40063	NaN	NaN	NaN	NaN	3.97885	23.3189	NaN	NaN	NaN	NaN	NaN
O00512	BCL9	Homo sapiens	411.565	408.837	415.404	406.465	258.418	242.849	278.571	276.886	252.479	262.055	237.333	235.106
O00515	LAD1	Homo sapiens	15079.4	14048.1	14971.9	15320.6	4444.52	4306.62	4098.94	4109.79	4301.97	4152.06	4425.3	4022.69
O00519	FAAH	Homo sapiens	658.419	673.01	579.218	611.311	423.258	421.73	534.59	405.612	395.616	432.92	406.362	361.292
O00522	KRIT1	Homo sapiens	317.625	262.508	278.898	280.833	270.643	239.814	134.33	214.272	184.41	220.784	206.569	214.002
O00534	VWA5A	Homo sapiens	1925.24	1785.93	1829.44	1707.28	823.679	786.127	902.994	790.131	849.591	708.893	811.399	826.16
O00541	PES1	Homo sapiens	2591.62	2207.26	2598.92	2607.63	2632.52	2914.79	2260.08	2552.85	2784.62	2835.26	2811.08	2724.73
O00559	EBAG9	Homo sapiens	221.148	174.748	223.684	152.139	1079.88	964.57	790.867	968.858	1027.77	742.584	961.363	908.794
O00560	SDCBP	Homo sapiens	1728.07	1519.5	1718.62	1640.38	4237.33	4153.14	4207.92	4339.23	4186.06	4385.62	4182.63	4372.18
O00562	PITPNM1	Homo sapiens	115.13	82.7984	120.988	160.577	197.099	239.838	152.492	197.941	216.733	191.09	188.974	222.058
O00566	MPHOSPH10	Homo sapiens	850.515	766.557	844.623	821.399	791.018	719.829	720.784	727.435	716.313	709.417	754.866	642.19
O00567	NOP56	Homo sapiens	9394.24	9202.26	9031.82	9601.05	16844.7	17064.4	16141.3	16767.8	16951.7	16810.3	17179.7	17234.2
O00571	DDX3X	Homo sapiens	71457.4	65356.9	68016.7	72064.8	58721.8	60633.3	49041.1	58175.8	59424.5	59699.4	59881.3	59679.1
O00584	RNASET2	Homo sapiens	9732.97	9249.07	9321.78	9883.69	5247.69	5234.86	5126.98	4363.16	4935.95	5025	4843.64	5054.64
O00592	PODXL	Homo sapiens	4314.36	4466.37	4481.06	4737.61	624.101	417.651	444.544	550.207	400.938	414.779	526.051	396.031
O00625	PIR	Homo sapiens	18310.5	18557.4	19717.9	18300.7	3905.6	3853.57	3462.78	3742.55	3730.82	3913.35	3435.5	3719.36
O00628;P97865	PEX7;Pex7	Homo sapiens;Mus musculus	50.7984	55.4782	43.2685	NaN	93.2228	91.6839	168.824	92.9972	81.6771	101.924	61.2732	83.4059
O00629;O35343	KPNA4;Kpna4	Homo sapiens;Mus musculus	1783.51	2016.86	2027.23	1846.34	1206.22	1407.59	1578.46	1619.31	1235.68	1574.63	1165.03	1197.54
O00635	TRIM38	Homo sapiens	453.701	471.192	504.098	540.291	206.622	178.696	152.74	206.413	203.499	204.559	168.441	203.274
O00712	NFIB	Homo sapiens	9832.64	9900.37	9548.37	9357.46	2993.82	2598.09	2673.25	2627.94	2820.03	2535.2	2773.07	2641.37
O00716;O35261	E2F3;E2f3	Homo sapiens;Mus musculus	391.783	373.516	362.434	390.518	181.038	187.754	159.019	142.872	182.745	153.281	208.83	144.465
O00743;Q9CQR6	PPP6C;Ppp6c	Homo sapiens;Mus musculus	893.662	870.769	831.239	783.524	1092.7	1052.51	922.76	1101.22	1177.62	1006.76	960.289	1330.35
O00746	NME4	Homo sapiens	7356.77	6633.77	7842.29	8028.31	365.388	391.425	345.852	342.252	349.143	397.14	352.771	367.685
O00748	CES2	Homo sapiens	134.404	116.975	130.538	134.997	72.4936	126.331	44.9606	75.7058	83.7318	NaN	97.933	77.566
O00750	PIK3C2B	Homo sapiens	911.179	882.637	858.591	907.198	483.72	523.375	554.137	456.124	491.909	482.899	498.554	485.764
O00754	MAN2B1	Homo sapiens	5661.7	5277.54	5452.17	5616.82	10525.8	10363.9	9437.03	10172	10107.2	10509.6	10458.9	10516.9
O00757	FBP2	Homo sapiens	2702.07	1102.59	2427.25	1149.21	12332.7	12897.2	13208.6	20727.4	11567.7	22034.4	20328.2	23916.8
O00762	UBE2C	Homo sapiens	3037.09	2965.43	3032.61	3027.61	1438.61	1653.4	1448.68	1453.61	1372.48	1443.92	1557.06	1367.31
O00764	PDXK	Homo sapiens	8274.92	7573.83	9011.35	7932.56	16834.2	17326.4	17248.2	17909.2	17066.5	17350.6	17149.4	16935.8
O00767	SCD	Homo sapiens	1508.62	1205.31	1452.28	1280.92	1969.07	1714.35	1688.1	1908.75	1929.36	1948.59	1933.7	1908.87
O08528	Hk2	Mus musculus	11352.6	11034.6	11394.9	11969.9	15298.6	15926.1	16121.2	15550	15556.5	15715.2	15978	17123.2
O08529	Capn2	Mus musculus	4187.18	3260.64	3767.93	3947.39	4883.44	4798.62	4456.61	4887.13	4337.24	4533.07	4520.64	5021
O08539	Bin1	Mus musculus	644.474	612.362	606.202	677.789	853.91	825.72	1154.03	913.181	874.089	980.108	857.545	821.819
O08543;P52803	Efna5;EFNA5	Mus musculus;Homo sapiens	149.343	212.151	138.219	188.632	66.6792	103.083	113.122	116.088	83.2619	120.5	96.8572	88.951
O08545;P52797	Efna3;EFNA3	Mus musculus;Homo sapiens	105.052	93.7053	99.1302	98.6271	55.0395	49.1077	51.0692	48.8727	49.4332	46.8758	62.5995	55.1997
O08547	Sec22b	Mus musculus	20527	20375.3	21681.3	20725	39044.7	36627.8	33092.3	34067	36231.1	35565	39066.8	37701.6
O08553	Dpysl2	Mus musculus	4304.6	3581.51	4006.4	4841.37	5170.29	6665.76	7114.66	5376.39	5808	6191.68	6148.03	5816.11
O08573	Lgals9	Mus musculus	860.211	727.306	693.485	728.544	869.667	836.073	692.22	837.969	817.154	841.676	862.246	933.734
O08579	Emd	Mus musculus	3404.42	2909.3	3704.22	3913.94	3242.86	3039.67	2172.74	2927.45	3000.75	3262.97	3424.6	3289.55
O08583	Alyref	Mus musculus	187.076	222.191	152.251	232.513	290.122	319.354	237.686	212.425	248.051	227.988	181.52	234.715
O08585	Clta	Mus musculus	7.41309	9.20603	4.66608	6.91501	21.9629	7.09751	NaN	12.39	15.3645	11.6402	10.2275	11.1401
O08586;P60484	Pten;PTEN	Mus musculus;Homo sapiens	636.166	642.033	585.677	613.035	374.336	426.313	310.122	424.854	414.703	361.261	398.807	408.089
O08599;P61764	Stxbp1;STXBP1	Mus musculus;Homo sapiens	6298.61	6257.87	6776.86	6265.61	5850.7	5799.21	5014.48	5586.47	5339.79	5821.49	5240.42	5615.68
O08600	Endog	Mus musculus	64.8388	46.68	35.9085	69.8778	75.5033	73.4274	78.1949	85.5858	64.4126	80.6401	75.2897	83.7843
O08638	Myh11	Mus musculus	1329.73	1339.7	1286.14	1278.58	945.237	964.653	1264.15	959.429	987.811	934.972	991.519	968.988
O08663	Metap2	Mus musculus	440.535	386.261	452.457	411.283	831.415	803.077	514.188	753.85	719.131	806.134	753.086	888.564
O08677	Kng1	Mus musculus	17830.2	17613.8	18385.1	18541.7	16557	16498.6	14427.8	15368.5	17866.7	16434.1	17191.7	15470
O08686;Q9UMQ3	Barx2;BARX2	Mus musculus;Homo sapiens	46.1537	52.4301	43.6004	50.2164	NaN	NaN	NaN	NaN	NaN	NaN	NaN	NaN
O08692	Ngp	Mus musculus	1111.58	993.055	1002.35	963.281	4809.41	4829.26	3295.94	4644.64	5003.63	4875.44	5213.13	4837.9
O08709	Prdx6	Mus musculus	5286.51	5039.98	5103.96	5213.16	9423.1	9573.46	9998.03	9572.39	9474.01	9774.43	9724.42	9971.32
O08736	Casp12	Mus musculus	49.7844	52.478	44.6852	NaN	79.964	97.778	78.7445	62.8865	90.1133	62.6213	94.7315	80.4818
O08738	Casp6	Mus musculus	NaN	NaN	NaN	NaN	95.085	NaN	NaN	NaN	NaN	NaN	NaN	99.7078
O08739	Ampd3	Mus musculus	235.929	270.702	281.917	269.67	267.134	248.275	361.675	262.372	287.901	269.072	287.898	293.142
O08740;P52435;Q9GZM3;Q9H1A7	Polr2j;POLR2J;POLR2J2;POLR2J3	Mus musculus;Homo sapiens;Homo sapiens;Homo sapiens	552.077	412.747	498.736	543.867	376.734	469.766	515.587	382.109	418.181	401.62	405.129	366.764
O08746	Matn2	Mus musculus	308.372	254.202	322.483	284.589	435.286	432.137	310.706	389.65	412.596	415.976	413.077	386.261
O08749	Dld	Mus musculus	431.243	462.23	365.626	407.658	608.88	610.014	354.051	570.269	554.247	609.568	569.671	540.298
O08756	Hsd17b10	Mus musculus	1451.62	1416.85	1325.86	1429.76	2336.13	2254.14	2285.39	2188.11	2225.55	2349.93	2244.22	2316.49
O08784	Tcof1	Mus musculus	565.136	578.304	490.207	531.101	1228.55	1158.13	1456.77	1260.12	1132.68	1200.17	1155.16	1135.41
O08788	Dctn1	Mus musculus	230.4	209.442	203.943	223.522	337.702	339.763	395.408	355.497	321.08	339.684	379.468	336.953
O08795	Prkcsh	Mus musculus	2420.29	2254.94	2251.08	2288.85	4051.81	4236.81	2994.51	4067.04	4236.04	4045.54	4142.07	4284.14
O08807	Prdx4	Mus musculus	904.886	768.451	936.968	945.629	1545.29	1593.42	794.35	1530.71	1507.64	1546.29	1649.62	1538.04
O08808	Diaph1	Mus musculus	952.588	964.79	1013.83	972.834	1225.05	1020.65	1180.23	962.857	1206	1148.1	1071.63	1159.92
O08810;Q15029	Eftud2;EFTUD2	Mus musculus;Homo sapiens	15967.5	15265	16980.6	16409.6	11689.7	12152.8	12174.4	12016	12123.2	11882.9	12043	12335.9
O08848	RO60	Mus musculus	186.965	146.406	107.158	88.5607	189.956	185.262	194.665	141.628	197.088	168.574	206.07	139.636
O08915	Aip	Mus musculus	9.82569	9.78282	4.69243	8.92407	27.2518	13.2883	29.6516	18.3368	23.7845	17.9387	12.6474	30.4129
O08917	Flot1	Mus musculus	238.018	286.889	195.802	260.275	426.173	385.103	381.549	375.283	502.961	380.825	418.753	394.93
O08919;Q9Y6R0	Numbl;NUMBL	Mus musculus;Homo sapiens	517.818	638.549	564.842	551.415	1104.81	1181.74	1014.39	1065.19	1120.75	1106.29	995.93	987.211
O08967;O43739	Cyth3;CYTH3	Mus musculus;Homo sapiens	38.8128	25.9264	27.9485	18.6931	24.3395	16.1057	24.8792	27.9767	27.0905	19.2667	21.5543	27.7093
O08989;O14807	Mras;MRAS	Mus musculus;Homo sapiens	646.681	612.001	603.6	602.031	76.2945	77.886	121.725	98.8193	82.1384	80.1518	116.652	78.5327
O08992	Sdcbp	Mus musculus	298.73	367.54	294.272	384.601	285.8	269.484	305.43	332.137	370.168	364.425	293.517	319.689
O08997	Atox1	Mus musculus	4136.57	5193.23	4561.65	4805.6	7905.59	9430.66	8432.51	9304.79	9268.82	8639.22	8889.17	7815.1
O08999	Ltbp2	Mus musculus	1276.08	1246.88	1116	1228.17	2773.41	2989.16	3034.22	2833.56	2822.87	2971.19	2815.82	2960.9
O09005	Degs1	Mus musculus	111.439	136.403	95.211	126.402	104.665	144.546	153.155	116.366	109.007	87.0912	134.223	92.8468
O09043	Napsa	Mus musculus	41.4193	63.2977	40.4581	34.0814	48.4895	72.1249	118.634	78.6581	55.0399	78.0085	55.7333	88.185
O09044	Snap23	Mus musculus	125.199	147.871	129.385	137.642	170.241	150.694	254.705	173.398	178.994	172.826	141.235	126.811
O09061	Psmb1	Mus musculus	634.938	697.351	506.367	718.334	1101.81	1075.1	1164.93	952.275	991.488	997.983	955.868	1019.01
O09106;Q13547	Hdac1;HDAC1	Mus musculus;Homo sapiens	12424.7	12535.5	12163.3	12586.8	12435.2	12015.4	10066.1	11803.7	11797.7	11497.3	11813.8	12520.6
O09110	Map2k3	Mus musculus	101.985	121.096	164.759	128.295	141.124	187.818	77.1265	104.556	108.072	110.117	103.803	94.1339
O09126	Sema4d	Mus musculus	546.413	600.062	686.564	587.612	304.686	387.241	250.584	321.441	393.892	327.38	386.101	323.754
O09130	Nfatc2ip	Mus musculus	24.1009	17.5507	35.6842	32.6038	27.2458	21.9394	33.1824	26.0141	28.6271	23.0183	28.2742	29.6786
O09131	Gsto1	Mus musculus	6182.14	5475.16	5684.42	5914.87	15203.3	15307.5	12789.8	15376.5	14820.8	15312.7	15374.7	15397.8
O09159	Man2b1	Mus musculus	1853	1921.04	1826.72	1883.51	2732.7	2979.78	2625.64	2586.79	2619.63	2728.38	2835.77	2791.18
O09164	Sod3	Mus musculus	2137.22	2010.18	2289.72	2252.96	4259.09	4678.18	5384.91	4711.46	4575.93	4845.47	4360.21	4765.43
O09165	Casq1	Mus musculus	4328.02	4176.5	4203.29	4415.04	1133.49	951.425	971.664	1049.11	998.654	1098.67	1094.25	1027.09
O09167	Rpl21	Mus musculus	464.117	437.269	548.664	348.004	659.808	728.053	805.566	623.425	647.211	493.29	684.406	505.046
O09172	Gclm	Mus musculus	742.74	695.341	778.635	663.187	651.875	699.631	486.377	544.594	553.554	508.174	467.233	496.447
O14492;Q9JID9	SH2B2;Sh2b2	Homo sapiens;Mus musculus	178.796	169.177	160.226	167.971	111.317	139.402	131.349	88.3001	107.404	127.346	79.9439	140.701
O14497	ARID1A	Homo sapiens	3068.98	2707.65	2994.36	2990.15	2325.11	2245	2317.94	2221.28	2270.26	2277.95	2248.71	2262.85
O14498	ISLR	Homo sapiens	241.019	257.789	255.75	255.006	187.586	225.096	225.207	229.296	183.176	165.624	170.71	208.512
O14503	BHLHE40	Homo sapiens	222.057	212.773	194.815	323.996	470.543	503.868	460.373	486.015	446.637	544.01	510.302	492.599
O14519	CDK2AP1	Homo sapiens	771.506	633.778	886.527	708.025	578.393	524.787	523.576	520.936	535.562	589.493	385.419	544.714
O14521;Q9CXV1	SDHD;Sdhd	Homo sapiens;Mus musculus	170.407	168.131	150.74	189.184	266.563	249.743	213.823	235.159	268.521	209.632	278.561	264.118
O14523	C2CD2L	Homo sapiens	438.898	530.107	473.064	403.931	433.896	483.203	598.178	483.968	484.659	546.5	406.877	423.405
O14524	NEMP1	Homo sapiens	372.758	197.979	289.508	418.16	204.429	280.402	NaN	188.082	203.872	174.487	194.032	213.104
O14530	TXNDC9	Homo sapiens	2365.82	2322.36	2222.31	2625.17	2634.93	2610.09	2213	2609.07	2504.07	2664.92	2617.28	2617.9
O14545	TRAFD1	Homo sapiens	382.304	425.176	422.745	382.351	511.798	619.158	552.621	620.879	616.031	496.271	555.484	582.42
O14548	COX7A2L	Homo sapiens	2891.53	2575.08	2708.31	2948.13	3777.4	4075.21	3139.93	3753.13	3811.26	3641.44	3866.45	3572.75
O14558	HSPB6	Homo sapiens	NaN	78.331	63.4298	NaN	58.7377	55.7963	77.2902	NaN	NaN	NaN	NaN	38.6331
O14562	UBFD1	Homo sapiens	7366.23	7909.21	7250.44	7759.25	8230.95	8422.19	7501.05	7928.69	8569.05	7979.85	8679.53	8205.97
O14578	CIT	Homo sapiens	794.069	701.144	763.361	761.8	957.664	932.863	811.311	985.567	938.228	952.943	990.211	970.174
O14579	COPE	Homo sapiens	12062.4	11942.3	11893.8	11532.1	16425.1	16901.2	19410.7	16514.6	17816	17228.6	17484.7	16524.3
O14593	RFXANK	Homo sapiens	270.224	280.489	281.563	271.289	234.502	233.459	309.818	268.412	240.786	239.67	265.658	257.681
O14594	NCAN	Homo sapiens	5706.57	5629.15	6052.53	5692.65	NaN	NaN	NaN	75.9971	1800.45	NaN	NaN	NaN
O14602;P47813;Q8BMJ3	EIF1AY;EIF1AX;Eif1ax	Homo sapiens;Homo sapiens;Mus musculus	21285.4	20174.6	21609.2	21568.6	14339.8	14602.9	9750.94	14708.8	15220.2	14756.9	15251	14740.2
O14617	AP3D1	Homo sapiens	4644.24	4192.84	4540.56	4578.21	5202.83	4969.61	4930.95	4747.47	5054.89	5027.34	5040.77	5478.61
O14618	CCS	Homo sapiens	5486.05	4864.81	5734.33	5722.48	7129.11	7301.77	6946.91	7303.05	7301.91	7518.18	7581.07	6697.5
O14628	ZNF195	Homo sapiens	155.157	200.581	126.089	126.673	171.371	183.382	186.452	148.399	154.967	140.334	150.06	134.409
O14639	ABLIM1	Homo sapiens	2580.99	2673.48	2539.77	2704.22	3031.36	3063.1	3381.37	2971.83	2912.83	2946.91	2973.55	3027.44
O14640	DVL1	Homo sapiens	520.258	433.158	484.749	449.889	756.093	686.155	785.99	759.073	722.719	842.324	794.923	746.266
O14641	DVL2	Homo sapiens	1132.31	874.027	962.103	1057.03	450.435	360.155	360.709	461.88	366.024	454.22	387.27	373.544
O14646	CHD1	Homo sapiens	1238.05	1233.39	1271.6	1222.74	1159.88	1150.8	1040.37	1151.01	1043.82	1156.29	1144.37	1121.03
O14647	CHD2	Homo sapiens	903.205	886.06	907.504	907.044	861.382	878.98	832.481	842.749	906.523	843.415	858.76	895.973
O14653	GOSR2	Homo sapiens	6795.38	7500.36	6667.6	7207.12	4907.13	4644.06	6011.72	4686.29	4898.01	4549.52	4738.78	4343.2
O14656	TOR1A	Homo sapiens	1638.77	1781.38	1904.34	1728.55	1728.58	1796.84	1458.03	1760.79	1779.99	1775.54	1763.11	1721.22
O14657	TOR1B	Homo sapiens	855.022	846.04	809.877	786.776	1232.71	1290.32	1219.96	1221.33	1352.01	1291.59	1273.34	1236.01
O14662	STX16	Homo sapiens	2496.73	2397.66	2369.89	2470.01	1118.56	1196.51	1106.52	1192.27	1083.87	1201.28	1116.15	1198.06
O14672	ADAM10	Homo sapiens	1102.65	1196.63	955.981	1096.77	1742.76	1679.98	1522.33	1639.12	1629.18	1615.98	1610.49	1842.56
O14678	ABCD4	Homo sapiens	305.788	343.514	270.691	278.661	97.6208	146.522	175.038	150.294	121.377	116.17	150.269	141.384
O14681	EI24	Homo sapiens	5167.75	4181.78	4806.61	4966.8	3345.32	3197.14	1913.13	3136	3132.92	2897.59	3579.33	3083.76
O14682;O35709	ENC1;Enc1	Homo sapiens;Mus musculus	61.3102	67.6263	61.9489	47.0885	NaN	NaN	NaN	40.1609	39.5392	58.5509	NaN	33.6023
O14683;Q4QQM4	TP53I11;Trp53i11	Homo sapiens;Mus musculus	1809.15	1484.96	1193.37	1303.49	3237.26	3089.58	692.991	2698.13	2705.42	2616.78	2881.91	2634.46
O14684	PTGES	Homo sapiens	503.46	315.233	482.306	486.95	1351.7	1255.63	301.402	989.39	1122.2	1083.39	584.108	1020.93
O14686	KMT2D	Homo sapiens	6725.08	6994.42	7134.34	6419.15	7146.05	6941.01	7713.09	7225.47	6944.02	7334.33	7348.49	7147.32
O14713;O35671	ITGB1BP1;Itgb1bp1	Homo sapiens;Mus musculus	343.945	157.323	363.555	148.938	211.136	128.252	191.037	228.972	138.6	108.04	133.146	119.941
O14727	APAF1	Homo sapiens	1016.94	1114.15	1159.22	1135.84	908.431	849.348	721.024	840.456	783.465	911.207	892.133	830.487
O14730	RIOK3	Homo sapiens	577.503	585.67	512.413	531.953	494.445	544.561	515.245	514.517	630.892	543.462	581.37	576.65
O14732	IMPA2	Homo sapiens	2386.11	2340.09	2634.8	2441.9	940.605	932.415	550.03	890.182	892.168	947.395	1007.21	1053.34
O14733	MAP2K7	Homo sapiens	904.474	872.194	984.272	932.158	456.252	400.127	369.863	418.211	423.672	373.394	420.516	418.078
O14734	ACOT8	Homo sapiens	2234.58	2271.02	2311.08	2467.07	4241.54	4258.29	3321.02	4146.28	4095.1	3836.28	4143.73	4208.61
O14735	CDIPT	Homo sapiens	2255.61	2022.97	2399.07	2264.42	646.021	500.49	352.808	409.576	483.69	418.583	498.336	485.203
O14737	PDCD5	Homo sapiens	4178.43	3826.13	4064.28	4247.04	4035.51	3763.9	4175.55	3406.08	1828.7	3224.93	3640.96	3202.28
O14744	PRMT5	Homo sapiens	11471.8	10574.5	10764.9	11032	9990.29	8808.96	8861.35	9294.24	8877.86	9495.52	9364.67	9361.71
O14745	SLC9A3R1	Homo sapiens	17744.3	16845.2	17742.9	17795.8	26519.7	26403.1	23963.4	26457	26044.8	27558.1	27532.7	26634.5
O14753;Q9WTJ2	OVOL1;Ovol1	Homo sapiens;Mus musculus	28.2572	24.6131	22.9106	21.7255	24.8577	17.392	16.432	23.894	11.7373	13.8744	17.0241	16.7319
O14757	CHEK1	Homo sapiens	746.79	862.378	796.307	792.84	491.008	522.594	455.82	470.922	459.843	512.857	464.384	424.103
O14763	TNFRSF10B	Homo sapiens	750.897	685.88	736.05	544.55	NaN	NaN	NaN	NaN	92.2229	120.313	NaN	NaN
O14772	FPGT	Homo sapiens	984.569	965.536	963.02	952.18	551.093	585.579	578.049	553.568	539.631	545.854	490.421	580.922
O14773	TPP1	Homo sapiens	8215.81	7835.64	8286.68	7969.73	15935.1	15038.5	12976.3	14024.7	14266.6	13405.5	14469.9	15047.6
O14776	TCERG1	Homo sapiens	7678.54	7096.88	8068.22	7794.61	6057.98	6181.13	5212.03	5666.25	6023.32	5910.54	6051.12	6017.2
O14777	NDC80	Homo sapiens	713.207	693.975	741.799	677.113	607.815	521.587	411.527	548.099	553.182	464.716	570.712	518.937
O14782	KIF3C	Homo sapiens	14.4824	14.6021	17.054	7.42236	NaN	NaN	NaN	NaN	NaN	NaN	NaN	NaN
O14787	TNPO2	Homo sapiens	1516.18	1364.36	1546.99	1519.25	2232.78	2081.69	2220.14	2052.41	2096.33	1957.85	2017.68	2255.89
O14795	UNC13B	Homo sapiens	382.936	278.712	322.722	327.301	307.212	308.268	259.155	321.629	327.449	315.618	286.06	359.358
O14802	POLR3A	Homo sapiens	1577.34	1555.5	1582.29	1574.43	1126.95	1088.75	1145.68	1103.11	1097	1060.08	1104.74	1068
O14810;P63040	CPLX1;Cplx1	Homo sapiens;Mus musculus	NaN	NaN	NaN	NaN	NaN	NaN	NaN	NaN	1	NaN	NaN	NaN
O14818	PSMA7	Homo sapiens	40063.2	37627.1	40223.9	40743	32127.2	33088.7	25496.5	32964.1	35010.4	33468.8	33875	33531.5
O14828	SCAMP3	Homo sapiens	11542.2	12115.6	11532.4	11860.8	4877.28	5049.25	5267.74	5131.99	5127.6	5027.99	4662.44	4988.28
O14832	PHYH	Homo sapiens	1328.82	1148.81	1277.3	1327.5	2084.94	2030.47	1231.94	1926.02	1971.81	1947.46	2082.65	2026.7
O14841	OPLAH	Homo sapiens	10008.2	9981.62	9779.71	10022.3	30862.2	31054.5	27893.5	29738.1	31267.9	30746.1	31776.2	30214
O14867	BACH1	Homo sapiens	314.34	406.912	428.951	465.753	511.402	658.733	408.553	535.164	625.021	530.578	478.266	505.512
O14874	BCKDK	Homo sapiens	7243.96	7015.67	6610.94	6903.63	3083.38	2920.13	2788.84	2674.24	2959.35	3052.13	3374.48	2979.93
O14879	IFIT3	Homo sapiens	619.872	NaN	NaN	329.695	3306.01	3297.3	2757.2	3349.02	3264.34	3430.53	3447.52	3276.54
O14880	MGST3	Homo sapiens	25651.1	23712.6	27631.6	27783.8	12626.6	12596.5	11646	13481.2	14904.3	11705.7	12947.4	12925.2
O14893	GEMIN2	Homo sapiens	433.08	326.281	387.348	566.879	199.867	279.439	190.705	237.047	245.585	338.115	213.653	242.352
O14896;P97431	IRF6;Irf6	Homo sapiens;Mus musculus	2937.69	2872.02	2813.72	2946.46	5252.04	5674.76	5831.83	5751.32	5720.48	5510.68	5568.49	5554.61
O14907	TAX1BP3	Homo sapiens	5342.68	5606.19	5449.35	5493.78	4405.31	4964.04	4735.13	4155.15	4679.92	4576.76	4826.19	4853.49
O14908	GIPC1	Homo sapiens	4668.55	4372.87	4784.89	4959.44	4266.83	4347.74	4273.34	4222.25	4188.38	4247.74	4219.93	4314.1
O14920	IKBKB	Homo sapiens	736.638	745.645	696.274	770.238	1389.14	1425.66	1415.76	1510.49	1404.29	1404.55	1356.99	1458.27
O14924	RGS12	Homo sapiens	NaN	NaN	NaN	NaN	NaN	36.147	58.4423	53.4471	NaN	40.8556	NaN	NaN
O14925	TIMM23	Homo sapiens	1280.68	1363.09	1402.52	1375.39	1123.39	1135.04	1198.12	991.839	1143.15	920.669	1203.95	1101.18
O14929	HAT1	Homo sapiens	3473.14	3644.68	3563.96	3687.82	5362.61	5435.64	6723.79	5581.22	5606.98	5735.72	5158.86	5619.78
O14933	UBE2L6	Homo sapiens	260.096	NaN	3286.56	NaN	3428.28	3355.48	2283.2	3599.65	3113.05	3536.44	3232.01	3239
O14936;O70589	CASK;Cask	Homo sapiens;Mus musculus	3911.74	3748.93	3877.23	4202.35	865.808	930.292	1083.41	920.738	964.742	999.806	896.557	956.448
O14939	PLD2	Homo sapiens	158.945	173.181	156.557	138.371	178.903	128.271	113.116	133.982	121.574	150.361	118.492	130.306
O14949	UQCRQ	Homo sapiens	2634.57	2865.23	2672.98	2903.43	4980.13	4072.05	3416.71	3360.88	3178.53	3880.7	4020.65	3396.45
O14950;P19105;Q3THE2	MYL12B;MYL12A;Myl12b	Homo sapiens;Homo sapiens;Mus musculus	30614.9	52186.8	27706.6	29945	52464.5	56658.2	63233.2	58553.9	58645.3	70497.2	51252.8	51021.2
O14957;Q9CPX8	UQCR11;Uqcr11	Homo sapiens;Mus musculus	3484.71	3164.04	3509.71	3430.26	2834.46	2544.09	2291.35	2496.97	2417.05	2430.96	2472.35	2565.81
O14960	LECT2	Homo sapiens	33.3387	51.8892	41.8405	39.1579	45.8584	33.6997	86.6115	33.6799	32.0023	38.8466	32.9383	28.2507
O14964	HGS	Homo sapiens	4667.96	4412.17	4386.61	4874.29	4313.05	4389.45	3668.51	3799.81	4252.8	4187.44	4047.91	4183.66
O14965	AURKA	Homo sapiens	666.317	639.607	628.371	630.853	454.545	444.791	450.115	440.7	483.002	514.534	462.926	516.777
O14966	RAB29	Homo sapiens	985.011	868.486	1046.68	873.156	428.905	436.865	336.236	351.614	370.24	451.847	395.681	429.091
O14967	CLGN	Homo sapiens	368.355	329.802	NaN	575.573	1312.12	1300.67	1124.96	1331.71	1320.3	1381.96	1288.15	1341.7
O14972	VPS26C	Homo sapiens	1312.69	1250.87	1283.21	1367.61	2926.34	2586.43	2558.78	2642.88	2657.83	2660.76	2591.11	2871.88
O14974	PPP1R12A	Homo sapiens	1956.15	1751.53	1956.33	2106	2848.37	2928.41	2445.63	2786.35	3143.68	2951.29	3032.17	2892.65
O14975	SLC27A2	Homo sapiens	NaN	NaN	NaN	380.081	579.692	529.321	667.127	454.363	431.499	479.226	441.928	553.897
O14976	GAK	Homo sapiens	1287.23	1281.1	1363.06	1411.17	3422.96	3226.74	3165.08	3137.17	3314.34	3100.23	3380.15	3134.33
O14979	HNRNPDL	Homo sapiens	86052.2	96637.7	87534.2	86587.3	58909.2	64043.9	61899.8	61939.8	63954	59069	63033.4	64382.3
O14980	XPO1	Homo sapiens	28116.4	27276.2	28921.8	27891.8	14459.2	13615.1	12857.8	13784.6	14126.3	13697.3	14288.8	14212.8
O14981	BTAF1	Homo sapiens	1413.72	1373.29	1407.82	1437.77	1330.9	1276.03	1327.78	1341.61	1363.03	1313.66	1285.14	1363.23
O15013	ARHGEF10	Homo sapiens	258.55	192.939	235.172	259.283	96.4882	108.694	75.8803	68.5421	77.8487	94.3661	91.0938	74.6851
O15014	ZNF609	Homo sapiens	452.816	399.49	417.596	471.291	635.323	622.65	624.912	607.412	602.241	616.08	625.788	637.036
O15018	PDZD2	Homo sapiens	476.956	414.372	447.109	488.782	277.901	247.875	243.819	235.967	240.699	254.572	331.97	268.462
O15020	SPTBN2	Homo sapiens	2767.84	2531.12	2626.64	2644.66	5363.85	5291.16	5307.44	5265.86	5326.37	5243.67	5244.77	5351.09
O15021	MAST4	Homo sapiens	NaN	NaN	NaN	NaN	363.185	338.014	371.297	328.247	308.165	332.192	274.288	311.16
O15027	SEC16A	Homo sapiens	3789.48	3676.41	3667.26	3791.79	5335.82	5418.32	5135.8	5443.06	5576.68	5455.58	5563.7	5529.12
O15031	PLXNB2	Homo sapiens	2115.41	2145.57	1963.18	2153.23	3259.66	3044.75	3131.57	2998.11	3237.94	3008.36	3095.93	3138.88
O15037	KHNYN	Homo sapiens	522.863	508.836	491.367	569.263	503.973	475.738	385.646	476.852	461.458	452.977	420.148	462.516
O15040	TECPR2	Homo sapiens	235.366	266.776	265.57	263.809	329.487	332.985	296.807	308.774	289.556	333.061	310.34	311.026
O15042;Q6NV83	U2SURP;U2surp	Homo sapiens;Mus musculus	7891.81	7676.07	7958	8094.94	6768.43	7328.98	6485.39	6793.74	7104.24	7221.93	6950.23	7105.97
O15047	SETD1A	Homo sapiens	946.621	893.007	938.649	962.589	964.207	965.608	1004.54	930.617	877.299	881.037	975.118	868.008
O15049	N4BP3	Homo sapiens	144.94	139.273	142.181	159.002	363.922	341.982	353.125	338.362	335.336	355.168	315.461	355.412
O15056	SYNJ2	Homo sapiens	260.056	274.581	269.435	313.19	288.815	285.546	236.691	255.785	289.446	278.68	304.066	262.13
O15061	SYNM	Homo sapiens	477.616	547.604	487.049	513.055	NaN	293.573	NaN	NaN	43.0856	NaN	284.299	NaN
O15066	KIF3B	Homo sapiens	1070.51	965.962	1077.71	1052.29	962.452	897.671	865.873	850.464	885.706	878.619	896.146	896.351
O15067	PFAS	Homo sapiens	8801.33	8502.96	8829.63	9006.23	3617.06	3629.7	3823.96	3719.55	3636.21	3867.22	3739.73	3806.89
O15068	MCF2L	Homo sapiens	NaN	NaN	NaN	64.6164	93.2652	119.686	66.6211	98.0479	94.6052	88.936	86.2564	66.4132
O15075;Q9JLM8	DCLK1;Dclk1	Homo sapiens;Mus musculus	408.91	310.456	377.08	266.782	572.533	458.459	406.713	490.018	448.72	373.497	481.716	468.185
O15084	ANKRD28	Homo sapiens	806.984	878.02	723.626	773.712	1637.01	1652.76	1674.32	1639.01	1669.35	1590.43	1687.75	1680.33
O15085	ARHGEF11	Homo sapiens	1163.91	1144.75	1146.33	1157.74	505.454	445.597	543.412	518.457	488.427	464.725	493.701	489.313
O15091	PRORP	Homo sapiens	2465.84	2645.16	2488.76	2413.55	1874.21	1779.84	1861.59	1787.64	1890.52	1874.9	1757.43	1862.56
O15111	CHUK	Homo sapiens	653.904	637.763	631.805	645.272	676.234	620.883	787.182	673.164	608.371	624.29	570.214	699.678
O15116	LSM1	Homo sapiens	7861.96	7391.69	7908.51	7513.67	9476.88	8963.03	8334.38	9559.38	8980.16	9130.48	9213.51	9203.45
O15118	NPC1	Homo sapiens	1343.5	1587.61	1408.27	1381.85	652.216	699.108	644.059	668.907	686.813	666.026	659.002	606.07
O15119	TBX3	Homo sapiens	NaN	98.2738	49.1021	NaN	296.093	306.224	259.216	306.182	312.704	343.797	304.465	327.539
O15120	AGPAT2	Homo sapiens	542.537	502.035	528.923	492.256	286.229	312.824	169.363	305.11	331.25	342.463	278.174	307.331
O15121	DEGS1	Homo sapiens	3828.08	4066.69	4087.88	3832.99	1185.49	1155.69	1328.78	1238.21	1115.6	1151.21	1285.45	1175.18
O15126	SCAMP1	Homo sapiens	2623.24	2510.74	2624.88	2601.61	2057.79	2109.99	1899.98	2054.88	2099.24	2200.03	1936.72	2051.75
O15127	SCAMP2	Homo sapiens	1460	1427.59	1648.78	1580.6	2627.36	2560.03	2219.54	2459.77	2401.04	2321.13	2502.45	2589.26
O15131	KPNA5	Homo sapiens	43.9323	32.4634	46.6109	42.719	23.9484	34.4243	31.7528	23.2348	28.5609	38.4243	35.3839	32.2952
O15143	ARPC1B	Homo sapiens	992.068	1047.29	944.815	974.066	3487.62	3480.39	2024.14	2833.42	2911.02	2968.48	2783.5	2841.8
O15144	ARPC2	Homo sapiens	26316.4	26568.2	27957.2	27408.5	44081.7	45532.9	36292.3	44487.5	45289	46136.3	45817.7	45268.7
O15145	ARPC3	Homo sapiens	15446.9	16026.1	14868.9	14354.4	23397.9	25278.1	23601.6	21158.8	27187.1	23878.5	25625.2	23239.5
O15151	MDM4	Homo sapiens	113.473	114.375	111.522	146.926	61.2284	120.219	48.6144	51.4295	43.213	27.3786	45.43	66.8758
O15155;O35623	BET1;Bet1	Homo sapiens;Mus musculus	1068.17	920.266	1220.02	1045.04	499.805	365.516	392.51	379.369	328.468	348.84	443.959	336.728
O15156	ZBTB7B	Homo sapiens	1116.17	1063.05	1166.94	1231.77	627.296	567.005	516.885	617.035	739.996	655.435	625.842	590.003
O15160	POLR1C	Homo sapiens	7055.57	7234.36	7000.36	6935.54	6480.12	6694.99	6037.73	6112.59	6328.58	6646.57	6395.72	6327.84
O15162	PLSCR1	Homo sapiens	102.659	78.6673	88.0636	127.082	636.748	547.152	720.153	691.784	562.376	669.143	526.18	771.353
O15164	TRIM24	Homo sapiens	775.451	682.112	717.458	743.067	421.691	460.377	443.422	416.484	430.211	487.739	420.983	430.227
O15169	AXIN1	Homo sapiens	230.546	228.519	262.413	243.694	251.667	215.308	286.212	198.8	220.4	277.27	164.668	199.224
O15173	PGRMC2	Homo sapiens	17429.1	15749	17414	16412.9	12752.1	13070.5	14063.5	12572.4	12820.1	12544.3	12446.9	12033.6
O15182	CETN3	Homo sapiens	272.911	249.038	248.822	253.655	472.395	400.9	362.103	498.895	446.535	385.299	335.078	382.506
O15194;P58465	CTDSPL;Ctdspl	Homo sapiens;Mus musculus	196.794	NaN	246.824	168.623	320.752	258.23	341.55	270.085	278.459	296.31	306.155	299.579
O15209	ZBTB22	Homo sapiens	53.3625	41.9503	49.3154	45.7583	23.3864	NaN	NaN	20.9019	18.9905	18.3548	20.0177	5.8634
O15211	RGL2	Homo sapiens	1254.32	1213.67	1230.47	1232.11	752.722	739.919	752.833	679.798	680.688	704.57	738.7	707.541
O15212;Q03958	PFDN6;Pfdn6	Homo sapiens;Mus musculus	17577.6	16946.1	18026.3	17329.5	12950.5	11756.5	10480.2	11717.1	12207.6	12158.7	12621.9	12316.1
O15213	WDR46	Homo sapiens	2597.77	2522.23	2396.32	2459.62	2122.71	2106.87	2140.07	2075.87	1983.92	2082.84	1990.46	2223.71
O15226	NKRF	Homo sapiens	3136.89	2776.06	2980.73	3106.41	1225.77	1214.38	794.191	1169.82	1178.51	1199.4	1239.28	1151.66
O15228	GNPAT	Homo sapiens	778.298	828.343	771.112	800.78	1271.59	1361.82	1199.85	1163.49	1349.39	1221.73	1330.61	1213.18
O15229	KMO	Homo sapiens	368.874	244.664	332.719	360.233	1065.87	979.712	1049.75	989.162	1007.63	982.969	1056.24	945.887
O15230	LAMA5	Homo sapiens	1334.55	1360.71	1334.3	1311.37	342.446	332.014	297.138	299.459	332.435	326.254	318.914	313.791
O15231	ZNF185	Homo sapiens	1986.14	2001.72	2065.91	2132.61	1527.47	1528.31	1565.85	1448.26	1432.34	1451.4	1502.04	1523.47
O15234	CASC3	Homo sapiens	813.115	726.156	877.692	793.434	810.47	808.255	843.15	900.749	816.188	779.557	883.106	775.135
O15235;O35680	MRPS12;Mrps12	Homo sapiens;Mus musculus	733.901	751.145	670.022	700.602	528.388	935.251	218.32	447.117	522.635	595.298	576.191	493.806
O15239	NDUFA1	Homo sapiens	477.198	592.459	535.844	551.746	735.599	857.234	842.29	861.656	812.943	871.56	744.868	830.925
O15254	ACOX3	Homo sapiens	2183.77	2083.9	2125.71	1985.93	4372.31	3878.63	3619.84	3881.06	4058.47	3937.24	4080.52	4016.31
O15258	RER1	Homo sapiens	2241.31	1950.49	2208.65	2245.32	2016.91	2005.98	1907.05	1965.39	2097.18	1966.12	2115.7	1923.26
O15260;Q64310	SURF4;Surf4	Homo sapiens;Mus musculus	10293.7	10154	10513.3	11423.9	6708.43	7674.36	6248.78	6634.28	7704.32	6901.8	7765.66	6570.12
O15264	MAPK13	Homo sapiens	3798.91	3405.61	4049.14	3928.28	3686.55	3343.32	2714.85	3348.13	3435.2	3466.76	3619.14	3541.72
O15269	SPTLC1	Homo sapiens	2450.21	2520.82	2547.08	2504.58	3320.1	3592.65	3444.44	3429.23	3297.46	3346.87	3209.99	3696.05
O15270	SPTLC2	Homo sapiens	3436.35	2964.64	3162	3409.12	5225.26	5365.53	5283.82	5017.54	5302	5321.55	5354.86	5291.84
O15294	OGT	Homo sapiens	4874.25	4762.34	4639.8	4750.98	3447.87	3480.51	3207.81	3380.34	3498.71	3428.96	3505.3	3494.14
O15305	PMM2	Homo sapiens	7175.5	6605.83	6856.76	6594.84	13727	13490.6	11833.5	13428.4	14000.5	13827.5	14152.9	13759.2
O15321	TM9SF1	Homo sapiens	605.362	643.589	649.893	608.883	721.435	768.548	607.301	753.28	827.395	718.427	762.995	676.606
O15327	INPP4B	Homo sapiens	516.6	NaN	305.78	NaN	2939.02	2792.59	3163.71	2853.43	2856.45	2788.41	2833.53	2962.81
O15344;O70583	MID1;Mid1	Homo sapiens;Mus musculus	212.857	NaN	36.3651	155.762	643.856	562.201	806.45	588.656	602.156	591.644	584.254	645.808
O15347	HMGB3	Homo sapiens	32799.1	35982.7	33200.2	33570.3	16418.8	17172.1	17593.1	16648.6	16585.5	17373.5	16654	16308.6
O15355	PPM1G	Homo sapiens	20413	18867.1	20918.4	21750.5	7434.4	7634.66	6949.35	7331.3	7723.91	7365.98	7810.65	7295.16
O15357	INPPL1	Homo sapiens	1235.41	1195.73	1214.55	1282.93	2217.22	2184.71	2048.52	2144.07	2142.18	2135.89	2175.65	2210.55
O15360	FANCA	Homo sapiens	432.303	335.623	328.425	297.725	232.364	136.823	205.917	123.025	129.393	127.362	117.318	116.434
O15371	EIF3D	Homo sapiens	10355.8	10041.2	10518.7	10881.4	15550.8	15969.9	13719.1	15551	16040.4	16704.6	16814.2	16232.8
O15372	EIF3H	Homo sapiens	11229	11174.3	10845.5	11845.8	18169.4	20041.2	14625.9	19426.2	20521.8	19467.2	20469.7	20727
O15379;O88895	HDAC3;Hdac3	Homo sapiens;Mus musculus	830.449	817.743	777.362	852.291	888.787	811.517	796.562	731.859	815.721	811.77	751.111	772.535
O15381	NVL	Homo sapiens	5575.1	5572.42	5575.74	5427.72	4694.89	4703.28	4673.85	4557.06	4521.63	4529.82	4577.26	4764.27
O15382	BCAT2	Homo sapiens	1795.16	1979.71	1828.01	1953.29	2754.14	2942.34	1784.86	2899.91	2884.34	2682.22	2852.83	2872.78
O15392	BIRC5	Homo sapiens	1616.36	1482.47	1743.46	1129.23	812.717	538.621	951.682	592.412	471.755	473.971	568.084	323.242
O15393	TMPRSS2	Homo sapiens	134.358	154.693	147.608	122.769	NaN	66.6039	83.5337	59.783	NaN	NaN	NaN	63.6431
O15394	NCAM2	Homo sapiens	307.11	383.938	NaN	340.173	255.955	293.159	311.724	282.251	261.495	287.06	246.524	267.284
O15397	IPO8	Homo sapiens	1749.83	1685.11	1732.69	1791.47	1275.52	1230.43	1092.91	1209.81	1178.96	1216.77	1132.19	1227.24
O15400	STX7	Homo sapiens	5011.41	5093.72	4750.52	5040.34	4545.62	4846.66	5009.29	4942.68	4648.45	4643.37	4671.33	4561.09
O15417	TNRC18	Homo sapiens	482.018	404.541	407.476	431.483	571.601	536.549	500.879	494.515	523.256	563.461	563.295	526.323
O15431;Q8K211	SLC31A1;Slc31a1	Homo sapiens;Mus musculus	22.7108	17.2303	24.2845	13.512	22.3421	8.88643	31.1574	23.0122	14.9528	18.9295	18.0574	20.2631
O15446	CD3EAP	Homo sapiens	1606.07	1254.29	1607.12	1426.78	1469.73	1330.78	1367.98	1348.5	1308.08	1324.66	1340.1	1341.2
O15455	TLR3	Homo sapiens	NaN	NaN	NaN	NaN	36.5222	45.9326	38.9459	35.8501	65.0127	49.3345	34.49	52.3526
O15460	P4HA2	Homo sapiens	3239.1	3271.39	3363.49	3449.73	2397.34	2303.14	2189.41	2252.1	2443.07	2438.17	2297.58	2365.43
O15481	MAGEB4	Homo sapiens	1307.36	1274.57	1254.3	1153.52	NaN	NaN	NaN	NaN	NaN	NaN	NaN	NaN
O15488	GYG2	Homo sapiens	516.706	352.824	413.551	375.361	144.827	195.878	308.383	159.602	152.46	159.409	142.49	171.323
O15498	YKT6	Homo sapiens	6170.88	5485.55	6203.69	6031.14	6637.41	6408.9	5342.98	6130.82	6154.78	6151.37	6134.92	6473.81
O15504	NUP42	Homo sapiens	1899.94	1645.46	1772.29	1703.16	1257.99	1210.04	1318.84	1347.68	1326.52	1350.54	1207.62	1186.26
O15511	ARPC5	Homo sapiens	12103.4	11671	12806.5	12396.7	19609.5	20227.4	11692.3	20018.7	18781.2	20861.8	20178.4	20166.8
O15514;Q9D7M8	POLR2D;Polr2d	Homo sapiens;Mus musculus	2323.92	2169.83	2398.83	2385.48	2211.77	2166.21	2739.21	2337.71	2078.44	2138.03	1968.28	2116.39
O15525	MAFG	Homo sapiens	728.954	722.298	825.955	766.078	615.923	597.156	389.944	520.941	639.367	498.394	713.542	532.433
O15527	OGG1	Homo sapiens	33.6941	16.5325	NaN	NaN	50.0963	54.9269	56.6906	49.9273	60.1971	71.924	48.5971	41.4185
O15530	PDPK1	Homo sapiens	1553.45	1514.14	1567.18	1507.8	1292.09	1347.91	1540.65	1357.99	1302.79	1370.18	1310.2	1397.62
O15533	TAPBP	Homo sapiens	1410.26	1315.35	1305.19	1290.7	1567.57	1514.15	1493.9	1515.22	1467.9	1554.8	1545.25	1525.56
O15540	FABP7	Homo sapiens	801.496	663.668	699.028	657.534	NaN	844.611	NaN	144.062	NaN	NaN	227.95	99.4768
O15541	RNF113A	Homo sapiens	1803.85	1706.86	1715.19	1895.26	944.625	1170.07	1074.65	1115.99	1039.77	1089.68	1085.47	1087.99
O15550	KDM6A	Homo sapiens	609.342	615.994	596.26	601.498	384.151	408.102	432.743	386.598	339.708	381.554	343.427	404.877
O15551	CLDN3	Homo sapiens	12308.3	12324.1	12151.7	12322.1	798.228	847.749	817.937	776.387	922.255	845.394	949.497	689.971
O15554	KCNN4	Homo sapiens	916.552	886.579	916.666	781.088	NaN	NaN	NaN	NaN	NaN	NaN	NaN	NaN
O35074	Ptgis	Mus musculus	601.575	678.92	641.102	543.814	378.555	218.812	213.824	214.932	199.091	170.486	275.518	209.075
O35075	Vps26c	Mus musculus	598.289	635.378	504.415	425.18	744.422	660.06	771.398	678.848	705.337	662.958	696.901	738.944
O35098	Dpysl4	Mus musculus	15359.3	14283.2	15931.3	15825.8	6337.85	6265.13	6989.04	6115.93	5642.71	6326.49	5878.64	6316.26
O35114	Scarb2	Mus musculus	965.859	1166.69	950.355	920.508	1111.3	1158.61	978.809	995.147	1118.7	901.032	1177.73	900.013
O35127	Grcc10	Mus musculus	81.6721	NaN	93.8213	NaN	308.125	150.454	78.9881	145.911	187.3	147.181	235.539	78.8789
O35129;Q99623	Phb2;PHB2	Mus musculus;Homo sapiens	52160.7	49062	52275.2	55228.4	59533.6	60960	53597.1	57652.2	59849.3	60112.3	59798.3	63369.3
O35130	Emg1	Mus musculus	66.9713	45.1967	71.6746	48.3378	111.642	107.444	117.406	98.9284	117.839	92.2483	97.6007	138.302
O35136	Ncam2	Mus musculus	NaN	NaN	NaN	NaN	20.566	13.7373	14.5855	14.9379	20.0818	19.5648	8.0858	12.5429
O35143	ATP5IF1	Mus musculus	261.471	229.669	287.885	246.18	454.586	406.275	55.2647	457.313	331.777	495.166	453.735	524.825
O35161	Celsr1	Mus musculus	190.069	69.2451	161.576	171.563	100.445	126.76	48.619	95.2304	108.281	115.507	109.139	80.9616
O35166	Gosr2	Mus musculus	NaN	NaN	NaN	NaN	31.1861	27.1195	18.8368	22.5894	NaN	12.7663	NaN	NaN
O35206	Col15a1	Mus musculus	7388.35	6657.47	7158.8	7235.28	7513.89	7370.9	6612.88	7085.01	7013.61	7384.04	7578.04	6806.79
O35215	Ddt	Mus musculus	1307.1	1336.78	1188.55	1293.87	2985.6	2682.02	2887.04	2708.37	2414.16	2957.82	2945.4	2906.62
O35218	Cpsf2	Mus musculus	73.7008	68.8372	80.8585	52.8412	54.9413	46.2249	21.5973	41.6795	43.0956	51.8523	35.3481	35.2496
O35226	Psmd4	Mus musculus	17882.3	15985.5	16993.1	17370.7	17089.4	18556	12765.6	16564.8	15624.3	16540.3	19395.9	17234.9
O35239	Ptpn9	Mus musculus	NaN	NaN	NaN	NaN	NaN	13.1109	15.5019	19.2242	16.3499	NaN	NaN	21.1389
O35242	Nsmaf	Mus musculus	9.9811	NaN	NaN	NaN	32.5228	23.8473	21.4112	NaN	NaN	4.77243	NaN	NaN
O35286;O43143	Dhx15;DHX15	Mus musculus;Homo sapiens	20045.1	19758.3	19601.7	20239.6	19810.8	19424.9	18633.2	19650.2	20143.7	19753.9	20474.1	21532.3
O35295	Purb	Mus musculus	82.438	65.8563	67.6334	63.3026	184.296	136.5	205.273	182.253	167.022	161.642	187.614	117.224
O35309	Nmi	Mus musculus	458.009	419.854	581.155	563.313	754.719	787.218	731.267	705.345	772.925	730.729	777.341	621.91
O35326;Q13243	Srsf5;SRSF5	Mus musculus;Homo sapiens	8393.65	6550.04	8112.06	7939.63	11698.8	10485.6	8038.6	9940.66	10322.3	9780.82	10155.7	10245.4
O35344	Kpna3	Mus musculus	104.882	121.065	85.4411	88.0527	170.671	224.977	239.115	171.224	220.585	203.316	223.928	178.396
O35345	Kpna6	Mus musculus	56.9026	61.5214	66.0556	51.32	99.3148	94.1642	103.058	106.409	64.5589	95.9932	91.3972	109.228
O35350	Capn1	Mus musculus	11523.9	10757.1	11100.8	11549.3	10760.8	10833.5	10239.6	10504.7	10652.1	10752	10623	11300
O35368	Ifi203	Mus musculus	70.1014	61.2619	57.5041	73.2493	130.182	108.812	184.264	114.318	100.636	103.785	111.563	99.6887
O35381	Anp32a	Mus musculus	2540.48	2651.63	2219.56	2328.83	4125.69	4307.24	3000.1	4103.43	4544.03	3844.6	4532.14	4350.15
O35382	Exoc4	Mus musculus	214.559	268.013	242.903	NaN	431.632	389.662	499.101	377.034	360.763	377.247	342.27	439.148
O35385	Ppef2	Mus musculus	250.776	235.769	280.334	224.524	389.924	364.437	371.551	299.439	276.991	286.445	271.914	354.728
O35387	Hax1	Mus musculus	1334.76	1327.64	1356.86	1520.79	2007.47	2038.98	2042.73	1673.34	1782.12	1401.58	1635.83	1790.87
O35405	Pld3	Mus musculus	697.853	678.042	631.972	616.498	1383.87	1426.19	1135.91	1373.69	1421.52	1274.05	1162.72	1212.71
O35445;Q99942	Rnf5;RNF5	Mus musculus;Homo sapiens	428.53	616.256	398.485	462.23	129.324	138.733	174.52	139.702	157.055	172.941	110.045	109.125
O35448;Q9UMR5	Ppt2;PPT2	Mus musculus;Homo sapiens	814.187	591.998	722.057	499.337	500.301	373.382	361.693	355.5	329.748	437.997	395.98	282.476
O35459	Ech1	Mus musculus	1267.99	1138.12	1193.57	1291.17	2016.7	2001.7	1785.71	2044.89	2015.41	1734.05	1873.47	2277.73
O35473;Q13901	C1d;C1D	Mus musculus;Homo sapiens	172.117	127.984	241.088	448.211	199.211	361.053	NaN	97.3366	260.16	258.19	218.873	240.314
O35493;Q9HAZ1	Clk4;CLK4	Mus musculus;Homo sapiens	99.8464	98.1583	108.942	112.885	125.619	121.721	118.663	103.719	132.451	117.652	112.362	104.379
O35495;O94921	Cdk14;CDK14	Mus musculus;Homo sapiens	107.844	95.9206	76.697	85.9353	116.426	105.341	NaN	79.9101	77.4479	96.7246	92.9229	101.225
O35551	Rabep1	Mus musculus	60.1406	47.487	49.5743	43.5009	70.6099	89.8116	99.4731	60.003	83.4691	66.5237	58.4614	66.0508
O35594	Ift81	Mus musculus	NaN	5.03049	NaN	NaN	9.0002	4.87544	13.8175	5.78391	NaN	9.73682	NaN	6.7175
O35601	Fyb1	Mus musculus	151.612	152.974	141.333	183.471	334.888	368.84	490.485	341.897	353.207	367.923	325.788	361.754
O35604	Npc1	Mus musculus	251.241	256.482	264.493	222.511	242.367	238.285	242.618	241.363	264.624	219.85	272.972	238.318
O35607;Q13873	Bmpr2;BMPR2	Mus musculus;Homo sapiens	25.3031	NaN	NaN	NaN	37.7798	38.7405	NaN	35.0344	NaN	56.622	NaN	34.6992
O35618	Mdm4	Mus musculus	173.085	105.271	139.885	113.335	84.0168	94.6476	7.53168	111.22	44.3515	64.207	63.3233	77.1584
O35639	Anxa3	Mus musculus	12207.1	11605.8	11771.2	12251.5	22125.9	20386.4	20166.9	21081.8	21011.3	21480.3	21365.8	22040
O35640	Anxa8	Mus musculus	529.705	591.791	453	500.361	2029.73	1943.09	1904.36	1982.73	1827.55	1950.04	1858.81	2006.53
O35643	Ap1b1	Mus musculus	1130.72	1083.18	1154.71	980.055	1470.59	1572.78	1545.54	1437.17	1548.08	1441.71	1640.79	1487.72
O35654	Pold2	Mus musculus	28.1908	19.4451	21.4534	26.8139	59.0695	42.6875	50.8377	66.766	52.3518	84.5686	58.0464	53.378
O35658	C1qbp	Mus musculus	1460.92	1340.74	1426.88	1645.26	2720.76	2744.23	2440.49	2697.53	2649.87	2658.68	2688.8	2894.5
O35678	Mgll	Mus musculus	2408.8	2591.2	2699.55	2810.11	3545.01	3837.14	3645.47	3322.02	3692.74	3485.71	3538.66	3779.67
O35682	Myadm	Mus musculus	91.257	113.767	129.115	96.3849	104.402	69.3128	39.8061	65.987	60.2571	65.2394	84.3408	78.4517
O35685	Nudc	Mus musculus	14453.2	13597.6	14402.7	15139.2	15403.5	15423.6	11326.9	15838.3	15658.1	15664.8	16642.8	16055.7
O35691	Pnn	Mus musculus	217.021	172.399	249.176	250.376	429.614	420.585	362.434	392.434	314.387	303.882	331.788	308.491
O35704	Sptlc1	Mus musculus	40.2073	57.2286	32.6636	47.7967	63.6806	71.4921	64.721	54.644	61.9621	75.8397	47.0442	52.882
O35730;Q06587	Ring1;RING1	Mus musculus;Homo sapiens	1663.34	1559.74	1695.7	1747.24	1982.68	2030.26	2198.69	2024.86	2026.19	2048.6	1982.48	1872.38
O35737	Hnrnph1	Mus musculus	384.425	337.247	410.666	383.988	878.284	743.738	567.501	680.163	756.146	660.218	643.372	674.439
O35738;Q9Y4X4	Klf12;KLF12	Mus musculus;Homo sapiens	39.2892	28.7419	28.4397	37.2569	13.6512	14.4255	15.8832	13.625	16.6776	NaN	NaN	15.7033
O35744	Chil3	Mus musculus	820.21	822.891	720.664	764.107	3674.65	3810.75	3589.89	3776.5	3889.3	3879.62	3706.57	3794.9
O35841	Api5	Mus musculus	NaN	59.7856	62.3196	NaN	64.1774	85.1433	122.911	77.492	101.69	85.4303	91.1075	96.5525
O35855	Bcat2	Mus musculus	2477.97	2839.5	2580.19	2768.08	5698.01	5561.81	6347.19	5458.9	5398.13	5133.36	5286.29	5418.71
O35857	Timm44	Mus musculus	287.305	344.582	390.526	294.149	500.69	412.793	730.252	488.195	317.055	368.958	350.045	411.785
O35864;Q92905	Cops5;COPS5	Mus musculus;Homo sapiens	7450.31	7034.74	7225.71	6972.21	6964.44	6400.82	6554.17	6548.27	6378.47	6526.27	6444.58	6934.52
O35887	Calu	Mus musculus	3995.03	3882.63	4683.45	4187.43	8078.79	7135.29	7543.57	6249.79	7140.35	7078.91	7107.99	7116.69
O35892	Sp100	Mus musculus	374.961	339.769	392.193	344.352	835.424	759.985	673.215	709.444	677.885	689.143	755.148	643.774
O35900;Q9Y333	Lsm2;LSM2	Mus musculus;Homo sapiens	22055.5	22491.3	24490.1	24919.4	14279.6	15852.1	15442.1	14867.9	15631	15929	16287.6	15518.4
O35955	Psmb10	Mus musculus	209.195	228.514	286.506	222.845	455.104	449.443	328.58	353.524	441.033	367.814	387.6	394.65
O35969	Gamt	Mus musculus	314.081	258.499	347.692	284.469	623.668	648.625	982.09	758.24	591.431	644.75	517.529	627.958
O35972	Mrpl23	Mus musculus	66.0849	64.7682	NaN	NaN	121.122	114.998	159.501	63.2427	94.4557	103.175	77.4516	72.9135
O35984;P40425	Pbx2;PBX2	Mus musculus;Homo sapiens	109.165	104.703	80.8591	98.7838	85.9855	90.0451	95.2431	64.3998	58.6515	72.2351	70.4874	78.942
O43148	RNMT	Homo sapiens	5658.76	5184.57	6006.45	5846.17	2756.5	2682.64	2543.88	2464.28	2554.8	2438.06	2411.77	2541.63
O43149	ZZEF1	Homo sapiens	569.247	611.741	594.191	599.983	711.999	710.808	728.506	694.462	703.516	726.902	699.324	698.74
O43150	ASAP2	Homo sapiens	1646.14	1629.81	1631.51	1717.58	748.99	754.092	740.68	754.652	680.149	753.039	674.168	748.599
O43151	TET3	Homo sapiens	203.746	228.665	219.324	238.692	104.299	90.6774	121.826	133.917	142.463	55.8059	154.018	91.4408
O43156	TTI1	Homo sapiens	835.994	797.092	879.93	821.181	478.302	438.568	444.038	419.858	414.801	468.715	432.162	420.036
O43159	RRP8	Homo sapiens	1576.89	1577.07	1625.93	1555.52	802.58	794.767	889.305	829.292	864.28	831.914	809.758	833.222
O43164	PJA2	Homo sapiens	245.023	235.106	267.659	242.522	298.392	280.116	278.906	273.952	258.48	243.317	254.138	294.051
O43166	SIPA1L1	Homo sapiens	829.76	794.806	872.089	888.257	1027.91	1021.76	874.873	896.158	887.048	947.289	858.605	863.906
O43167	ZBTB24	Homo sapiens	124.599	NaN	156.189	NaN	NaN	137.486	160.243	130.393	162.846	181.502	137.72	166.678
O43169	CYB5B	Homo sapiens	8767.84	8917.98	8366.49	9312.19	4586.88	5022.75	3888.31	4489.73	4822.45	4651.91	5089.36	4757.27
O43172	PRPF4	Homo sapiens	5632.78	5714.03	5955.29	5685.2	6095.53	5936.45	6228.05	5736.21	5708.28	5966.89	5785.42	5765.68
O43175	PHGDH	Homo sapiens	67667.4	66673.6	69318.4	70626.9	264074	263320	228382	245290	266767	266764	280990	256042
O43181	NDUFS4	Homo sapiens	8533.97	7849.21	9166.87	9006.48	10133.1	10555.8	5299.57	9311.62	9919.61	9969.28	10746.4	10163.9
O43189;Q9Z1B8	PHF1;Phf1	Homo sapiens;Mus musculus	37.0416	36.8212	50.2869	35.2259	25.0738	32.0562	26.5087	21.3074	31.1767	20.7228	28.2925	18.6191
O43194	GPR39	Homo sapiens	NaN	NaN	NaN	NaN	455.716	357.924	526.428	402.914	330.867	335.267	327.679	326.953
O43237	DYNC1LI2	Homo sapiens	8544.47	8688.23	8907.35	8996.46	5756.65	5653.94	5897.16	5640.64	5670.87	5605.47	5464.98	5668.89
O43240	KLK10	Homo sapiens	106.745	110.243	91.576	81.9112	NaN	NaN	NaN	NaN	NaN	NaN	NaN	NaN
O43242	PSMD3	Homo sapiens	19971.7	19195.6	20870.1	20491.9	12788.7	12777.3	12007.5	12436.7	12508.2	12972.9	13254.5	13034.2
O43252	PAPSS1	Homo sapiens	24078.1	22341.9	25118.7	23860.3	8623.33	8404.99	7033.33	7869.21	8157.39	8237.43	8425.9	8069.51
O43264	ZW10	Homo sapiens	6339.92	6330.54	6328.46	6338	4410.94	4651.71	4673.63	4599.19	4459.34	4556.81	4491.58	4532.8
O43272	PRODH	Homo sapiens	538.864	609.538	560.299	601.811	2696.97	2862.24	2945.95	2783.71	2731.88	2823.85	2816.71	2893.95
O43278	SPINT1	Homo sapiens	3268.49	2925.38	3180.65	3349.85	1511.46	1444.7	1421.38	1297.87	1468.1	1408.51	1503.54	1364.44
O43281;Q64355	EFS;Efs	Homo sapiens;Mus musculus	511.387	468.174	525.143	560.011	537.054	462.65	342.509	429.367	439.831	375.046	420.945	387.454
O43290	SART1	Homo sapiens	3008.79	2684.44	3011.02	3016.92	2943.4	2973.83	2772.69	2871.7	2947.7	2920.1	2924.26	2999.53
O43291	SPINT2	Homo sapiens	541.313	589.92	512.258	588.182	241.466	298.937	NaN	212.612	321.039	295.223	333.861	225.716
O43292	GPAA1	Homo sapiens	2119.24	2318.16	2053.26	2310.2	1909.85	2066.53	1750.29	1888.1	2250.82	1861.77	1925.27	1891.05
O43293;O54784	DAPK3;Dapk3	Homo sapiens;Mus musculus	425.749	402.028	423.753	361.006	439.084	434.15	432.058	380.137	296.826	359.369	430.645	339.558
O43294	TGFB1I1	Homo sapiens	1625.1	1543.26	1670.91	1502.67	2424.71	2147.57	2624.02	1957.72	2101.07	2091.72	2251.43	2020.36
O43299	AP5Z1	Homo sapiens	50.4559	112.348	46.2137	41.9355	356.397	301.419	342.364	278.074	291.466	288.423	270.08	331.253
O43301	HSPA12A	Homo sapiens	483.727	471.845	481.654	465.206	692.095	619.401	825.283	553.103	606.438	651.656	686.938	622.841
O43303	CCP110	Homo sapiens	416.371	379.504	397.601	410.232	726.804	685.469	755.283	638.553	664.103	678.507	589.029	720.86
O43306	ADCY6	Homo sapiens	313.079	314.085	292.487	307.61	533.43	535.328	479.416	602.706	579.53	551.089	557.371	584.792
O43310	CTIF	Homo sapiens	438.871	424.745	453.642	418.77	289.127	261.663	167.201	237.787	268.447	255.212	249.912	295.054
O43312;Q8R1S4	MTSS1;Mtss1	Homo sapiens;Mus musculus	330.973	292.921	359.265	385.611	577.652	611.42	494.071	564.466	533.874	576.081	558.944	560.154
O43313	ATMIN	Homo sapiens	10.5304	5.19517	10.229	23.5627	2.23886	NaN	NaN	NaN	NaN	NaN	14.9877	NaN
O43314	PPIP5K2	Homo sapiens	1439.11	1287.38	1424.79	1409.31	1294.92	1242.92	848.684	1165.22	1222.87	1204.89	1215.43	1237.48
O43318	MAP3K7	Homo sapiens	1072.67	1043.48	1045.29	1019.97	1376.79	1339.02	1277.7	1427.51	1359.28	1335.32	1335.39	1338.28
O43324	EEF1E1	Homo sapiens	19521.8	18854.1	20023.5	19245.9	25887.3	25411.9	20144.2	25804.8	26034.8	26071.3	26314.8	26306.9
O43325	LYRM1	Homo sapiens	136.811	192.014	237.514	228.755	375.875	370.236	307.938	337.261	337.266	413.709	359.973	341.51
O43353	RIPK2	Homo sapiens	1742.2	1658.85	1730.63	1690.69	3160.95	3035.32	2781.51	3136.02	3172.1	2983.87	3077.2	3270.38
O43379	WDR62	Homo sapiens	412.967	352.633	483.401	324.909	449.326	350.908	407.98	393.734	320.175	289.842	276.526	313.383
O43390	HNRNPR	Homo sapiens	49583.7	48172.4	50229	50049.2	41081	41357.1	38692.8	41100.1	42512.9	40588.4	43690.6	42595.1
O43395	PRPF3	Homo sapiens	4393.85	3981.09	4172.51	4356.87	4434.81	4308.04	3738.35	4050.69	4020.6	4090.9	4214.18	4345.24
O43396	TXNL1	Homo sapiens	30525.1	26515.7	31072.9	30530.3	20376.1	20945.8	18808	19401.3	20224.4	18626.3	19891.2	19992.9
O43399	TPD52L2	Homo sapiens	37647.5	34275	36250.9	38466.3	37202	38765.9	44506.2	38367.3	37446.9	37665.9	36686.8	38430.4
O43402	EMC8	Homo sapiens	1776.23	1605.75	2156.65	1819.32	1316.03	1150.95	954.18	1018.97	861.954	992.295	1117.88	1041.77
O43414;Q8C460	ERI3;Eri3	Homo sapiens;Mus musculus	970.167	728.986	919.848	1101.81	959.633	972.848	313.329	557.242	564.923	795.475	846.062	834.629
O43422	THAP12	Homo sapiens	547.107	526.588	615.558	556.877	423.667	391.997	457.087	403.378	427.423	413.535	368.228	358.564
O43426	SYNJ1	Homo sapiens	NaN	NaN	7.77841	NaN	2.51855	9.55271	4.87957	7.07436	NaN	NaN	7.16038	14.8491
O43427	FIBP	Homo sapiens	526.338	499.083	471.631	485.065	592.833	648.046	570.292	618.503	643.895	633.389	606.384	690.662
O43432	EIF4G3	Homo sapiens	759.665	723.553	745.262	767.861	1110.13	1083.29	1051.41	1113.1	1113.87	1133.34	1087.25	1118.74
O43435;O75333	TBX1;TBX10	Homo sapiens	NaN	NaN	NaN	NaN	47.2521	47.9968	38.5121	45.2109	33.7043	40.6783	34.1753	35.9576
O43447	PPIH	Homo sapiens	17912.1	17404.7	18323	17373	10082.2	10036.3	9098.35	9372.57	10959.8	9654.06	10597.7	9511.91
O43463	SUV39H1	Homo sapiens	NaN	139.173	171.839	159.158	NaN	NaN	129.59	NaN	NaN	NaN	NaN	NaN
O43464	HTRA2	Homo sapiens	2112.01	2434.54	2473.84	2211.54	2646.06	3340.66	3246.18	3485.25	3136.63	3420.76	2963.72	2977.81
O43474	KLF4	Homo sapiens	NaN	NaN	NaN	103.469	520.501	580.03	576.687	603.736	596.749	547.005	475.504	599.059
O43482	OIP5	Homo sapiens	292.239	289.439	300.031	230.056	387.656	403.437	472.15	430.769	426.098	395.815	390.246	441.449
O43488	AKR7A2	Homo sapiens	18134.8	17071.3	18520.2	18270.2	22171.4	21353.9	14948.1	20859.2	21907.3	21727.5	22552.8	21610.8
O43490	PROM1	Homo sapiens	96.7989	73.6315	71.7196	75.1206	NaN	32.7827	NaN	NaN	NaN	NaN	NaN	NaN
O43491	EPB41L2	Homo sapiens	831.882	731.031	770.49	812.54	189.918	199.457	188.431	150.168	164.542	179.314	182.297	157.124
O43493	TGOLN2	Homo sapiens	794.431	707.6	701.053	688.553	779.269	539.615	710.784	628.345	634.863	607.663	623.758	590.781
O43504	LAMTOR5	Homo sapiens	4520.14	4152.19	4921.27	4653.27	5041.23	4611.92	6408.99	4762.68	4076.53	4604.23	4360.65	4599.66
O43505	B4GAT1	Homo sapiens	401.712	516.913	382.54	431.598	275.793	266.24	143.975	205.148	240.29	255.841	244.84	216.114
O43513;Q9CZB6	MED7;Med7	Homo sapiens;Mus musculus	454.952	398.178	462.265	436.469	416.83	345.058	389.026	335.505	394.007	350.405	346.181	372.928
O43520	ATP8B1	Homo sapiens	286.955	282.645	284.269	274.268	516.254	485.186	463.281	473.887	484.146	500.822	551.043	489.164
O43521	BCL2L11	Homo sapiens	465.646	268.292	345.986	291.451	643.293	471.787	442.335	583.418	455.604	503.048	483.753	556.945
O43524	FOXO3	Homo sapiens	422.451	372.944	388.038	322.234	262.885	203.395	408.228	288.56	195.411	279.445	200.071	195.653
O43556;O70258	SGCE;Sgce	Homo sapiens;Mus musculus	NaN	NaN	NaN	NaN	NaN	35.6443	37.9794	NaN	45.1661	53.7978	NaN	43.2337
O43567	RNF13	Homo sapiens	NaN	NaN	275.812	97.9102	274.843	224.738	228.834	237.915	243.876	254.934	294.649	207.449
O43570	CA12	Homo sapiens	NaN	NaN	NaN	NaN	3731.43	3931.98	3785.84	3748.26	3812.42	3584.93	3946.66	3880.3
O43581	SYT7	Homo sapiens	1549.34	1536.42	1564.48	1674.98	412.523	350.626	284.684	373.534	392.675	370.429	357.547	379.868
O43583	DENR	Homo sapiens	3267.72	2566.68	3297.14	2772.78	6371.58	6520.88	3834.77	6025.01	6398.64	5837.94	5479.24	5666.05
O43592	XPOT	Homo sapiens	3440.14	3242.53	3475.57	3530.47	4224.49	4105.19	3984.9	3825.26	3921.4	4080.69	4170.62	4106.44
O43598	DNPH1	Homo sapiens	5529.86	5339.23	5648.84	5557.52	4218.89	5211.42	4573.17	4286.5	4972.52	4669.43	5005.6	4500.6
O43615	TIMM44	Homo sapiens	10652.7	10456	10810.5	10900.4	7128.04	7117.31	6030.01	7028.31	6872.15	6976.16	6809.95	6913.36
O43617	TRAPPC3	Homo sapiens	4248.45	3260.13	4318.5	4430.02	2718.66	2962.1	1242.06	2434.61	2991.11	2628.84	2614.58	2789.82
O43633	CHMP2A	Homo sapiens	2568.59	2160.47	2824.19	2813.27	3997.08	4269.45	2230.62	3491.42	3359.19	3721.98	3995.33	3698.94
O43639	NCK2	Homo sapiens	1379.37	1272.74	1340.95	1228.28	816.106	825.538	979.414	786.071	769.642	741.628	826.721	779.99
O43657	TSPAN6	Homo sapiens	162.337	122.05	147.436	160.297	89.8986	81.0871	NaN	93.8982	95.5959	76.4262	76.8934	92.0354
O43660	PLRG1	Homo sapiens	3668.08	3437.55	3705.88	3941.94	3136.9	3100.5	3046.91	2921.66	3102.84	3009.86	3039.96	2984
O43663	PRC1	Homo sapiens	1256.21	1261.51	1269.95	1271.35	1398.15	1676.12	1258.91	1534.4	1536.24	1497.42	1498.97	1519.33
O43665	RGS10	Homo sapiens	5085.55	5130.01	4864.41	5043.74	4095.45	4111.71	4838.93	4263.95	4065.28	3988.2	3931.41	3956.94
O43670;Q9JMD0	ZNF207;Znf207	Homo sapiens;Mus musculus	8726.6	8186.23	9286.4	8277.35	7137.49	7225.43	5503.42	6719.56	6650.22	7450.79	6367.41	7087.98
O43674	NDUFB5	Homo sapiens	4366.17	4576.76	4228.38	4474.26	4180.69	4509.09	2843.18	4078.04	4521.72	4433.46	4488.16	4520.6
O43676	NDUFB3	Homo sapiens	5445.77	4578.42	5282.09	5498.14	4868.88	4703.28	2384.95	4281.72	4591.01	4307.09	4405.69	4538.98
O43677	NDUFC1	Homo sapiens	120.509	116.814	108.834	141.486	87.6058	94.3919	104.512	103.905	106.102	95.4581	94.8636	114.126
O43678	NDUFA2	Homo sapiens	5048.09	2577.3	4949.54	3777.26	8123.05	6107.38	2624.68	6462.84	6191.32	5432.82	5295.42	6117.36
O43681	ASNA1	Homo sapiens	17092.9	17263.7	17194.4	17103.5	23689.9	25389.2	23131.5	23759.6	25988.8	23765.9	24819.2	24343.4
O43683	BUB1	Homo sapiens	68.2369	68.3013	70.9059	81.3786	41.9546	46.4124	50.2972	55.5927	64.0463	53.8876	44.6498	57.7038
O43684;Q9WVA3	BUB3;Bub3	Homo sapiens;Mus musculus	21679.6	22209.4	21039.1	23489.8	20188.1	21168.5	17910	19375.1	20739.7	20559.2	20335	19754.6
O43707	ACTN4	Homo sapiens	53130	53012.3	55303.1	54306	34042.7	34853.2	34270.7	34536	34051.4	34705.5	34615.3	33928.2
O43708	GSTZ1	Homo sapiens	4185.49	5085.9	4962.51	4957.57	4779.54	4525.43	5382.96	4545.3	4418.37	4335.86	4839.95	4163.9
O43709	BUD23	Homo sapiens	1745.45	1777.01	1763.55	1919.09	412.943	380.893	335.138	331.016	356.525	344.885	327.635	334.861
O43715;Q9D8Z2	TRIAP1;Triap1	Homo sapiens;Mus musculus	1316.85	1820.52	1200.4	1131.08	2007.15	3381.34	4005.11	3165.94	3677.13	3075.95	3474.73	3328.01
O43716	GATC	Homo sapiens	2675.94	2965.85	2960.21	2617.65	1794.33	1689.92	2135.02	1713.55	1744.89	1511.72	1848.5	1728.66
O43719	HTATSF1	Homo sapiens	6861.16	6232.74	6593.53	6560.42	3824.27	3830.52	3048.51	3755.65	3910.39	3917.03	3817.14	3853.35
O43731	KDELR3	Homo sapiens	NaN	86.6118	91.8479	92.4017	174.857	150.516	150.482	174.172	158.121	140.64	172.599	192.058
O43734	TRAF3IP2	Homo sapiens	162.204	126.845	124.245	138.305	169.347	178.875	78.4371	154.598	213.128	149.191	151.201	NaN
O43741	PRKAB2	Homo sapiens	890.062	874.412	923.542	939.379	203.9	230.144	290.55	190.798	128.757	231.447	177.671	182.208
O43747	AP1G1	Homo sapiens	8016.12	7558.67	8171.15	7791.74	5366.17	5238.07	4457.62	4953.77	5082.12	5224.09	5294.13	5384.9
O43752	STX6	Homo sapiens	4507.38	4570.44	4538.45	4448.3	1233.8	1278.28	1148.16	1268.39	1295.95	1329.24	1288.34	1356.73
O43759;O55100	SYNGR1;Syngr1	Homo sapiens;Mus musculus	1950.74	1844.96	1874.04	2118.21	3124.21	3441.97	1367.81	2725.12	3014.58	2786.57	2971.39	3030.7
O43760	SYNGR2	Homo sapiens	978.277	341.168	1014.66	1295.8	1354.66	1341.59	590.451	1003.83	1131.46	1078.28	1239.52	1371.93
O43765	SGTA	Homo sapiens	5072.68	4872.2	5199.25	5355.16	2614.46	2871.36	2999.59	2613.6	2795.01	3159.47	2667.57	2670.34
O43766	LIAS	Homo sapiens	65.1787	67.7234	73.5689	66.1889	96.5976	157.964	74.3139	117.752	98.4313	99.1549	65.5173	95.9823
O43768	ENSA	Homo sapiens	14870.7	13825	14308.3	15940	5354.01	5911.08	4519.72	5683.35	5649.44	5803.43	5357.67	5530.9
O43772	SLC25A20	Homo sapiens	707.387	708.37	608.23	634.315	850.219	785.678	743.301	690.903	945.023	847.862	869.114	705.332
O43776	NARS1	Homo sapiens	14453.2	12643.1	13784.7	13484.7	21078.7	20931.7	21309.3	20551.1	21552.4	21023.8	20846.9	22137.6
O43790;Q14533	KRT86;KRT81	Homo sapiens	35512.3	27847	34563.5	41093.2	15790.7	17229.3	3833.38	14639.7	12884.5	8815.15	7424.9	16537.6
O43795	MYO1B	Homo sapiens	1380.03	1326.93	1348.7	1319.14	5068.91	4658.79	3989.85	4654.94	4703.6	5096.3	4745.59	4938.43
O43805;Q9JJ94	SSNA1;Ssna1	Homo sapiens;Mus musculus	3584.29	3505.82	3658.26	3643.45	2054.48	2033.56	1931	1918.68	2089.93	1924.16	2048.81	1974.25
O43808	SLC25A17	Homo sapiens	351.639	354.288	366.26	383.028	794.506	731.454	638.547	710.034	709.758	713.088	751.549	762.609
O43809	NUDT21	Homo sapiens	22251	19053.9	22881.1	21379.3	19123.1	19293.1	19439.5	17397.8	17757	17904.3	18486.3	18746.5
O43813	LANCL1	Homo sapiens	5195.74	4794.94	5337.44	5539.24	3987.92	4187.45	3027.73	3797.19	3959.58	3744.62	3943.54	3966.17
O43815	STRN	Homo sapiens	3587.07	3411.87	3793.15	3716.91	4506.82	4572.98	5071.54	4547.85	4500.4	4737.7	4465.95	4621.12
O43818	RRP9	Homo sapiens	1780.73	1699.59	2252.11	2019.89	3550.27	3511.64	1494.2	2845.37	3428.55	3349.14	3662.92	3541.29
O43819	SCO2	Homo sapiens	1517.6	1241.79	1592.07	1402.59	2037.44	2252.7	1309.48	1975.8	2096.85	1978.7	2236.78	2045.55
O43822	CFAP410	Homo sapiens	82.9412	NaN	NaN	NaN	194.77	142.546	192.559	154.518	149.084	130.543	158.8	128.431
O43823	AKAP8	Homo sapiens	1997	1819.16	2088.73	2196.45	2878.51	2770.38	2718.15	2905.64	2861.83	3002.25	2842.28	2709.81
O43824	GTPBP6	Homo sapiens	1074.08	1117.44	1095.79	1112.24	616.869	579.207	497.612	565.097	532.892	652.798	576.57	544.906
O43826	SLC37A4	Homo sapiens	438.921	436.712	499.117	442.245	421.217	347.057	367.217	318.964	297.311	345.569	364.913	346.642
O43829;Q08376	ZBTB14;Zbtb14	Homo sapiens;Mus musculus	177.949	262.303	217.785	202.408	186.987	123.77	117.167	114.84	80.9296	106.181	120.731	122.695
O43837	IDH3B	Homo sapiens	2353.4	2470.01	2505.3	2507.82	4982.92	4669.3	4268.4	4643.51	4603.48	4680.27	4535.26	4683.44
O43847	NRDC	Homo sapiens	3836.88	3573.5	3976.37	3746.15	2357.65	2186.98	2310.08	2174.09	2231.37	2109.59	2201.44	2190.83
O43852	CALU	Homo sapiens	52702.8	51367	56705.2	54847.7	19094	19819.2	11465.4	19279.5	19950.8	19096.9	20774.3	19762.2
O43861	ATP9B	Homo sapiens	54.3203	54.9047	71.3158	72.9817	NaN	35.8347	64.9303	53.1131	46.1436	NaN	45.5479	42.1377
O43865;Q80SW1	AHCYL1;Ahcyl1	Homo sapiens;Mus musculus	5455.16	5003.21	5649.62	5275.38	4258.57	4324.78	3338.52	4269.18	3890.7	4379.83	3999.21	4154.93
O43896	KIF1C	Homo sapiens	4286.87	3914.76	4025.43	4490.17	3468.91	2850.14	2800.14	2932.31	3098.18	3314.31	3193.34	2994.85
O43909;Q9WVL6	EXTL3;Extl3	Homo sapiens;Mus musculus	99.7203	113.337	91.5709	81.1181	NaN	NaN	NaN	NaN	NaN	NaN	NaN	NaN
O43913	ORC5	Homo sapiens	1054.96	955.043	1074.53	1067.55	784.659	697.099	641.408	693.323	739.281	625.602	697.176	699.382
O43920	NDUFS5	Homo sapiens	5205.19	4873.07	5565.37	5383.55	5062.21	5249.3	5016.13	5440.5	5353.88	5330.54	5282.53	5451.98
O43924	PDE6D	Homo sapiens	706.825	706.698	672.48	723.012	635.288	621.505	531.495	660.425	677.111	675.755	724.451	627.715
O43929	ORC4	Homo sapiens	1940.4	1899.94	1865.66	1640.32	1270.67	1260.61	1244.28	1292.8	1334.82	1302.98	1263.88	1133.22
O43933	PEX1	Homo sapiens	1682.71	1522.44	1476.97	1443.17	1138.73	1052.16	834.677	1060.6	1050.52	1010.15	1024.6	1002.21
O54692	Zw10	Mus musculus	206.306	239.467	229.594	209.257	303.296	326.637	370.81	285.773	324.315	284.994	281.563	279.562
O54714;Q9Y6X2	Pias3;PIAS3	Mus musculus;Homo sapiens	372.306	349.764	443.523	319.359	252.859	237.957	253.224	236.632	234.01	212.785	242.563	250.546
O54724	Cavin1	Mus musculus	6621.96	6473.21	6614.63	6677.81	9744.98	9566.31	9906.14	9994.72	9482.15	9950.09	9782.57	10077.7
O54734	Ddost	Mus musculus	661.823	573.472	596.29	650.219	941.319	1047.87	950.079	1045.1	871.654	1068.29	1023.53	896.227
O54743	Foxf2	Mus musculus	671.308	415.545	871.245	1062.15	963.224	960.591	235.332	437.957	754.933	697.185	869.901	1052.01
O54774	Ap3d1	Mus musculus	252.869	301.336	288.379	269.756	393.881	350.968	311.192	382.904	398.292	414.843	352.046	357.107
O54775	Wisp1	Mus musculus	146.405	116.873	133.079	154.758	200.058	245.588	NaN	212.198	208.486	247.854	243.097	227.948
O54782	Man2b2	Mus musculus	155.38	185.03	156.821	153.124	245	168.618	292.834	209.426	231.728	249.135	211.992	208.929
O54786	Dffa	Mus musculus	45.1123	NaN	37.7062	44.442	53.0769	35.1166	43.155	52.5751	51.8229	41.3785	38.8962	61.0693
O54791	Maff	Mus musculus	NaN	NaN	NaN	NaN	70.0678	41.6733	45.5662	61.5632	44.6705	59.9218	51.5847	41.11
O54804	Chka	Mus musculus	867.862	769.558	817.344	815.225	642.124	546.655	746.792	591.706	576.503	606.114	652.595	659.916
O54824	Il16	Mus musculus	248.293	327.502	261.842	290.751	376.415	343.093	489.638	356.105	387.826	388.155	388.936	355.405
O54825	Bysl	Mus musculus	148.654	131.049	205.069	NaN	179.895	NaN	NaN	167.667	157.236	176.914	226.691	207.237
O54826;P55197	Mllt10;MLLT10	Mus musculus;Homo sapiens	81.8362	74.4203	89.0442	62.6419	61.2117	88.3043	NaN	60.9046	67.3458	108.492	80.7365	77.6066
O54833	Csnk2a2	Mus musculus	347.139	332.846	378.759	416.62	256.972	239.738	319.758	292.791	234.504	226.898	234.578	207.528
O54834	Arhgap6	Mus musculus	2.7309	NaN	1.52386	NaN	1.86207	NaN	2.77045	1.04065	NaN	1.75343	NaN	NaN
O54865;Q02153	Gucy1b1;GUCY1B1	Mus musculus;Homo sapiens	56.6405	70.9831	80.9807	59.4376	45.7136	37.0872	42.47	37.2696	38.7544	40.912	54.7618	31.7031
O54879	Hmgb3	Mus musculus	10050.7	11680.8	9889.64	10260.6	4152.85	4394.47	5089.89	4429.05	4625.94	4213.33	4354.22	3967.52
O54890	Itgb3	Mus musculus	107.573	129.795	156.244	77.3536	93.9213	97.7622	71.6387	88.2128	104.312	94.232	69.2881	74.1911
O54901	Cd200	Mus musculus	333.023	377.075	362.215	357.713	356.923	400.851	278.326	291.721	324.124	380.711	362.915	365.142
O54910	Nfkbie	Mus musculus	71.0231	82.5167	72.1132	NaN	125.535	138.137	122.563	108.889	99.2675	106.735	104.889	134.687
O54916	Reps1	Mus musculus	60.5767	73.9351	86.9312	72.0591	93.3744	109.533	NaN	112.985	107.806	111.586	100.938	91.5728
O54931	Akap2	Mus musculus	871.963	809.854	756.685	675.108	1020.72	1102.25	1224.35	1154.07	1197.64	1073.98	1155.39	1103.74
O54941	Smarce1	Mus musculus	13.6555	12.3998	16.5816	14.5831	29.6974	29.3755	65.6723	51.0725	41.8806	38.6584	39.926	45.1219
O54962	Banf1	Mus musculus	980.106	819.231	948.65	898.197	2248.5	2010.19	2722.44	2167.35	1929.63	2015.82	2199.25	2238.74
O54967;Q07912	Tnk2;TNK2	Mus musculus;Homo sapiens	456.042	336.741	242.428	238.142	393.931	340.219	325.372	407.844	403.204	345.154	503.461	362.591
O54974	Lgals7	Mus musculus	352.812	NaN	338.455	NaN	747.702	719.645	469.774	523.1	608.583	662.698	661.049	742.146
O54984	Asna1	Mus musculus	101.389	61.8278	81.8295	95.8766	162.845	115.79	155.373	143.146	120.004	153.449	147.936	139.385
O54988	Slk	Mus musculus	159.213	151.47	136.876	115.759	185.537	210.839	235.478	215.172	174.482	203.292	209.073	196.561
O54998	Fkbp7	Mus musculus	1104.43	1139.07	1225.65	1173.86	1721.21	1788.44	1784.91	1453.29	1863.22	1704.6	1824.64	1835.97
O55013	Trappc3	Mus musculus	59.4999	33.6905	41.0031	87.9152	127.559	129.545	23.4577	114.523	116.01	153.419	114.97	146.064
O55023	Impa1	Mus musculus	3146.26	3072.82	3148	3100.01	6262.63	6311.43	5178.6	6385.51	5895.7	6090.92	6257.59	6477.29
O55028	Bckdk	Mus musculus	NaN	NaN	NaN	NaN	37.7688	NaN	NaN	44.0825	25.3604	24.6483	35.9763	44.7799
O55029	Copb2	Mus musculus	426.492	447.509	479.607	396.014	652.477	713.98	770.648	661.907	662.516	714.931	699.305	770.304
O55042	Snca	Mus musculus	916.625	926.013	891.09	928.732	496.765	531.049	588.366	498.494	512.716	510.327	441.683	429.573
O55047	Tlk2	Mus musculus	125.792	101.881	227.169	199.495	NaN	376.282	564.813	NaN	222.699	274.663	259.341	239.831
O55057	Pde6d	Mus musculus	857.722	791.769	743.546	818.016	812.899	843.265	830.591	909.081	827.635	872.815	865.644	832.465
O55060	Tpmt	Mus musculus	789.002	650.747	851.003	816.516	798.889	747.236	568.186	671.218	694.08	636.31	815.311	659.258
O55091	Impact	Mus musculus	39.4847	35.8944	50.3217	52.2439	92.177	65.4428	16.6677	66.5835	65.9051	99.5555	77.1559	63.8263
O55098	Stk10	Mus musculus	5.96103	5.51371	3.10466	NaN	13.5606	7.42438	22.8571	9.80408	6.06826	6.38978	6.52434	12.6144
O55102;P78537	Bloc1s1;BLOC1S1	Mus musculus;Homo sapiens	1867.42	1725.07	1904.69	1757.02	2242.7	2511.77	1747.13	2071.01	2544.05	2341.8	2626.53	2615.25
O55106	Strn	Mus musculus	160.048	110.866	136.079	92.7628	151.165	125.842	162.941	134.183	119.539	140.138	134.33	102.253
O55123	Mmp10	Mus musculus	NaN	NaN	NaN	NaN	105.629	136.651	115.366	96.4739	125.91	118.13	126.606	115.804
O55126	Nipsnap2	Mus musculus	337.515	296.608	383.048	326.769	415.959	558.084	462.444	394.983	462.619	459.776	499.037	429.749
O55135	Eif6	Mus musculus	702.347	376.267	673.623	654.354	1004.33	689.896	303.951	624.096	565.229	692.572	692.998	737.195
O55142;P18077	Rpl35a;RPL35A	Mus musculus;Homo sapiens	16808.1	15734.7	21070.5	16110	18628.9	18988.9	8445.73	15552.2	17490.8	18611	18449	17157.1
O55143	Atp2a2	Mus musculus	556.009	546.227	479.883	588.447	623.24	597.876	193.933	627.062	590.265	662.134	655.358	618.599
O55201	Supt5h	Mus musculus	NaN	NaN	213.525	67.4048	251.076	271.219	373.102	216.201	223.602	229.655	227.417	241.729
O55229	Chkb	Mus musculus	1055.22	1023.35	1144.89	847.092	714.768	906.618	594.548	769.046	866.3	808.399	892.815	739.027
O55234	Psmb5	Mus musculus	283.248	314.738	323.109	389.596	488.646	491.467	684.822	407.918	518.787	608.292	511.297	545.186
O55239	Nnmt	Mus musculus	96.2009	121.936	57.8276	115.492	106.162	91.9035	80.4028	114.026	79.5795	97.6611	129.14	75.72
O60216	RAD21	Homo sapiens	5815.8	5508.17	5688.75	5852.11	6580.23	6537.85	5318.63	5987.96	6869.48	6407.35	6867.63	6413.6
O60218	AKR1B10	Homo sapiens	84.946	402.699	254.625	108.384	111.224	104.401	NaN	205.106	97.2785	100.426	176.762	112.003
O60220	TIMM8A	Homo sapiens	8183.55	6736.55	8165.44	7072.18	11409.5	11114.9	8391.95	11592	12477.6	11741.9	12998.9	12081.7
O60231	DHX16	Homo sapiens	3048.99	2862.82	3107.14	3048.47	1385.08	1363.2	1480.06	1348.43	1318.29	1349.64	1377.6	1505.74
O60232	ZNRD2	Homo sapiens	8869.7	7630.03	7952	8184.1	7024.26	7530.36	8248.09	7432.5	7080.33	7331.91	7210.29	6728.7
O60237	PPP1R12B	Homo sapiens	626.993	536.814	591.222	623.154	134.759	119.326	141.929	135.129	134.537	104.653	105.528	112.491
O60238;Q9Z2F7	BNIP3L;Bnip3l	Homo sapiens;Mus musculus	1573.88	1110.14	1089.56	918.411	1247.71	1613.1	1094.81	1082.08	820.365	1287.78	1227.42	1017.68
O60239	SH3BP5	Homo sapiens	NaN	NaN	NaN	NaN	6.04797	3.0533	7.45941	2.16499	3.59158	2.49176	2.01653	2.55116
O60241;Q8CGM1	ADGRB2;Adgrb2	Homo sapiens;Mus musculus	39.613	97.2724	58.2606	47.7554	27.1203	50.9086	66.5261	29.6554	47.8915	46.2217	115.73	40.8131
O60244	MED14	Homo sapiens	1331.05	1193.32	1276.34	1135.25	832.062	846.86	852.426	766.892	752.343	770.918	825.536	799.197
O60256	PRPSAP2	Homo sapiens	3526.35	2985.45	3380.85	3283.76	3145.5	3024.51	2878.14	3202.36	2882	3050.12	2914.32	3023.3
O60262	GNG7	Homo sapiens	1321.81	1131.02	1223.49	1271.37	127.479	132.851	110.024	141.76	131.943	147.697	137.617	116.449
O60264	SMARCA5	Homo sapiens	13398.7	11700.1	13556	13529.4	8266.39	7955.8	7016.27	7734.31	7828.54	7685.11	8117.18	8266.73
O60266;Q8VHH7	ADCY3;Adcy3	Homo sapiens;Mus musculus	137.681	111.062	NaN	44.7645	NaN	105.993	130.942	125.219	93.8743	NaN	125.875	138.127
O60268	KIAA0513	Homo sapiens	NaN	101.245	77.9834	97.2551	66.3045	NaN	90.3426	95.6082	78.8987	64.8252	73.3158	NaN
O60269	GPRIN2	Homo sapiens	NaN	NaN	NaN	NaN	43.4644	22.0737	46.6612	18.0944	18.5835	32.1218	10.7367	18.5698
O60271	SPAG9	Homo sapiens	1905.3	1759	1962.49	1961.61	1581.68	1575.44	1574.91	1544.99	1518.08	1511.05	1590.2	1616.65
O60281	ZNF292	Homo sapiens	116.553	82.801	146.421	118.541	101.583	109.458	92.4317	64.214	73.1405	62.9974	93.8098	67.6001
O60287	URB1	Homo sapiens	836.587	755.866	815.845	788.082	1028.3	995.47	990.809	937.753	1001.45	991.922	1011.81	1003.59
O60291	MGRN1	Homo sapiens	149.889	224.914	142.094	185.6	148.854	165.845	214.843	142.939	183.208	153.634	159.969	117.074
O60292	SIPA1L3	Homo sapiens	696.547	646.143	679.299	640.744	870.962	747.635	659.891	724.229	725.553	703.881	750.487	835.504
O60293	ZFC3H1	Homo sapiens	429.533	306.751	306.785	345.86	437.497	415.894	373.598	394.087	399.962	353.974	367.855	447.246
O60294	LCMT2	Homo sapiens	327.45	337.861	328.657	322.811	730.514	632.313	713.389	649.231	672.024	654.302	644.842	720.243
O60303	KIAA0556	Homo sapiens	32.6983	25.7525	28.7373	NaN	NaN	NaN	NaN	NaN	NaN	NaN	NaN	NaN
O60306	AQR	Homo sapiens	3135.88	2954.28	3224.38	3136.46	1288.88	1325.15	1327.46	1309.88	1226.91	1275.24	1275.14	1364.25
O60307	MAST3	Homo sapiens	86.1118	81.2356	93.1104	94.527	135.185	124.279	150.592	135.886	99.9681	124.386	114.526	116.867
O60313	OPA1	Homo sapiens	4067.61	3871.42	4108.3	4104.03	6149.9	6122.15	5455.68	5925.83	5966.18	6125.19	6063.52	6141.68
O60318	MCM3AP	Homo sapiens	1164.33	1128.05	1101.13	1171.56	950.749	892.721	907.081	937.512	911.77	928.727	968.592	928.521
O60331	PIP5K1C	Homo sapiens	206.167	159.687	167.151	150.641	314.418	290.296	210.709	225.104	215.261	216.68	215.109	213.258
O60333	KIF1B	Homo sapiens	893.272	963.814	919.717	933.485	613.309	579.646	779.512	564.782	549.993	609.307	582.562	553.57
O60336	MAPKBP1	Homo sapiens	183.653	196.784	160.475	194.94	227.209	207.424	337.545	186.242	195.068	185.288	197.45	210.434
O60341	KDM1A	Homo sapiens	5564.68	5203.7	5363.58	5676.16	3810.27	3870.23	3567.78	3654.04	3918	3759.12	3549.78	3740.39
O60343	TBC1D4	Homo sapiens	6000.08	5604.48	5828.6	6092.39	1646.55	1704.6	1525.08	1617.52	1634.28	1646.72	1731.2	1752.68
O60347	TBC1D12	Homo sapiens	234.329	249.217	218.476	244.894	336.921	347.658	321.256	302.115	258.065	285.663	325.403	288.229
O60353	FZD6	Homo sapiens	74.2547	88.5781	64.6195	57.3372	43.7222	30.1135	46.5139	40.4499	49.5014	25.3715	34.298	33.4682
O60361	NME2P1	Homo sapiens	480.926	388.254	363.465	527.406	475.867	469.411	463.455	414.536	519.327	434.986	460.689	512.987
O60427	FADS1	Homo sapiens	672.395	535.275	551.911	460.311	121.971	106.621	108.891	164.441	145.396	100.396	92.8918	95.9995
O60437	PPL	Homo sapiens	13450.2	11909.8	13143.3	13545	6701.43	6588.23	5524.64	6198.5	6407.35	6562.83	6678.45	6516.16
O60447	EVI5	Homo sapiens	109.43	55.9182	60.3829	105.387	168.551	96.8485	144.688	98.439	140.936	123.941	141.261	117.982
O60449	LY75	Homo sapiens	288.158	428.808	425.932	451.912	369.469	335.329	262.96	370.427	358.394	334.359	343.493	364.35
O60476	MAN1A2	Homo sapiens	623.865	581.756	650.24	612.165	1531.35	1461.28	1367.87	1422.82	1392.54	1444.37	1609.44	1338.93
O60486;Q9QZC2	PLXNC1;Plxnc1	Homo sapiens;Mus musculus	NaN	60.8275	NaN	65.803	NaN	59.1589	NaN	59.5635	80.1735	NaN	NaN	NaN
O60487	MPZL2	Homo sapiens	147.948	171.915	134.335	142.103	107.085	100.689	96.8358	88.4106	101.078	111.403	84.6961	100.898
O60488	ACSL4	Homo sapiens	2586.41	2781.28	2704.46	2659.28	1088.34	1083.69	1119.46	1085.91	1029.59	1081.73	1034.98	1106.94
O60493;O70492	SNX3;Snx3	Homo sapiens;Mus musculus	7165.55	6026.16	6020.1	6775.71	11499.3	11146.9	7584.24	10341.3	10482.6	10846.5	11347	10924
O60499	STX10	Homo sapiens	808.605	705.43	718.642	829.375	783.673	585.045	568.71	637.262	624.74	567.844	650.609	567.159
O60502	OGA	Homo sapiens	2475.16	2211.17	2548.33	2324.61	4376.9	4449.52	3837.18	4277.55	4073.28	4269.1	4291.43	4427.57
O60503;P51830	ADCY9;Adcy9	Homo sapiens;Mus musculus	94.2779	104.605	106.684	80.7399	132.347	98.8183	106.614	129.99	132.32	128.933	130.554	115.687
O60504	SORBS3	Homo sapiens	2907.62	2708.89	2745.44	2907.73	475.459	NaN	NaN	NaN	NaN	NaN	371.531	NaN
O60506	SYNCRIP	Homo sapiens	72336.9	70971.4	74106.6	70200.8	60139.9	57224	52658.5	56288.8	59664.2	56672.5	59187	56517.4
O60508	CDC40	Homo sapiens	2563.03	2593.81	2642.25	2653.84	1812.95	1774.65	1783.94	1801.81	1799.58	1774.09	1786.57	1814.32
O60512	B4GALT3	Homo sapiens	1425.35	987.513	1256.14	1163.47	442.117	479.334	346.082	407.971	432.332	408.617	342.965	407.858
O60518	RANBP6	Homo sapiens	769.563	648.196	720.589	713.342	393.762	343.947	271.828	341.974	360.966	334.047	362.472	332.413
O60524	NEMF	Homo sapiens	1310.08	1182.15	1309.11	1283.47	956.693	1042.97	758.552	963.269	934.353	923.66	1078.55	1043.62
O60547	GMDS	Homo sapiens	7864.8	7495.36	7825.81	8132.07	7239.39	7010.57	5500.4	7090.55	7353.3	6845.14	7361.44	7604.03
O60551	NMT2	Homo sapiens	654.322	696.542	828.468	759.098	234.051	191.612	196.203	216.514	230.585	212.245	223.194	159.947
O60563	CCNT1	Homo sapiens	398.494	404.858	430.436	364.293	317.008	338.439	290.509	318.867	308.382	250.506	272.876	306.14
O60566	BUB1B	Homo sapiens	755.199	720.3	763.227	689.286	515.117	440.38	481.203	473.096	476.722	463.382	457.738	489.544
O60568	PLOD3	Homo sapiens	9516.04	9071.41	9753.51	9080.65	2217.9	2318.1	2148.68	2195.26	2163.91	2206.59	2113.66	2145.03
O60573	EIF4E2	Homo sapiens	1695.32	1433.92	1615.57	1558.49	2045.65	2003.02	1751.16	2135.94	2007.78	1996.23	2103.04	2130.22
O60583	CCNT2	Homo sapiens	951.388	713.289	937.877	933.703	1095.67	953.092	1254.44	992.736	969.048	989.919	937.544	898.836
O60603	TLR2	Homo sapiens	1033.01	1129.5	1209.42	1112.76	NaN	268.916	NaN	NaN	NaN	NaN	265.793	291.699
O60610	DIAPH1	Homo sapiens	4058.52	3648.9	3912.72	4052.04	8193.92	8239.82	8169.74	7858.02	8017.62	8164.01	8179.07	8287.08
O60613;Q9ERR7	SELENOF;Selenof	Homo sapiens;Mus musculus	5327.44	5139.37	4989.65	5000.83	4887.62	4724.99	4826.58	4886.14	4836.19	4894.75	4945.88	4836.64
O60645	EXOC3	Homo sapiens	2881.57	2622.24	2868.41	2562.83	2415.59	2327.28	2480.89	2354.47	2351.88	2259.06	2422.9	2353.23
O60663;O88609	LMX1B;Lmx1b	Homo sapiens;Mus musculus	131.582	109.025	136.018	149.289	186.159	284.052	58.8795	176.732	274.412	210.068	236.135	223.492
O60664	PLIN3	Homo sapiens	22739.4	22566.1	23631.4	22832.8	24508.2	24055.6	18844.5	23613.8	23502.6	24900.1	24431.1	23906.8
O60671	RAD1	Homo sapiens	382.77	330.09	427.38	399.733	207.439	259.782	222.107	233.144	203.82	211.716	191.56	260.847
O60675;Q61827	MAFK;Mafk	Homo sapiens;Mus musculus	39.0713	18.2969	37.7383	30.7592	26.5429	18.6323	40.24	23.233	27.0861	27.8891	17.0041	27.854
O60678	PRMT3	Homo sapiens	963.057	956.416	922.504	982.807	1541.13	1461.98	1474.99	1426.17	1493.8	1385.63	1495.77	1545.93
O60683	PEX10	Homo sapiens	68.8065	71.4665	68.7188	58.4817	100.65	96.9865	104.972	88.1942	105.492	62.4157	81.0694	114.973
O60684	KPNA6	Homo sapiens	16144.4	16341.9	17890.8	15938.7	7966.68	7349.35	8405.79	8296.96	7832.92	8355.69	8378.2	8299.72
O60701	UGDH	Homo sapiens	10167.8	10072.7	10353.8	10322.3	15533.4	15577.3	15198.7	14918.4	15832.2	15695.2	16021.8	15670.6
O60716	CTNND1	Homo sapiens	19643.5	17526.1	18779.8	19169.7	16390.9	16796.2	16455.8	15864.6	16179.9	15904.3	16617.1	16280
O60725	ICMT	Homo sapiens	476.797	574.936	505.96	572.026	259.263	273.102	228.565	246.317	281.745	231.122	229.586	244.93
O60733	PLA2G6	Homo sapiens	NaN	NaN	NaN	NaN	50.775	73.3611	97.5433	74.3112	100.694	66.44	NaN	82.9788
O60739;Q9CXU9	EIF1B;Eif1b	Homo sapiens;Mus musculus	955.663	1153.56	840.501	781.251	1417.75	1260.13	896.842	1123.96	1321.13	1089.04	1295.7	975.503
O60762	DPM1	Homo sapiens	7451.87	6714.97	7966.8	7676.9	5166.52	4845.74	4404.63	4929.6	4765.83	4800.9	4638.38	5308.1
O60763	USO1	Homo sapiens	20119.6	19598.5	20471.7	20343.2	16406.6	16896.1	14908.8	16435.1	17047.4	16289.2	16740.6	16925.8
O60779	SLC19A2	Homo sapiens	NaN	NaN	29.8383	21.2998	NaN	NaN	NaN	NaN	NaN	NaN	NaN	NaN
O60783	MRPS14	Homo sapiens	1281.91	1219.69	1199.25	1279.38	1348.76	1532.13	973	1186.01	1586.26	1178.97	1346.26	1332.05
O60784	TOM1	Homo sapiens	2671.78	2521	2615.69	2860.51	3995.09	4492.02	3974.63	4383.79	4418.21	4528.27	4540.09	4408.22
O60814;P10853;P57053;P62807;Q64478;Q6ZWY9;Q8CGP1	H2BC12;H2bc7;H2BFS;H2BC4;Hist1h2bh;H2bc4;H2bc12	Homo sapiens;Mus musculus;Homo sapiens;Homo sapiens;Mus musculus;Mus musculus;Mus musculus	365441	357748	357519	374378	322139	311118	302668	316596	333379	301695	352071	314992
O60825	PFKFB2	Homo sapiens	7991.22	7797.53	8179.83	8259.71	7667.23	7733.55	8065.9	7627.76	7553.85	7558.98	7775.08	7996.65
O60826	CCDC22	Homo sapiens	2708.16	2659.48	2805.41	2600.42	5671.43	5253.89	5299.84	5320.41	5377.66	5134.92	5338.18	5386.43
O60828;Q91VJ5	PQBP1;Pqbp1	Homo sapiens;Mus musculus	3127.72	2137.18	3250.89	3173.48	2451.14	2669.49	1744.58	2026.07	2468.12	2398.5	2490.09	2167.21
O60830	TIMM17B	Homo sapiens	1131	1353.44	1184.87	1299.45	600.849	653.588	603.317	570.29	602.771	532.169	594.617	586.647
O60831;Q9JIG8	PRAF2;Praf2	Homo sapiens;Mus musculus	2477.37	2789.71	2442.7	2435.86	1423.4	1264.3	1387.41	1159.91	1348.13	1015.13	1338.94	1251.46
O60832	DKC1	Homo sapiens	17201.3	16013.3	16018.2	16885.1	17954	18588.6	16976.1	17893.3	18497.9	18726.6	18078.3	18211.9
O60841	EIF5B	Homo sapiens	12833.7	13663.6	13585.7	13819.2	7194.99	7842.51	9195.87	7559.38	8000.39	7807.4	7679.92	7854.52
O60858	TRIM13	Homo sapiens	202.8	176.172	198.083	161.901	269.974	258.616	248.726	240.278	240.929	283.567	264.127	284.508
O60869;Q9JMG1	EDF1;Edf1	Homo sapiens;Mus musculus	6288.62	4730.52	5665.41	6527.68	7967.34	9080.57	9718.14	7895.04	8300.51	8748.73	8366	8823.58
O60870	KIN	Homo sapiens	965.841	894.693	1033.81	995.325	390.295	352.7	287.717	328.289	352.833	377	351.841	353.622
O60879	DIAPH2	Homo sapiens	10361.1	10251.1	10994.9	10372.6	11670	10980.4	10344.4	11035.6	11503	10223.3	10528.8	10695.4
O60884;Q9QYJ0	DNAJA2;Dnaja2	Homo sapiens;Mus musculus	19235.2	17924.7	18991.1	19082	13766.5	13123.4	9144.5	12478.1	12908.8	12886.9	13688.4	12591.7
O60885	BRD4	Homo sapiens	3854.87	3687.31	4154.53	3803.97	3907.17	4199.2	4225.02	3915.75	3954.51	4100.14	4032.66	3969.04
O60888	CUTA	Homo sapiens	28262	29475.9	29601.4	28881	13222.9	14408.5	14641.9	13524.7	13368.6	12887.3	13334.3	12354.8
O60890	OPHN1	Homo sapiens	314.081	282.428	320.327	292.984	126.732	131.531	109.325	124.009	105.026	130.427	120.877	127.278
O60906	SMPD2	Homo sapiens	224.043	195.653	217.312	223.117	214.719	186.075	187.121	223.896	184.786	177.756	224.021	177.436
O60907	TBL1X	Homo sapiens	347.47	438.927	415.381	402.316	375.246	334.874	406.338	385.593	402.518	324.534	387.265	315.42
O60921	HUS1	Homo sapiens	380.048	474.24	460.754	503.558	218.611	256.215	218.704	202.161	240.645	229.927	166.61	239.654
O60925	PFDN1	Homo sapiens	4776.65	4776.8	5012.91	5019.21	4500.91	4882.15	4336.89	4151.3	4891.58	4774.63	4938.81	4642.63
O60927	PPP1R11	Homo sapiens	1542.09	1513.73	1398.08	1521	1037.59	1146.28	1066.5	1021.04	1100.84	1034.99	982.777	1109.69
O60930	RNASEH1	Homo sapiens	224.512	245.706	238.134	248.627	94.4895	76.3659	77.7698	107.928	103.921	84.559	100.846	89.7256
O60934	NBN	Homo sapiens	4367.85	4047.17	4244.56	4400.14	5554.34	4999.76	5044.7	5244.6	5647.81	5180.43	5757.39	5362.44
O60936	NOL3	Homo sapiens	1422.25	1573.82	1287.08	1327.91	2122.03	2045	2493.4	2258.03	2341.54	2362.25	2263.96	2193.04
O60941	DTNB	Homo sapiens	676.375	667.206	729.024	716.203	677.42	722.3	663.473	702.174	737.745	652.473	702.523	663.109
O60942	RNGTT	Homo sapiens	1955.31	1827.09	1980.6	1959.12	864.734	839.306	719.522	791.172	852.955	861.398	881.449	854.687
O70133	Dhx9	Mus musculus	791.899	743.18	770.784	820.582	1259.19	1021.15	1093.77	1116.01	1264.23	1160.73	1165.97	1132.87
O70139;Q9Y2B9	Pkig;PKIG	Mus musculus;Homo sapiens	307.115	248.481	275.218	273.394	322.828	291.378	274.722	346.785	282.263	299.324	290.54	332.692
O70145	Ncf2	Mus musculus	1412.83	1068.55	1117.48	1172.87	2245.76	1883.21	1264.59	1868.86	2012.81	1867.52	1951.12	2110.43
O70146;Q15569	Tesk1;TESK1	Mus musculus;Homo sapiens	56.3395	73.0118	70.1721	64.0059	91.7715	86.8728	84.9033	58.0039	68.8724	65.9476	72.5893	60.0508
O70152	Dpm1	Mus musculus	218.716	237.964	297.631	269.001	298.87	288.339	316.344	292.286	350.163	299.092	283.969	344.6
O70161	Pip5k1c	Mus musculus	193.653	194.052	60.1795	189.603	186.294	142.696	228.173	155.519	151.704	171.983	165.188	173.819
O70165	Fcn1	Mus musculus	209.758	191.659	221.312	224.609	208.7	189.211	218.518	222.703	200.991	226.24	223.244	148.433
O70172	Pip4k2a	Mus musculus	195.592	153.656	225.867	175.858	386.491	330.716	358.842	385.775	314.238	332.468	281.994	319.791
O70174	Chrna4	Mus musculus	136.576	161.379	NaN	177.42	352.019	332.586	174.501	224.758	282.373	231.811	246.26	329.046
O70194	Eif3d	Mus musculus	348.353	342.392	293.623	170.584	405.187	423.533	535.785	407.563	414.14	389.901	342.133	292.635
O70200	Aif1	Mus musculus	374.046	416.355	370.938	358.2	1066.47	1039.85	646.649	1051.4	1025.29	1008.31	1078.56	1095.71
O70209	Pdlim3	Mus musculus	918.88	1049.46	845.155	824.938	511.284	501.264	531.473	456.634	399.24	531.103	426.056	493.435
O70228	Atp9a	Mus musculus	55.2138	71.2817	72.4525	66.7515	NaN	38.2888	56.9776	34.5643	44.5262	49.5569	34.5218	NaN
O70230;P52747	Znf143;ZNF143	Mus musculus;Homo sapiens	680.643	549.467	631.183	714.559	739.153	804.241	787.606	755.355	678.012	808.768	676.174	725.575
O70250	Pgam2	Mus musculus	7996.88	8090.01	7697.7	8215.3	2037.32	1948.4	1598.24	1959.91	1899.52	2024.98	2141.24	1990.39
O70251	Eef1b	Mus musculus	1659.06	1660.08	1630.67	1637.14	3287.49	3185.96	4541.49	3278.97	2807.76	3218.66	2834.68	2660.9
O70252	Hmox2	Mus musculus	551.153	608.956	516.262	595.393	651.836	689.78	693.249	623.821	590.864	624.875	615.52	586.649
O70293;P43250	Grk6;GRK6	Mus musculus;Homo sapiens	114.043	128.921	152.761	113.289	148.87	141.537	241.951	130.232	115.711	149.221	150.709	110.886
O70305	Atxn2	Mus musculus	551.43	705.842	572.157	632.406	1410.09	1292.64	1705.21	1179.08	1255.02	1217.67	1281.38	1258.88
O70309	Itgb5	Mus musculus	37.8834	35.7274	NaN	NaN	NaN	50.9257	59.7621	54.0103	NaN	56.3648	NaN	44.8795
O70310	Nmt1	Mus musculus	937.418	846.27	881.27	936.758	1900.95	1912.08	2106.3	1570.67	1685.21	1693.29	1902.24	1790.77
O70311	Nmt2	Mus musculus	2291.18	2523.88	2382.34	2462.72	882.952	1044.11	874.391	941.516	950.246	969.622	1086.17	960.87
O70318	Epb41l2	Mus musculus	3825.67	3620.97	3744.73	3911.89	5345.26	5484.74	4728.12	4796.33	5256.73	5132.05	5136.36	5302.41
O70325	Gpx4	Mus musculus	2120.01	3311.39	2868.55	2197.48	2222.93	2138.5	2390.39	2049.33	1991.08	2083.08	2385.93	1617.01
O70362	Gpld1	Mus musculus	2136.03	1956.33	2014.79	2020.74	1666.72	1633.94	1405.52	1497.78	1609.83	1551.65	1702.32	1631.4
O70370	Ctss	Mus musculus	728.693	896.77	857.075	956.895	1671.43	1701.25	1500.07	1675.03	1489.93	1612.42	1584.46	1807.5
O70400	Pdlim1	Mus musculus	11841.3	10977.4	10727.3	11652.1	17148.2	17018.9	16580	16217.2	17527.9	16688.6	17753.8	17114.3
O70421;Q9UP38	Fzd1;FZD1	Mus musculus;Homo sapiens	54.0952	NaN	44.2492	42.7025	43.7882	56.4648	42.8329	46.4467	NaN	NaN	63.8662	NaN
O70423	Aoc3	Mus musculus	798.403	960.804	889.775	895.904	622.901	647.956	547.98	602.979	644.81	619.125	706.9	541.932
O70435	Psma3	Mus musculus	23812.7	19877	25027.7	24486	21299.1	19057.4	11007.7	18330.2	17993.4	19981.7	20186.5	20233.9
O70439	Stx7	Mus musculus	171.307	217.479	182.975	163.985	249.236	298.201	346.155	320.527	258.336	264.034	305.821	269.623
O70475	Ugdh	Mus musculus	1550.4	1417.04	1604.08	1396.12	2302.25	2523.02	2468.45	2461.16	2730.33	2573.7	2424.91	2580.43
O70477;P55347	Pknox1;PKNOX1	Mus musculus;Homo sapiens	204.23	216.548	190.645	191.4	286.45	231.581	279.931	246.325	311.591	239.814	264.549	254.329
O70480;O75379	Vamp4;VAMP4	Mus musculus;Homo sapiens	593.69	584.174	554.916	593.141	215.04	213.7	262.914	232.374	147.648	188.242	217.449	236.549
O70481	Ubr1	Mus musculus	12.8032	24.256	16.8301	15.5143	19.808	28.41	110.008	25.4358	19.2366	24.3729	20.5197	15.8922
O70503	Hsd17b12	Mus musculus	775.331	932.49	699.52	764.472	745.563	795.72	686.114	712.102	770.346	705.91	704.281	716.498
O70551	Srpk1	Mus musculus	126.056	110.948	83.9174	123.443	147.443	103.514	101.771	125.601	113.982	117.98	129.706	107.6
O70566	Diaph2	Mus musculus	106.941	94.4888	99.2484	90.4443	121.999	107.943	129.745	147.916	123.549	103.51	94.7519	108.696
O70591	Pfdn2	Mus musculus	251.679	262.814	272.614	264.577	475.144	413.276	326.814	485.621	480.005	442.954	411.739	461.757
O75027	ABCB7	Homo sapiens	1883.06	1985.69	2022.95	1952.08	1746.42	1689.1	1677.49	1623.49	1917.25	1672.94	1843.66	1719.33
O75037;Q9QXL1	KIF21B;Kif21b	Homo sapiens;Mus musculus	149.198	132.253	102.86	99.9363	42.382	51.81	65.5612	49.6468	28.2321	51.9658	77.2883	71.7823
O75044	SRGAP2	Homo sapiens	588.521	543.668	635.561	594.302	739.718	766.704	590.722	724.399	729.355	741.495	725.571	771.088
O75051	PLXNA2	Homo sapiens	236.266	228.29	194.687	190.812	221.099	208.384	199.335	230.303	246.156	196.238	238.037	198.587
O75052	NOS1AP	Homo sapiens	918.91	963.099	892.775	854.943	717.82	686.164	632.199	595.475	677.244	615.203	696.772	668.741
O75054	IGSF3	Homo sapiens	351.921	359.646	410.174	468.28	794.068	790.812	805.627	779.391	806.143	820.19	845.735	808.063
O75063	FAM20B	Homo sapiens	1450.19	1712.24	1563.96	1656.58	842.289	956.138	769.79	775.11	862.082	911.746	948.235	861.892
O75064	DENND4B	Homo sapiens	264.561	265.382	283.519	287.267	88.3344	76.4064	79.3928	107.216	89.391	99.2964	111.41	84.4734
O75071	EFCAB14	Homo sapiens	766.141	740.009	847.401	785.77	480.665	471.369	271.556	452.393	461.354	405.45	394.675	360.384
O75083	WDR1	Homo sapiens	24245.6	21290.1	22594.6	23730.3	44977.2	46403.8	24516.9	43779.8	45089.8	45101.2	43938.1	44496.3
O75084;Q61090	FZD7;Fzd7	Homo sapiens;Mus musculus	654.598	594.499	562.025	590.269	82.992	106.933	90.7292	78.4146	111.49	104.097	102.741	102.295
O75094	SLIT3	Homo sapiens	NaN	6.86401	NaN	NaN	NaN	4.27091	NaN	NaN	2.55545	NaN	2.2974	1.67659
O75110	ATP9A	Homo sapiens	1061.72	1184.16	1085.14	1086.49	880.602	723.518	708.815	776.254	790.606	801.836	766.368	796.009
O75112	LDB3	Homo sapiens	1707.69	1505.48	1635.48	1459.75	749.267	724.37	481.749	617.987	710.577	703.651	679.697	624.509
O75113	N4BP1	Homo sapiens	936.094	891.787	845.659	859.579	575.982	426.407	512.216	526.425	410.036	507.551	436.703	488.569
O75116	ROCK2	Homo sapiens	999.053	889.933	1076.78	1062.34	432.776	423.865	312.431	360.389	394.717	362.731	396.422	413.185
O75121;P55082;Q922T2;Q9D3X9	MFAP3L;MFAP3;Mfap3;Mfap3l	Homo sapiens;Homo sapiens;Mus musculus;Mus musculus	8.02502	15.8632	15.7087	13.4312	38.1188	29.559	27.5726	26.3514	22.5636	26.0791	17.5042	17.0769
O75122	CLASP2	Homo sapiens	1091.51	958.686	1059.84	1044.41	952.715	1001.33	1049.18	1008.58	1006.11	1056.3	1004.74	993.83
O75123	ZNF623	Homo sapiens	221.608	217.608	223.213	205.729	164.05	145.671	169.162	133.728	158.5	126.837	146.236	155.353
O75127	PTCD1	Homo sapiens	1148.71	1164.47	1052.77	1093.88	388.569	380.924	405.518	343.878	409.809	323.206	333.476	380.428
O75128	COBL	Homo sapiens	3365.32	3247.7	3303.19	3472.84	1049.55	1019.69	949.327	1042.92	971.8	958.87	1104.41	1003.38
O75131	CPNE3	Homo sapiens	13839.9	13075.3	15385.9	13903.3	25566.3	26037.7	15880.6	23122.1	23926.6	24480.4	24989.5	22862.2
O75140	DEPDC5	Homo sapiens	198.376	201.847	165.214	182.249	244.16	244.886	250.948	225.524	219.62	243.631	235.039	242.002
O75143;Q91YI1	ATG13;Atg13	Homo sapiens;Mus musculus	324.995	300.914	313.003	297.307	416.206	316.541	331.585	341.85	300.057	370.772	319.579	361.013
O75144	ICOSLG	Homo sapiens	808.916	620.033	641.466	545.03	845.889	818.78	528.367	610.243	601.078	612.348	767.189	657.796
O75146	HIP1R	Homo sapiens	3073.06	2992.03	2992.93	3185.61	1637.37	1706.79	1417.67	1535.03	1716.15	1581.27	1686.08	1637.33
O75147	OBSL1	Homo sapiens	1298.4	1190.69	1355.91	1266.22	1255.03	1217.93	1013.85	1185.6	1237.19	1135.29	1311.3	1198.12
O75150	RNF40	Homo sapiens	2725.94	2635.83	2843.7	2744.77	1524.84	1517.88	1480.78	1473.77	1535.67	1494.66	1508.23	1409.55
O75151	PHF2	Homo sapiens	513.94	449.657	370.731	462.371	488.682	462.906	499.453	522.993	516.162	457.128	492.537	457.716
O75152	ZC3H11A	Homo sapiens	6272.99	5787.9	6311	6124.18	3290.34	3176.58	2944.31	3008.51	3154.66	3075.54	3208.56	3082.54
O75153	CLUH	Homo sapiens	15675.1	15130.6	15919.6	15744.6	8208.48	7923.2	6713.27	7829.5	8374.44	7979.47	7962.08	8252.37
O75157	TSC22D2	Homo sapiens	71.3839	60.5552	56.2278	46.7947	34.873	30.3923	NaN	28.5504	20.071	62.9503	37.9953	22.7882
O75164	KDM4A	Homo sapiens	268.298	260.408	278.058	263.196	337.992	308.206	319.891	299.627	309.409	283.076	303.95	311.82
O75165	DNAJC13	Homo sapiens	2818.34	2757.97	2808.46	2842.16	3273.24	3087.76	3263.48	3070.26	3119.13	3144.3	3115.02	3218.61
O75167	PHACTR2	Homo sapiens	228.639	180.33	189.221	159.337	138.605	105.172	148.536	142.283	68.0528	106.216	88.7894	103.395
O75170	PPP6R2	Homo sapiens	1418.45	1377.84	1473.87	1409.44	1652.75	1834.27	1857.9	1646.61	1680.3	1802.73	1686.09	1754.21
O75173	ADAMTS4	Homo sapiens	200.667	210.851	243.556	233.661	346.457	452.19	425.74	392.446	323.343	408.397	283.389	335.423
O75175	CNOT3	Homo sapiens	1481.77	1310.35	1522.78	1417.3	1485.39	1449.03	1239.39	1461.7	1397.13	1370.69	1338.58	1413.62
O75177;Q8BW22	SS18L1;Ss18l1	Homo sapiens;Mus musculus	94.5158	99.8116	123.944	109.953	78.7338	69.2281	48.3556	70.862	48.4292	49.3587	96.4975	61.7038
O75179	ANKRD17	Homo sapiens	5604.65	4990.56	5456.97	5328.68	3078.8	2894.31	2845.26	2807.7	2743.69	2908.76	2963.41	2809.52
O75182	SIN3B	Homo sapiens	691.358	671.278	661.513	666.927	443.789	422.104	411.568	423.542	416.775	431.742	418.492	406.994
O75190	DNAJB6	Homo sapiens	8722.79	6309.71	8917.15	8923.8	2342.29	1937.84	1189.69	2019.47	1827.31	1849.45	1759.75	1630.6
O75191	XYLB	Homo sapiens	1164.59	955.438	1086.49	987.463	364.47	354.047	349.296	322.018	321.453	276.22	342.459	365.599
O75192	PEX11A	Homo sapiens	181.689	226.973	196.925	157.705	287.61	238.247	373.009	313.283	319.988	321.59	238.436	209.334
O75208	COQ9	Homo sapiens	3545.06	3531.23	3875.54	4092.19	2352.87	2420.03	2245.97	2295.99	2134.63	2212.25	2124.96	2196.74
O75223	GGCT	Homo sapiens	25697.5	23622.5	24189.6	26238.5	54503.3	56462	38930.4	54449.2	58056.2	56744.3	59017	55105.7
O75251	NDUFS7	Homo sapiens	7986.91	7901.38	7558.62	8019.91	5597.48	5966.34	5743.56	5943.22	5586.89	6102.8	5574.86	5797.41
O75290	ZNF780A	Homo sapiens	89.4767	NaN	50.9862	NaN	93.0455	84.4193	84.2407	71.0391	84.3567	83.1471	66.6112	56.9719
O75298	RTN2	Homo sapiens	499.567	438.75	473.859	452.53	593.164	632.949	643.065	740.528	544.371	637.054	691.511	629.546
O75306	NDUFS2	Homo sapiens	10408.2	9808.93	11064.1	10513.5	7339.1	7200.87	6500.15	7107.33	7308.02	6786.75	7619.21	7323.2
O75312	ZPR1	Homo sapiens	2737.85	2615.79	2790.99	2804.3	2493.17	2483.38	2087.96	2383.59	2434.7	2327.52	2360.54	2395.8
O75317;P62068;P62069	USP12;USP46;Usp46	Homo sapiens;Homo sapiens;Mus musculus	809.628	825.673	695.624	753.364	858.017	838.339	1024.13	846.05	788.967	819.963	792.108	932.904
O75319	DUSP11	Homo sapiens	209.673	274.723	224.933	229.814	107.744	135.503	117.94	110.405	140.827	90.273	118.939	114.705
O75323	NIPSNAP2	Homo sapiens	15062.1	14999	14770.6	14731.7	12414	12989.6	11519.9	13233.8	12792.4	13177.8	13094.5	12829.8
O75330	HMMR	Homo sapiens	83.6008	67.4388	101.164	84.3478	55.1851	55.126	25.7325	61.2318	32.9824	48.2351	43.2447	56.7434
O75339	CILP	Homo sapiens	274.473	253.019	261.35	217.782	624.098	654.774	404.195	540.042	560.901	612.2	527.862	843.445
O75340	PDCD6	Homo sapiens	13354.5	14215.9	13309.4	13156.2	9640.82	9076.92	6469.81	9068.44	9287.49	9733.5	10048.2	9298.56
O75347	TBCA	Homo sapiens	14298.7	14391.7	14827	13170.5	8411.63	8973.13	8107.55	9424.3	9914.67	9309.87	9972.99	9719.65
O75348	ATP6V1G1	Homo sapiens	14659.1	14489.8	13391	14794.4	18040.5	18522.7	16269.8	19108.2	18263.1	18918.8	17810.9	18900.6
O75351	VPS4B	Homo sapiens	6272.2	5558.07	6725.13	5992.44	14235.4	14045	12818.4	13327	14536.2	13787	14945.6	14073.5
O75352	MPDU1	Homo sapiens	1269.9	1090.53	993.203	1094.77	522.731	467.954	473.313	423.118	480.243	531.723	500.799	384.4
O75354	ENTPD6	Homo sapiens	387.216	405.632	367.926	366.076	333.759	278.978	173.318	287.274	210.559	269.954	239.432	231.731
O75355	ENTPD3	Homo sapiens	169.82	NaN	NaN	275.859	201.938	213.028	155.418	202.711	225.769	179.625	232.386	195.384
O75356	ENTPD5	Homo sapiens	1924.8	1946.79	2007.72	1860.14	1322.22	1186.1	1225.79	1264.6	1301.64	1319.6	1363.63	1334.98
O75362	ZNF217	Homo sapiens	391.098	427.844	406.792	403.029	163.181	163.604	176.805	156.378	171.431	168.396	156.1	130.21
O75363	BCAS1	Homo sapiens	313.2	460.009	NaN	446.42	848.315	777.224	770.997	695.21	778.599	701.269	790.819	734.208
O75367	H2AFY	Homo sapiens	29179.2	27063.5	31423.9	29397	47763.7	50729	41005.4	47808	47531.5	50937.6	50886.9	52009.6
O75368	SH3BGRL	Homo sapiens	14825.9	15460.1	15429.7	15329.3	116630	106083	63014.9	93731	111141	98407.8	119028	106140
O75369	FLNB	Homo sapiens	37829	36641.4	38044.4	38309.8	107053	111173	93037.4	104041	114520	107979	113712	105613
O75376	NCOR1	Homo sapiens	1038.44	991.087	1043.44	1051.59	1089.15	1012.84	1111.85	978.308	1036.55	993.115	979.608	993.078
O75380	NDUFS6	Homo sapiens	1882.14	1279.14	1540.05	1847.1	2067.9	1867.84	317.155	2020.78	1384.89	2110.87	2039.09	1578.74
O75381	PEX14	Homo sapiens	1274.26	1185.61	1472.15	1217.14	879.459	877.357	723.473	751.186	662.504	813.441	767.807	841.269
O75382	TRIM3	Homo sapiens	3516.9	3251.4	3539.37	3344.1	4967.93	5018.08	4298.81	4771.39	5016.16	4951.45	4924.25	4744.16
O75385	ULK1	Homo sapiens	305.341	416.728	252.275	370.132	351.767	307.668	282.665	293.308	373.032	278.792	287.874	275.779
O75386	TULP3	Homo sapiens	186.858	159.176	215.616	186.157	100.212	92.289	137.287	87.3975	92.0191	84.1359	81.8222	72.4586
O75390	CS	Homo sapiens	48489.6	49957.9	51481.5	50793.6	59303.7	62866.2	57796.1	58917.5	62871.7	59778.2	63265.9	63166.4
O75391	SPAG7	Homo sapiens	1438.56	1536.95	1636.61	1589.96	1129.47	1299.46	1089.37	1038.72	1083.31	1160.86	1238.33	1190.01
O75394	MRPL33	Homo sapiens	473.501	582.361	524.823	485.675	569.898	523.926	566.276	441.212	499.843	535.022	446.771	411.444
O75400	PRPF40A	Homo sapiens	12881	11589.6	12028.9	12319.7	12270.1	12451.3	9997.44	11819.3	12074.2	12231	12173.2	11986.2
O75410	TACC1	Homo sapiens	461.948	470.542	439.261	820.327	1252.57	1137.65	1075.05	1154.53	1234.43	1187.5	1266.04	1270.9
O75414	NME6	Homo sapiens	385.469	368.006	457.711	372.404	235.284	233.692	209.749	271.395	284.509	236.472	213.334	223.315
O75420	GIGYF1	Homo sapiens	347.739	421.009	353.294	421.108	172.149	175.851	135.515	142.026	191.339	125.051	187.529	116.827
O75425;Q8BGG6	MOSPD3;Mospd3	Homo sapiens;Mus musculus	98.3083	98.099	91.7646	78.1967	NaN	NaN	NaN	NaN	NaN	NaN	NaN	NaN
O75427	LRCH4	Homo sapiens	723.732	716.88	597.973	643.76	486.598	494.158	465.689	498.248	497.099	508.288	462.1	475.048
O75431	MTX2	Homo sapiens	2784.93	2605.59	2609.46	2674.61	3001.86	2716.73	2801.88	2822.98	2644.69	2595.35	2793.76	2537
O75436	VPS26A	Homo sapiens	16491.6	15280.8	16463.2	16547.4	12866.3	12700.3	12009.3	12483.3	12261.8	12012.8	12322.7	13043.2
O75438	NDUFB1	Homo sapiens	1799.76	1570.89	1529.66	1480.3	1965.83	2181.96	1985.96	1842.61	2060.67	2063.69	1869.17	1685.21
O75439	PMPCB	Homo sapiens	6705.12	6762.05	6598.11	6690.93	8176.21	9068.28	7227.5	8447.47	8590.8	8708.45	8935.75	8753.46
O75443	TECTA	Homo sapiens	458.515	520.488	515.694	444.859	444.691	421.096	537.232	510.662	373.932	483.702	401.233	495.886
O75446	SAP30	Homo sapiens	642.048	527.544	629.861	634.238	606.662	584.444	599.954	563.23	558.753	515.873	533.279	502.303
O75448	MED24	Homo sapiens	3068.58	2652.49	2899.76	2999.72	1953.8	1704.07	2004.02	1832.69	1852.5	1817.56	1741.16	1640.73
O75449	KATNA1	Homo sapiens	732.341	690.732	691.142	748.174	320.435	266.823	264.478	240.425	276.752	286.036	203.698	245.133
O75452	RDH16	Homo sapiens	156.093	NaN	NaN	NaN	419.359	500.216	456.599	403.629	447.397	459.832	405.798	390.691
O75461	E2F6	Homo sapiens	64.1411	44.0289	41.2816	48.9884	NaN	NaN	NaN	NaN	NaN	NaN	NaN	NaN
O75475	PSIP1	Homo sapiens	8109.66	7775.25	8845.84	8408.04	4305.56	4287.91	4154.64	4053.48	4085.39	4303.27	4254	4079.02
O75477	ERLIN1	Homo sapiens	1639.88	1569.79	1717.15	1575.76	1248.01	1070.17	1204.9	1027.24	954.937	1105.57	1039.75	1121.35
O75487	GPC4	Homo sapiens	205.431	207.624	186.158	215.931	598.965	553.157	492.05	536.434	532.277	580.07	555.101	580.029
O75489	NDUFS3	Homo sapiens	18223.3	19303.6	18184.6	18224.9	14570.4	14230.1	15687.7	14557.8	15195.2	14607.1	14134.2	15146.4
O75494;Q9R0U0	SRSF10;Srsf10	Homo sapiens;Mus musculus	7611.46	7984.09	7325.01	7499.59	6357.25	7238.28	8143.9	7650.49	6685.94	7495.94	7275.86	7335.54
O75496	GMNN	Homo sapiens	375.417	364.687	362.871	325.361	171.181	208.688	308.295	188.276	NaN	199.522	223.15	214.552
O75503	CLN5	Homo sapiens	421.589	462.622	494.477	538.657	1548.57	1331.93	1427.31	1299.72	1514.15	1439.09	1553.38	1417.18
O75506	HSBP1	Homo sapiens	4647.04	3870.3	4683.23	4024.81	3705.08	3420.56	4396.17	3333.09	3486.26	3413.25	3432.82	3747.28
O75521	ECI2	Homo sapiens	520.97	489.251	674.872	966.198	8288.21	7624.3	4687.59	6911.72	7468.86	7321.51	8553.22	7253.65
O75525	KHDRBS3	Homo sapiens	5346.33	4868.85	5691.24	5510.88	1798.7	1630.42	1238.92	1607.77	1705	1763.65	1545.61	1822.38
O75528;Q8R0L9	TADA3;Tada3	Homo sapiens;Mus musculus	325.247	269.215	292.961	283.055	281.845	340.289	214.151	318.203	268.243	273.126	308.083	300.277
O75529	TAF5L	Homo sapiens	13310.6	16467.9	14925.7	14715.7	12048.3	14379.6	8025.1	13236	11562.7	11386.7	11624	11284.3
O75530;Q921E6	EED;Eed	Homo sapiens;Mus musculus	1255.42	1260.51	1281.23	1238.66	1085.94	1041.44	926.287	1003.83	1008.74	956.533	1028.94	1011.57
O75531	BANF1	Homo sapiens	63474	67546	67991.7	68464.7	52734.3	54796.9	46463.7	58963.2	49670.5	63578	56507.9	53926.8
O75533;Q99NB9	SF3B1;Sf3b1	Homo sapiens;Mus musculus	20074.1	19108.9	20178.3	20292.3	17286.6	17785.4	17200.5	17039.4	17621.7	17203.6	17412.2	17716.9
O75534	CSDE1	Homo sapiens	1371.64	1651.06	1379.17	1434.95	1874.81	1966.67	1410.51	1622.28	1849.36	1869.03	2029.08	1755.15
O75554	WBP4	Homo sapiens	537.396	449.885	506.93	548.874	426.128	398.994	485.701	373.873	369.576	365.517	303.961	363.731
O75556	SCGB2A1	Homo sapiens	310.234	266.16	285.808	295.022	743.438	776.738	605.395	750.159	632.41	656.145	663.785	639.92
O75563;Q3UND0	SKAP2;Skap2	Homo sapiens;Mus musculus	317.91	227.228	302.56	337.305	385.561	441.698	441.514	385.521	421.598	342.618	371.26	432.53
O75569	PRKRA	Homo sapiens	6469.55	6200.79	5830.95	6863.38	9305.02	10277.1	9266.52	9517.56	10346.8	10055.2	10031.6	9848.93
O75570	MTRF1	Homo sapiens	107.962	101.512	87.2573	118.576	143.45	110.621	142.119	100.645	126.943	137.52	110.3	133.669
O75575	CRCP	Homo sapiens	173.609	86.052	122.206	117.694	97.0127	112.458	NaN	78.4243	NaN	100.601	132.207	132.507
O75578	ITGA10	Homo sapiens	38.7676	43.9299	33.6706	28.793	NaN	NaN	NaN	NaN	NaN	NaN	NaN	NaN
O75581;O88572	LRP6;Lrp6	Homo sapiens;Mus musculus	32.0609	42.3774	35.0685	39.9374	14.2897	18	20.8561	23.1332	18.1904	16.0784	18.9802	16.2962
O75582	RPS6KA5	Homo sapiens	898.224	816.003	897.108	931.684	1267.55	1207.73	1181.19	1237.1	1322.67	1215.97	1317.49	1262.1
O75586	MED6	Homo sapiens	199.081	274.198	235.311	238.127	196.382	181.162	215.751	205.812	140.029	133.322	130.642	153.925
O75592	MYCBP2	Homo sapiens	607.343	642.389	595.106	617.558	806.114	762.402	814.112	769.019	793.107	767.945	779.191	779.182
O75600	GCAT	Homo sapiens	973.5	988.716	1012.03	911.057	321.88	298.884	316.447	290.39	326.011	331.171	285.681	318.152
O75607	NPM3	Homo sapiens	41730.4	37171.4	41625.1	38981.9	39177.1	33230.5	23867.8	31936	32559	34969.8	35938.6	32792.1
O75608	LYPLA1	Homo sapiens	20359.8	17825.3	18688.2	20471.5	60653.5	66365.4	72845	62632.6	62667.8	68020	64293.4	62967.7
O75616	ERAL1	Homo sapiens	885.476	827.005	906.278	872.271	502.87	544.444	528.725	498.714	499.732	490.695	408.835	399.353
O75618;Q9Z1L3	DEDD;Dedd	Homo sapiens;Mus musculus	108.864	71.5834	133.819	125.562	92.4402	152.089	66.5445	90.768	71.8781	145.532	88.8121	163.194
O75629	CREG1	Homo sapiens	3090.73	3772.69	3302.41	3280.37	1252.93	1557.79	1555.43	1457.29	1403.31	1441.43	1675.3	1275.27
O75635	SERPINB7	Homo sapiens	273.398	266.418	312.963	273.789	284.855	241.426	272.824	253.185	209.338	249.148	239.882	263.484
O75643	SNRNP200	Homo sapiens	11069.5	10549.8	11077.5	11262.4	7739.26	7754.8	7388.2	7470.71	7891.32	7511.25	7849.37	8023.7
O75648	TRMU	Homo sapiens	383.881	542.777	487.566	321.822	584.763	676.331	509.598	539.534	719.899	734.655	689.893	696.506
O75663	TIPRL	Homo sapiens	3339.18	3201.67	3541.82	3401.4	1221.36	1221.23	1477.38	1299.4	1328.82	1257.58	1238.44	1288.07
O75665	OFD1	Homo sapiens	389.683	358.656	302.797	402.179	290.39	324.473	271.307	233.584	292.995	261.213	276.509	295.45
O75674	TOM1L1	Homo sapiens	1226.09	1063.35	1127.88	1086.31	972.175	974.275	708.859	944.35	938.035	910.249	843.229	1005.64
O75676	RPS6KA4	Homo sapiens	843.638	925.6	826.425	882.494	998.291	1061.97	991.122	1030.11	1044.61	994.688	913.777	1010.45
O75683	SURF6	Homo sapiens	463.445	354	478.517	518.536	364.624	385.147	164.435	296.201	315.978	344.1	351.677	383.532
O75688	PPM1B	Homo sapiens	2124.21	2167.75	2193.71	2073.53	1650.49	1511.65	1413.48	1632.34	1529.49	1585.77	1627.31	1579.43
O75691	UTP20	Homo sapiens	1317.49	1281.18	1311.34	1254.82	1017.83	1003.66	1074.87	1017.52	1037.75	954.519	1039.53	1019.72
O75694	NUP155	Homo sapiens	8614.97	8508.62	8769.3	8599.89	5667.02	5490.56	5633.42	5524.98	5381.16	5520.91	5519.6	5655.5
O75695	RP2	Homo sapiens	575.747	359.677	432.357	586.012	825.136	811.222	1460.05	679.438	687.336	749.361	738.614	666.736
O75716;O88697	STK16;Stk16	Homo sapiens;Mus musculus	101.176	83.7741	86.1036	111.801	185.747	184.438	207.373	203.862	161.783	174.644	153.098	174.097
O75717	WDHD1	Homo sapiens	877.639	898.364	906.997	877.456	282.336	308.83	253.878	260.701	287.975	276.303	284.584	292.499
O75718	CRTAP	Homo sapiens	1527.68	1440.74	1388.7	1448.76	465.891	399.182	352.053	435.266	449.385	484.671	455.981	450.876
O75746	SLC25A12	Homo sapiens	3856.49	3973.49	3940.91	3786.92	2839.15	3081.64	2703.33	2955.26	2992.05	2977.86	2859.26	2924.25
O75752;Q920V1	B3GALNT1;B3galnt1	Homo sapiens;Mus musculus	80.238	120.182	72.2878	97.8754	76.6397	100.971	83.7041	70.2455	75.4404	71.4564	51.9029	89.5864
O75764	TCEA3	Homo sapiens	633.665	566.659	667.36	735.049	680.017	750.478	488.024	591.452	679.414	666.063	702.514	626.215
O75781	PALM	Homo sapiens	893.395	869.514	872.945	905.774	87.9783	NaN	NaN	112.597	NaN	NaN	100.566	99.0462
O75787	ATP6AP2	Homo sapiens	2271.01	2043.25	2192.93	2251.37	2153.61	2252.04	1908.11	1978.49	2036.53	2205.81	2161.61	2094.51
O75792	RNASEH2A	Homo sapiens	1184.95	919.852	1243.39	1177.97	2413.76	2514.37	1654.83	2292.52	2416.89	2359.81	2083.51	2291.29
O75794	CDC123	Homo sapiens	1800.67	1657.09	1700.69	1837.4	881.764	877.773	863.697	849.725	882.146	897.982	742.036	875.833
O75808	CAPN15	Homo sapiens	102.176	153.417	141.58	NaN	161.163	168.876	102.79	118.24	114.417	136.436	124.496	107.181
O75815	BCAR3	Homo sapiens	176.717	140.842	178.158	190.915	477.73	505.413	431.884	490.568	480.216	480.577	513.341	513.909
O75817	POP7	Homo sapiens	919.51	1557.27	1073.53	904.893	1191.34	1083.01	1243.71	1303.18	1290.94	1244.84	1191.94	1007.1
O75818	RPP40	Homo sapiens	882.872	926.858	960.171	993.568	1021.47	1051.01	1356.99	949.006	1009.32	978.883	943.444	1041.06
O75820	ZNF189	Homo sapiens	75.9604	63.4214	72.0278	64.8557	71.8002	56.2417	47.0689	60.5398	50.0623	NaN	42.0539	41.079
O75821	EIF3G	Homo sapiens	16386.1	16606.5	16458	17221.6	24843.3	26434.9	32687.7	27154.9	27214	28018.3	24989.5	26354.6
O75822	EIF3J	Homo sapiens	12799.4	10592.8	11589.6	12086.9	12481.8	12224.4	10466.7	12088.2	12176.1	11770.9	12630	12524.8
O75828	CBR3	Homo sapiens	2420.02	2206.53	2128.23	2385.1	5136.41	5676.12	4250.33	5035.77	5439.57	5876.99	5438.68	5411.86
O75832	PSMD10	Homo sapiens	8686.16	7911.96	9345.11	8414.78	6263.81	6341.88	4077.24	5724.28	5526.42	6196.15	6053.94	6098.75
O75843	AP1G2	Homo sapiens	1693.38	1732.91	1892.79	1663.79	6286.08	5684.04	5839.97	5716.83	5739.96	5785.84	6125.02	6219.52
O75844	ZMPSTE24	Homo sapiens	6003.91	6039.13	5408.07	6212.46	1835.44	1744.68	1425.08	1729.64	1787.13	1659.95	1753.47	1714.33
O75845	SC5D	Homo sapiens	385.987	226.958	392.582	385.408	NaN	NaN	NaN	NaN	NaN	NaN	NaN	NaN
O75864	PPP1R37	Homo sapiens	329.811	262.471	275.816	266.16	372.575	365.287	378.383	423.887	332.242	418.558	339.03	391.942
O75874	IDH1	Homo sapiens	18799.6	18974.8	19015.7	19289.9	40329.9	38744.8	35872.6	38997.9	41262	39647.4	40810.1	39231.7
O75879	GATB	Homo sapiens	2112.61	1912.38	2163.73	2130.27	1156.88	1051.03	967.038	1021.23	1103.68	1064.48	1143.59	995.472
O75880	SCO1	Homo sapiens	2785.83	2047.14	2771.37	2588.55	1879.21	2220.94	906.608	2205.64	1840.49	2266.71	2176.57	2011.51
O75882	ATRN	Homo sapiens	1740.86	1717.58	1818.24	1709.81	377.697	390.132	313.254	352.991	358.226	372.968	442.79	364.128
O75884	RBBP9	Homo sapiens	1381.5	1479.62	1399.5	1413.82	890.903	925.193	1117.3	891.168	934.144	946.701	857.815	938.039
O75886	STAM2	Homo sapiens	2744.78	2506.77	2688.95	2923.02	3879.77	4366.6	3680.65	4143.98	4306.54	4310.04	4266.09	4064.32
O75888	TNFSF13	Homo sapiens	458.208	328.487	420.19	282.052	349.791	302.185	74.8938	332.555	288.919	333.112	NaN	371.074
O75896	TUSC2	Homo sapiens	190.613	168.659	165.607	166.553	326.411	392.687	282.841	312.096	319.195	360.646	322.077	342.134
O75907	DGAT1	Homo sapiens	664.32	674.728	671.829	654.958	687.042	727.392	948.069	534.082	585.321	469.356	634.215	586.244
O75909	CCNK	Homo sapiens	984.18	935.5	1043.95	1016.37	777.205	743.849	812.745	723.733	688.376	693.524	681.564	754.974
O75911	DHRS3	Homo sapiens	269.111	343.553	266.254	275.795	485.118	512.9	623.194	462.684	548.123	474.832	516.361	516.978
O75914;Q61036	PAK3;Pak3	Homo sapiens;Mus musculus	337.624	315.577	344.5	284.252	752.713	603.946	630.557	641.138	570.036	655.039	655.989	635.943
O75915	ARL6IP5	Homo sapiens	14693.9	13230.1	13909.9	11852.6	18943.4	17710.8	18111.9	17654.2	18614.4	16983	18610.4	18059.6
O75923	DYSF	Homo sapiens	3561.41	3860.78	3481.72	3748.89	830.19	771.94	854.67	744.057	877.147	869.1	913.239	829.399
O75925;O88907	PIAS1;Pias1	Homo sapiens;Mus musculus	117.775	114.316	101.503	93.3685	142.888	164.804	252.208	153.753	172.9	203.879	142.383	145.69
O75928;Q8C5D8	PIAS2;Pias2	Homo sapiens;Mus musculus	874.151	819.188	855.114	934.866	503.875	436.466	505.142	480.21	520.49	490.521	462.468	498.102
O75934;Q9D287	BCAS2;Bcas2	Homo sapiens;Mus musculus	5389.98	5215.75	5359.13	5727.53	4129.3	4382.65	4196.45	4172.97	4175.79	4164.58	4171.94	4221.31
O75935	DCTN3	Homo sapiens	4057.03	2727.36	4039.12	4674.17	3367.92	3932.13	1191.44	2834.35	3373.23	3627.18	3702.07	4279.44
O75936	BBOX1	Homo sapiens	11429.6	10360.6	16678.5	18524.9	694.914	1506.33	469.996	568.802	444.125	674.383	637.421	1054.83
O75937	DNAJC8	Homo sapiens	1155.98	996.06	918.824	1008.81	565.13	517.593	651.773	592.541	489.772	464.324	534.847	530.81
O75940;Q8BGT7	SMNDC1;Smndc1	Homo sapiens;Mus musculus	3400.25	3480.81	3500.24	3541.09	2691.77	2933.83	3251.83	2692.89	2795.26	2771.6	2562.22	2643.28
O75943;Q6NXW6	RAD17;Rad17	Homo sapiens;Mus musculus	123.597	138.559	124.592	135.742	119.722	108.375	77.1913	113.979	92.4213	91.0872	104.799	87.7677
O75947	ATP5PD	Homo sapiens	25040.3	26785.1	25243.7	25306.8	32336.7	34063	28386.6	32339.9	34856	32454	34309.2	30826.5
O75954	TSPAN9	Homo sapiens	313.021	187.273	245.638	306.442	263.511	192.688	NaN	92.9548	131.558	232.086	NaN	175.108
O75955	FLOT1	Homo sapiens	4079.38	3906.68	4019.94	4056.24	2805.07	2716.09	2704.88	2738.87	2661.13	2713.23	2601.5	2678.43
O75962	TRIO	Homo sapiens	1119.94	1085.94	1081.66	1105.11	1033.44	1045.11	1041.78	1059.17	1070.65	1036.34	1012.55	1028.22
O75964	ATP5MG	Homo sapiens	29883.6	30613.1	33304	30553.7	38556.9	39979	40313.7	39459.2	42271.3	39517.4	40611.8	33888.8
O75970	MPDZ	Homo sapiens	696.303	628.204	662.946	622.838	296.684	323.43	301.307	277.474	288.297	300.181	283.573	285.874
O75976	CPD	Homo sapiens	5185.62	5166.95	4942.43	4969.83	1684.13	1729.01	1278.97	1600.82	1898.51	1748.8	1836.76	1712
O76003	GLRX3	Homo sapiens	21478.3	20953.5	21229.5	20558.4	13930.8	14116.7	9974.4	13035.7	14462.7	13428.4	14484.6	12958.6
O76021	RSL1D1	Homo sapiens	9570.53	9996.76	9661.48	10243.8	11272	11422.7	10983.9	11860.2	11420	11630.7	11832.7	11786.3
O76024	WFS1	Homo sapiens	1603.39	1542.98	1525.66	1512.53	3561.12	3384.89	2954.62	3320	3604.9	3444.11	3609.55	3420.65
O76027	ANXA9	Homo sapiens	180.361	235.771	189.271	174.889	905.068	971.306	834.445	928.688	932.297	956.165	965.018	955.427
O76031	CLPX	Homo sapiens	4823.05	4500.31	4713.84	4813.96	5001.41	4925.88	3809.06	4872.7	5322.72	4982.67	5272.44	4947.6
O76038	SCGN	Homo sapiens	368.328	747.505	345.051	NaN	1083.75	1113.51	980.517	1095.73	1065.73	1099.49	1004.79	1075.63
O76041	NEBL	Homo sapiens	1164.12	878.446	1152.83	1021.74	1457.24	1869.9	815.32	1344.56	1402.33	1522.63	1519.68	1560.02
O76054	SEC14L2	Homo sapiens	1850.07	1661.23	1904.79	1645.74	7778.74	8003.38	5749.63	8103.98	7898.38	7913.43	7786.96	8094.34
O76061	STC2	Homo sapiens	243.25	NaN	260.327	207.687	325.639	490.824	280.731	354.284	396.691	405.086	437.312	333.706
O76062	TM7SF2	Homo sapiens	370.495	373.852	408.632	467.446	1395.91	1220.95	1049.65	1118.08	1148.01	1138.9	1202.38	1197.48
O76070	SNCG	Homo sapiens	228.993	261.654	197.531	264.369	29308	29099.9	35266.6	28117.7	27787.2	30297.8	27553.8	28197.8
O76071	CIAO1	Homo sapiens	1054.36	938.9	961	824.031	1011.08	1035.09	730.07	886.902	905.383	898.544	1081.13	778.507
O76074	PDE5A	Homo sapiens	106.65	121.469	100.651	110.09	38.5229	NaN	47.0476	NaN	38.9312	27.6455	40.5798	NaN
O76075	DFFB	Homo sapiens	758.646	793.059	767.282	707.811	209.631	229.166	209.945	218.162	204.45	191.382	203.182	205.338
O76080;O88878	ZFAND5;Zfand5	Homo sapiens;Mus musculus	183.921	193.664	188.329	160.771	315.388	321.77	391.551	350.371	289.733	324.049	303.746	287.419
O76094	SRP72	Homo sapiens	8720.92	8704.55	8795.65	8984.66	10181.2	9865.26	8959.53	9471.2	9752.86	9923.14	10274.5	10082.7
O77932	DXO	Homo sapiens	743.984	655.789	710.239	710.666	635.539	549.342	574.26	579.019	543.188	536.991	570.108	560.295
O88188	Ly86	Mus musculus	206.338	240.322	206.355	262.042	394.104	471.657	245.736	396.301	429.7	408.229	478.059	353.972
O88200	Clec11a	Mus musculus	307.288	336.43	362.327	338.292	763.755	771.474	949.363	724.551	747.955	740.184	769.394	747.941
O88207	Col5a1	Mus musculus	863.379	865.881	850.204	845.172	1090.71	1141.37	1063.29	1063.84	1022.34	1076.45	1177.73	1044.36
O88271	Cfdp1	Mus musculus	70.1829	65.8916	63.5073	40.1951	105.484	92.6525	163.9	114.445	96.3994	133.388	87.5242	100.442
O88291	Znf326	Mus musculus	19.7296	26.3662	15.6018	31.0426	39.1413	32.9729	67.6237	37.4635	39.4855	54.9665	20.8508	54.1641
O88322	Nid2	Mus musculus	5059.33	5209.32	5190.13	5218.33	5759.98	5939.51	5564.06	5770.69	5882.45	5937.5	6066.72	5949.12
O88329	Myo1a	Mus musculus	41.4289	30.0823	NaN	27.3523	53.2998	50.5186	NaN	NaN	42.2267	NaN	57.257	49.9298
O88342	Wdr1	Mus musculus	10797.1	10341	12057	11844	17949.9	18899.3	17675.8	18834.1	18854	19761	19115.5	18978.3
O88346	Tnnt1	Mus musculus	64.0661	64.1847	36.5502	67.3372	34.644	NaN	NaN	NaN	NaN	NaN	NaN	NaN
O88384	Vti1b	Mus musculus	664.154	581.945	538.497	580.081	516.027	530.323	148.786	409.074	444.614	425	424.102	419.638
O88398	Avil	Mus musculus	29.9104	NaN	NaN	NaN	125.257	110.814	83.4383	105.745	94.8191	83.2677	77.9318	76.007
O88428	Papss2	Mus musculus	404.944	338.354	278.56	345.729	638.004	694.858	622.667	675.684	738.065	690.802	689.015	714.84
O88447	Klc1	Mus musculus	92.8639	110.007	97.0881	59.3907	151.798	149.017	146.54	158.421	156.967	145.037	92.9647	141.184
O88456	Capns1	Mus musculus	461.456	384.398	447.967	478.906	502.616	542.435	563.692	517.209	549.928	453.436	628.036	472.142
O88487	Dync1i2	Mus musculus	578.021	420.832	450.801	508.898	929.794	683.289	559.738	796.049	811.302	875.091	928.94	880.182
O88492	Plin4	Mus musculus	497.619	394.623	491.862	430.131	555.041	583.626	600.74	579.052	587.672	590.781	618.853	575.99
O88507;P26992	Cntfr;CNTFR	Mus musculus;Homo sapiens	826.309	762.642	770.737	822.527	NaN	411.808	NaN	NaN	NaN	NaN	NaN	388.334
O88512	Ap1g2	Mus musculus	110.702	96.8004	81.1633	69.0277	144.129	118.393	132.276	108.515	112.562	99.1517	131.21	135.026
O88520	Shoc2	Mus musculus	114.254	128.949	96.4622	112.645	141.605	174.045	212.315	150.872	131.525	158.193	132.434	157.523
O88531	Ppt1	Mus musculus	2329.7	2651.28	2520.28	2456.05	4769.87	4902.77	4933.76	4797.44	4800.86	4818.49	4658.02	4861.9
O88532	Zfr	Mus musculus	3432.59	3204.23	3247.49	3471.92	2237.02	2419.01	2260.88	2317.25	2352.58	2406.48	2290.33	2288.4
O88543;Q9UNS2	Cops3;COPS3	Mus musculus;Homo sapiens	8388.59	8025.64	8628.64	8684.28	6083.25	6111.5	5871.14	5780.15	6181.17	5986.6	5788.74	5795.5
O88544	Cops4	Mus musculus	250.518	228.216	327.419	320.876	517.637	640.142	539.322	513.877	539.646	583.125	484.962	390.144
O88545	Cops6	Mus musculus	67.0763	58.5031	58.0122	48.7875	147.766	114.696	122.46	89.09	109.949	77.5639	132.438	123.824
O88559	Men1	Mus musculus	1281.09	1164.71	1286.84	1348.48	716.376	600.734	583.965	641.671	666.167	637.69	679.309	691.565
O88569;P22626	Hnrnpa2b1;HNRNPA2B1	Mus musculus;Homo sapiens	283284	271506	286554	291663	249676	249998	230472	251079	240970	260362	254274	247542
O88587	Comt	Mus musculus	15055.1	16171	14953.5	15395	17370.7	19016.4	18020.4	18223	17814.3	17784.4	17483.4	19134.2
O88597;Q14457	Becn1;BECN1	Mus musculus;Homo sapiens	624.996	632.923	686.25	748.551	902.171	917.413	774.178	817.089	922.812	901.238	911.599	912.842
O88622	Parg	Mus musculus	60.4774	43.2864	NaN	65.9862	108.274	96.6268	70.0785	87.2751	99.1338	93.5872	101.611	99.6798
O88643	Pak1	Mus musculus	NaN	NaN	11.6457	15.4336	43.358	60.6145	51.3183	28.8617	35.6188	43.5291	41.8443	39.2038
O88653	Lamtor3	Mus musculus	5677.95	5933.58	5492.67	6041.19	6619.59	6548.28	6123.49	6110.22	7099.07	6272.55	7251.53	6148.03
O88667	Rrad	Mus musculus	180.967	NaN	NaN	NaN	99.0121	90.4313	79.8963	76.684	123.724	119.162	163.105	126.944
O88668	Creg1	Mus musculus	964.059	802.987	756.644	777.493	1574.6	1449.24	919.41	1289.23	1411.25	1250.39	1366.27	1466.57
O88685	Psmc3	Mus musculus	561.998	526.198	419.448	611.256	884.41	1025.07	171.118	906.327	902.177	1021.5	911.702	1063.07
O88712	Ctbp1	Mus musculus	1538.86	1329.04	1350.29	1607.34	8219.13	8702.76	8301.51	8753.33	8439.86	8057.66	8226.44	8856.41
O88738	Birc6	Mus musculus	299.063	356.319	341.647	345.531	436.282	430.023	471.26	390.263	377.992	412.118	436.385	362.786
O88746	Tom1	Mus musculus	3206.04	3021.22	3223.48	3031.35	5497.61	5365.61	3934.9	5060.16	5228.57	5220.15	5308.92	5641.31
O88792	F11r	Mus musculus	63.3126	80.0741	61.8157	58.8314	73.1775	64.3848	137.074	77.8548	85.9581	84.4368	88.5997	56.2715
O88796	Rpp30	Mus musculus	492.13	432.573	547.564	520.239	759.119	690.876	670.485	676.406	737.698	717.527	759.296	692.679
O88811	Stam2	Mus musculus	254.209	267.073	286.22	241.031	353.432	435.662	420.279	417.948	405.739	516.474	380.653	398.784
O88816	Aanat	Mus musculus	2066.63	1570.36	1086.19	1747.88	1240.76	1471.57	1054.78	1476.12	1016.19	1174.99	1207.73	1486.61
O88843	Cradd	Mus musculus	75.2284	57.1695	NaN	83.1146	147.872	111.51	128.293	122.605	104.344	122.204	124.539	124.96
O88844	Idh1	Mus musculus	1796.27	1675.06	1905.28	1810.5	2732.47	2616.76	2633.96	2634.42	2493.31	2754.3	2524.22	2508.01
O88845	Akap10	Mus musculus	462.348	502.198	410.361	444.5	629.421	617.468	797.764	652.991	682.237	652.908	610.453	713.722
O88851	Rbbp9	Mus musculus	202.227	264.427	264.681	247.951	412.074	558.942	596.942	432.752	354.057	378.694	340.416	443.543
O88879	Apaf1	Mus musculus	107.182	120.841	102.579	90.5258	136.295	141.591	142.455	138.631	142.887	124.113	124.02	135.845
O88947	F10	Mus musculus	1021.19	889.379	903.426	846.066	812.654	923.043	1232.03	821.813	1012.88	921.758	915.144	937.52
O88952;Q9NUP9	Lin7c;LIN7C	Mus musculus;Homo sapiens	3432.73	3154.77	3335.26	3657.47	4057.2	3929.14	3112.4	3919.84	4052.87	4163.43	4113.13	3900.68
O88958	Gnpda1	Mus musculus	998.473	614.381	866.569	963.096	999.312	917.407	515.103	900.279	792.395	883.374	795.584	1033.58
O88968	Tcn2	Mus musculus	117.518	159.321	127.765	107.285	224.02	147.455	127.199	157.731	158.444	116.459	168.965	NaN
O88978	Lrrc6	Mus musculus	NaN	NaN	165.985	NaN	136.595	NaN	NaN	NaN	NaN	NaN	NaN	NaN
O88983;Q9UNK0	Stx8;STX8	Mus musculus;Homo sapiens	1022.66	1037.15	993.839	1012.5	882.466	861.822	710.926	770.758	818.327	806.235	864.466	841.152
O88990	Actn3	Mus musculus	1657.16	1602.86	1695.5	1680.3	434.849	430.068	406.429	397.721	412.846	385.353	408.877	409.746
O88995;Q9UBC1	Nfkbil1;NFKBIL1	Mus musculus;Homo sapiens	261.858	217.076	249.628	214.275	103.662	96.9633	132.439	74.4997	102.172	103.924	98.0762	62.6044
O89017	Lgmn	Mus musculus	7124.33	6565.12	6726.19	6613.79	8105.6	8391.34	6373.49	8377.59	7846.76	7871.91	7772.09	7922.32
O89020	Afm	Mus musculus	4862.84	4655.36	4875.18	4971.03	3892.75	3845.05	2968.6	3654.86	3778.93	3702	3795.52	3511.69
O89023	Tpp1	Mus musculus	973.092	814.956	758.205	757.402	1772.7	1677.27	1435.68	1621.65	1701.45	1619.12	1687.64	1672.45
O89032	Sh3pxd2a	Mus musculus	208.25	288.113	200.7	NaN	313.112	228.831	194.717	202.02	212.381	278.681	216.255	215.648
O89051	Itm2b	Mus musculus	405.496	401.597	417.367	421.454	875.952	863.838	835.118	824.086	949.877	812.68	887.853	872.861
O89053	Coro1a	Mus musculus	3407.9	3413.56	3320.81	3541.57	6161.02	7365.84	5826.7	6574.39	6816.93	6626.71	6778.47	6501.54
O89079	Cope	Mus musculus	1275.17	1150.9	1257.35	1113.22	2074.05	2075.95	2015.62	1906.33	2085.14	1989.14	2011.48	1934.88
O89086	Rbm3	Mus musculus	2336.58	2156.15	2398.15	1839.16	5109.24	5584.98	4981.21	5449.89	5336.85	5283.19	4903.56	5113.17
O89090	Sp1	Mus musculus	31.6947	17.0442	32.5457	22.0895	56.3104	47.1851	41.3152	47.8454	37.5906	36.7746	40.294	35.7107
O89103	Cd93	Mus musculus	401.427	492.191	379.958	435.664	277.764	398.345	321.674	404.185	376.815	393.792	379.545	419.812
O89110	Casp8	Mus musculus	615.373	570.189	597.101	521.652	728.267	721.495	659.991	790.586	760.262	808.994	797.513	752.743
O89112	Lancl1	Mus musculus	374.07	308.704	247.171	293.91	372.622	422.788	245.877	399.171	386.132	396.483	337.365	330.328
O89113;Q5VY09	Ier5;IER5	Mus musculus;Homo sapiens	1257.34	506.496	1977.13	913.709	623.088	711.768	464.434	764.954	470.033	496.396	870.471	629.948
O94760	DDAH1	Homo sapiens	6227.88	6383.13	6495.58	6181.71	9898.26	9854.17	11557.8	9524.98	9831.28	9498.88	10056.2	9653.04
O94761	RECQL4	Homo sapiens	314.415	341.748	279.898	309.807	543.684	547.944	504.312	514.437	470.249	488.637	484.539	503.231
O94762	RECQL5	Homo sapiens	242.663	211.96	243.597	254.95	208.749	170.097	160.399	195.231	163.279	194.78	146.65	186.554
O94763	URI1	Homo sapiens	1185.61	1158.23	1143.65	1220	711.363	661.887	623.479	686.504	696.961	725.831	643.185	684.629
O94766;P58158	B3GAT3;B3gat3	Homo sapiens;Mus musculus	599.731	847.369	771.99	737.394	871.919	693.085	609.456	689.175	638.894	713.739	774.604	615.448
O94776	MTA2	Homo sapiens	8579.67	7613.74	8868.72	8958.31	5852.96	5745.66	4965.98	5642.68	5804.54	5864.03	5920.96	5868.21
O94804	STK10	Homo sapiens	489.434	367.375	471.575	449.065	1023.3	841.326	964.153	841.651	863.22	899.363	845.452	893.939
O94806;Q8K1Y2	PRKD3;Prkd3	Homo sapiens;Mus musculus	455.227	571.823	478.785	507.257	267.795	294.651	285.919	255.372	186.055	225.317	288.667	293.871
O94811	TPPP	Homo sapiens	580.913	631.102	641.816	711.84	NaN	28.2027	NaN	225.969	54.0583	NaN	288.833	164.884
O94813	SLIT2	Homo sapiens	290.499	NaN	NaN	386.774	358.274	361.081	331.204	404.37	391.166	400.232	361.288	348.888
O94817;Q9CQY1	ATG12;Atg12	Homo sapiens;Mus musculus	481.652	347.356	455.506	388.982	483.602	494.042	299.337	476.213	387.326	428.072	437.133	398.972
O94822	LTN1	Homo sapiens	1092.16	1090.01	1141.82	1003.75	1278.76	1209.91	1264.65	1237.84	1168.34	1212.49	1284.66	1244.67
O94826	TOMM70	Homo sapiens	9344.95	10070.6	9948.24	9611.96	11209.9	11404.2	10748.7	10837.6	11214.1	11555.1	11420.1	11244.9
O94829	IPO13	Homo sapiens	1739.52	1647.08	1996.11	1840.78	1872.03	1947.53	1961.73	1823.05	2008.59	1914.13	1798.87	2042.38
O94830	DDHD2	Homo sapiens	643.828	639.751	701.909	629.737	674.303	744.751	692.05	682.284	654.447	710.215	683.615	634.04
O94832	MYO1D	Homo sapiens	2673.48	2499.42	2567.97	2574.01	2446.87	2471.78	2310.04	2317.1	2301.83	2348.35	2337.36	2383.43
O94842	TOX4	Homo sapiens	3124.41	2800.03	3158.72	3182.78	2235.33	2120.07	2009.39	2273.39	2076.47	2104.89	2113.65	2291.54
O94844	RHOBTB1	Homo sapiens	427.918	513.423	454.677	593.638	581.073	720.274	289.395	623.713	738.708	770.881	710.223	721.795
O94851	MICAL2	Homo sapiens	92.5947	127.224	139.437	104.551	287.109	214.82	409.342	184.046	224.21	257.319	226.859	226.793
O94855	SEC24D	Homo sapiens	19587	18611.3	19972.2	20529.4	17357.6	16978.9	12822	16037.2	15816.8	16682.9	16850.7	17082.3
O94856	NFASC	Homo sapiens	1051.86	1015.36	1242.86	1019.61	368.308	NaN	NaN	339.29	453.076	NaN	445.077	507.635
O94864	SUPT7L	Homo sapiens	490.315	466.9	452.73	449.531	260.608	289.546	298.512	265.701	298.669	256.694	245.492	236.078
O94868	FCHSD2	Homo sapiens	632.059	743.848	681.967	587.094	891.421	941.998	1306.67	1057.79	876.83	917.883	981.282	870.452
O94874	UFL1	Homo sapiens	5592.02	5644.02	5355.14	5762.07	10681	10480.1	9283.48	10273.8	10724.2	10697	10768.8	11139.7
O94875	SORBS2	Homo sapiens	5417.01	5084.06	5110.51	5555.1	260.905	363.528	582.01	560.88	387.492	329.706	262.227	NaN
O94876	TMCC1	Homo sapiens	226.314	256.952	259.466	232.088	244.173	250.461	188.835	204.334	237.736	220.031	234.22	212.697
O94880	PHF14	Homo sapiens	2113.03	2049.7	1873.66	2083.89	1553.89	1524.38	1298.53	1485.34	1532	1606.87	1556.81	1558.16
O94885	SASH1	Homo sapiens	546.954	525.683	556.225	498.844	1274.49	1154.06	1222.05	1170.4	1276.97	1167.29	1200.36	1167.78
O94886	TMEM63A	Homo sapiens	5916.24	5579.96	6232.23	5911.37	2150.94	2107.88	1825.51	1938.45	2029.03	2012.4	2004.64	2056.44
O94887	FARP2	Homo sapiens	1835.35	1771.38	2057.32	1647.97	444.665	528.529	290.497	494.636	560.233	536.516	551.705	566.785
O94888	UBXN7	Homo sapiens	3981.44	4004.09	3873.94	4244.09	8029.84	7919.6	7868.29	7865.94	8192.79	7665.16	7738.73	7875.69
O94901	SUN1	Homo sapiens	2611.4	2689.8	2615.76	2554.72	954.243	904.874	1003.29	925.684	857.343	855.202	955.64	935.448
O94903	PLPBP	Homo sapiens	7278.36	7591.98	7466.65	7019.09	16524.2	16055.7	15487.6	16076.6	16215.1	16071.2	15724	16948.6
O94905	ERLIN2	Homo sapiens	12649.3	13242.4	12799.8	13796.6	20282.7	19759.1	15179.9	18055	20499.8	19857.2	21329.8	21033.8
O94906	PRPF6	Homo sapiens	5810.78	5587.87	5690.95	5577.88	4684.81	4522.32	3894.25	4465.47	4635.02	4464.73	4699.42	4610.11
O94910	ADGRL1	Homo sapiens	397.623	416.594	389.862	452.909	462.599	479.289	528.73	424.692	510.609	477.777	477.329	456.481
O94913	PCF11	Homo sapiens	786.038	731.223	792.013	798.819	763.255	759.577	781.583	737.283	756.582	813.493	801.445	729.868
O94915	FRYL	Homo sapiens	690.716	653.75	632.105	633.269	1112.77	1019.28	1033.36	1056.16	1004.36	1054.56	1021.23	1082.05
O94916	NFAT5	Homo sapiens	63.4145	77.8563	64.6658	54.9112	51.2096	60.3938	46.4934	33.2902	27.6458	39.3017	41.2868	33.7661
O94919	ENDOD1	Homo sapiens	1671.91	1877.08	1678.93	1710.56	835.135	877.31	765.474	874.521	948.883	824.465	845.053	870.53
O94923	GLCE	Homo sapiens	219.786	234.633	234.288	250.573	215.25	215.922	247.636	188.877	196.146	192.304	192.493	181.613
O94925	GLS	Homo sapiens	3256.53	3588.78	3285.29	3233.53	925.656	871.368	807.283	914.863	878.743	900.66	800.16	835.842
O94927	HAUS5	Homo sapiens	1835.48	1819.48	1945.15	1774.34	981.654	870.883	840.695	912.094	889.675	1058.28	908.227	1070.31
O94941	UBOX5	Homo sapiens	511.567	520.679	496.012	581.998	219.766	244.44	248.981	197.401	218.585	218.283	212.395	283.091
O94952;Q8VDH1	FBXO21;Fbxo21	Homo sapiens;Mus musculus	315.67	252.229	336.004	266.305	449.827	385.031	284.449	380.767	374.995	369.457	392.063	356.923
O94953	KDM4B	Homo sapiens	1914.19	1975.95	2119.85	2194.48	1750.36	1581.96	1532.91	1598.7	1627.55	1650.77	1675.91	1679.59
O94964	SOGA1	Homo sapiens	768.638	759.757	769.558	758.308	1030.15	981.229	1042.43	960.216	940.941	918.669	931.818	974.362
O94966	USP19	Homo sapiens	1010.17	971.401	971.014	1017.53	1658.18	1639.71	1393.8	1689.3	1666.47	1546.47	1652.65	1591.21
O94967	WDR47	Homo sapiens	403.691	347.482	322.43	341.596	238.324	193.333	195.548	177.592	187.586	197.257	224.644	212.536
O94972;Q6PCX9	TRIM37;Trim37	Homo sapiens;Mus musculus	115.76	85.0193	96.0553	103.873	68.034	49.6749	70.1394	85.7039	60.119	68.4238	71.6603	66.4238
O94973	AP2A2	Homo sapiens	7657.86	7795.28	7841.14	7817.56	8409.76	8687.67	8892.6	8545	8747.1	8404.22	8613.6	8813.38
O94979	SEC31A	Homo sapiens	23234.1	22771.9	23556.6	24151.1	24540.3	24425.2	22113.9	23350.7	24875.5	24861.5	25205.7	24247.1
O94985	CLSTN1	Homo sapiens	779.937	799.803	813.515	866.791	577.869	649.08	411.713	601.811	595.752	626.462	565.411	630.108
O94986	CEP152	Homo sapiens	NaN	NaN	245.125	NaN	478.165	435.381	194.941	376.804	485.259	460.351	607.651	582.423
O94988	FAM13A	Homo sapiens	245.559	238.593	207.227	210.722	100.997	81.3744	101.419	86.6971	94.9059	91.9878	111.129	79.7638
O94992	HEXIM1	Homo sapiens	1260.45	1051.44	1304.27	1225.93	1434.66	1270.62	1083.54	1082.53	1173.93	1242.22	1225.06	1293.57
O95049	TJP3	Homo sapiens	824.616	797.827	785.788	848.246	1307.2	1380.79	1334.44	1322.54	1271.31	1418.04	1317.85	1408.99
O95057;Q91Z61	DIRAS1;Diras1	Homo sapiens;Mus musculus	347.493	330.405	248.198	250.321	NaN	NaN	NaN	NaN	NaN	NaN	NaN	309.446
O95059	RPP14	Homo sapiens	737.781	710.001	700.58	767.222	756.603	717.615	731.066	615.722	648.876	696.665	813.763	639.27
O95067	CCNB2	Homo sapiens	242.416	224.005	190.053	198.62	151.533	162.357	174.369	164.36	135.014	154.812	174.597	153.249
O95070	YIF1A	Homo sapiens	761.455	738.838	864.484	732.06	766.002	676.747	485.12	591.244	630.12	626.575	693.202	796.618
O95071	UBR5	Homo sapiens	11654.5	11271	11962.2	11853.4	14499.7	14014.3	13474.3	13849.5	14163.2	13807.8	13900.4	14413.9
O95081	AGFG2	Homo sapiens	668.92	660.09	699.239	567.612	670.018	551.436	633.97	644.47	628.124	598.35	611.499	660.338
O95084	PRSS23	Homo sapiens	968.332	886.676	922.187	870.054	2081.11	1910.74	2031.3	2028.69	1958.81	2262.2	1995.07	1958.95
O95104	SCAF4	Homo sapiens	3595.49	3002.92	3463.03	3607.41	2595.24	2438.07	2483.63	2470.43	2262	2469.22	2381.38	2441.75
O95139	NDUFB6	Homo sapiens	5959.49	6252.21	5773.27	6336.43	4237.32	5527.79	5878.03	4816.54	5333.05	5561.45	4883.86	5448.72
O95140	MFN2	Homo sapiens	3825.15	3909.08	4065.96	3841.03	2723.48	2722.9	2158.38	2534.82	2527.12	2571.13	2648.37	2621.92
O95149	SNUPN	Homo sapiens	737.628	809.743	843.208	810.952	1239.51	1191.03	911.4	1261.14	1115.33	1145.02	1432.1	1105.09
O95154	AKR7A3	Homo sapiens	501.684	246.255	195.052	512.84	47883.6	47163	46674.8	46668.6	48098.7	46953.7	49594.1	49137.3
O95155	UBE4B	Homo sapiens	2589.03	2491.25	2678.96	2486.86	2392.11	2344.89	2460.97	2348.25	2306.74	2325.45	2295.24	2390.26
O95159	ZFPL1	Homo sapiens	904.635	822.839	857.076	849.572	1763.87	1959.05	1176.58	1436.49	1682.07	1721.06	1647.92	1689.35
O95163	ELP1	Homo sapiens	2363.69	2222.32	2280.13	2223.58	1913.99	1899.78	1821.17	1877.82	1824.2	1800.9	1777.42	1925.97
O95164;Q9Z2M6	UBL3;Ubl3	Homo sapiens;Mus musculus	49.5617	48.6526	49.7666	65.9936	121.819	101.187	80.2948	140.939	130.761	122.084	142.179	114.672
O95167	NDUFA3	Homo sapiens	826.981	466.604	964.635	884.081	649.905	1010.82	170.178	616.403	718.049	794.225	538.336	721.346
O95168	NDUFB4	Homo sapiens	8849.86	9020.61	8061.83	8956.62	8234.12	8423.94	9929.03	7903.15	8398.21	8008.94	7539.49	7859.39
O95169	NDUFB8	Homo sapiens	3904.5	3797.49	3839.24	3870.07	3163.72	3105.16	3272.03	3102.94	3246.62	2992.55	3024.84	3252.67
O95178	NDUFB2	Homo sapiens	1399.56	680.6	1585.87	1246.39	1403.47	958.561	187.153	756.529	761.348	1273.61	1159.29	702.915
O95182	NDUFA7	Homo sapiens	4376.1	4249.52	4052.36	4273.87	4942.62	5189.16	3910.71	4745.55	5028.75	4735.98	5253.85	4907.85
O95197	RTN3	Homo sapiens	4414.93	2442.99	4523.63	4873.66	4061.14	4603.94	4556.9	3697.39	4506.64	3848.02	4070.58	4290.37
O95202	LETM1	Homo sapiens	4406.94	4396.24	4425.15	4380.29	12126.3	12284	12290	11697.4	12181.2	11783.8	12282.8	11921.9
O95208	EPN2	Homo sapiens	286.639	241.361	228.202	223.425	219.248	240.229	373.905	283.364	167.175	181.521	215.409	175.182
O95210	STBD1	Homo sapiens	593.614	770.669	573.175	601.971	361.683	295.265	329.879	357.009	324.071	361.463	325.346	260.286
O95218;Q9R020	ZRANB2;Zranb2	Homo sapiens;Mus musculus	2079.93	1798.15	1570.22	1950.57	1066.38	1544.51	1452.81	1244.13	1267.91	1242.03	1435.21	1132.5
O95219	SNX4	Homo sapiens	1704.46	1592.65	1604.68	1711.99	2091.96	2169.03	2168.99	2178.76	2182.42	2167.32	2107.79	2268.52
O95229	ZWINT	Homo sapiens	317.393	275.311	292.58	299.147	296.857	368.147	250.831	323.487	300.86	331.978	312.36	327.73
O95232;Q5SUF2	LUC7L3;Luc7l3	Homo sapiens;Mus musculus	11501	10691.3	11425.5	11072.8	12320.2	12803.6	14191.5	12700.9	12824.9	12629.1	12734	11865.7
O95235	KIF20A	Homo sapiens	463.147	393.713	407.775	421.735	393.483	373.189	341.477	378.17	356.256	366.471	374.405	346.119
O95236	APOL3	Homo sapiens	NaN	NaN	NaN	NaN	151.855	180.458	213.575	152.188	131.217	146.923	136.928	143.325
O95238	SPDEF	Homo sapiens	247.619	290.146	207.568	208.493	270.077	305.704	316.598	308.167	263.756	321.699	292.439	286.597
O95239	KIF4A	Homo sapiens	1239.86	1207.36	1189.2	1300.53	1160.5	1230.12	1185.05	1097.41	1157.67	1128.08	1153.97	1201.4
O95243	MBD4	Homo sapiens	510.823	431.208	513.496	456.359	317.392	291.482	328.276	356.036	305.178	335.902	309.03	318.14
O95248	SBF1	Homo sapiens	681.475	636.234	639.267	676.419	1115.85	1129.03	1136.31	1108.28	1165.76	1065.77	1060.95	1079.34
O95249	GOSR1	Homo sapiens	1313.61	1314.68	1317.71	1347.39	1432.93	1465.09	1704.22	1315.47	1267.89	1310.14	1325.94	1231.31
O95251	KAT7	Homo sapiens	587.039	559.697	637.154	586.714	342.084	360.16	432.601	345.192	353.151	377.699	395.543	410.248
O95255	ABCC6	Homo sapiens	194.26	447.319	281.348	214.468	243.283	209.572	134.742	212.628	177.73	225.467	188.68	169.415
O95258	SLC25A14	Homo sapiens	14.4285	15.0938	20.1252	17.1168	24.7149	16.6756	22.5395	16.7466	11.5723	18.187	16.0078	13.3081
O95260	ATE1	Homo sapiens	364.884	407.073	345.976	333.703	686.567	600.89	663.929	637.672	580.818	611.556	610.199	633.397
O95263	PDE8B	Homo sapiens	57.9442	NaN	157.671	NaN	298.496	255.932	265.916	267.187	298.242	250.18	300.285	266.432
O95271;Q3UES3;Q6PFX9;Q9H2K2	TNKS;Tnks2;Tnks;TNKS2	Homo sapiens;Mus musculus;Mus musculus;Homo sapiens	34.1528	NaN	NaN	NaN	NaN	NaN	NaN	10.1708	NaN	39.2383	NaN	36.6928
O95273	CCNDBP1	Homo sapiens	109.638	114.995	95.6753	100.372	190.599	216.533	196.553	183.248	164.671	187.283	161.322	180.004
O95278	EPM2A	Homo sapiens	408.705	289.076	376.11	400.529	349.924	375.938	302.569	341.23	300.216	344.951	206.107	316.415
O95279	KCNK5	Homo sapiens	244.708	207.828	206.008	183.158	NaN	NaN	9.83448	15.3886	NaN	17.2148	NaN	28.658
O95292	VAPB	Homo sapiens	12397.2	12590.7	13114.4	12600.3	7664.45	7334.31	9384.33	7725.7	6761.94	7081.34	6867.4	7452.37
O95294	RASAL1	Homo sapiens	1999.19	1923.34	1902	2110.99	1615.54	1504.42	1460.12	1537.71	1493.22	1569.37	1492.31	1574.93
O95295	SNAPIN	Homo sapiens	3479.44	3242.52	3800.51	3704.14	3844.24	3825.74	4403.56	3066.45	3390.76	3712.07	3384.92	3471.79
O95297	MPZL1	Homo sapiens	5324.52	4525.3	5567.05	5103.67	711.741	565.454	548.192	530.909	540.211	530.342	653.179	547.221
O95298	NDUFC2	Homo sapiens	964.482	885.012	950.807	1015.8	984.711	1037.16	662.743	959.067	911.232	974.954	870	918.075
O95299	NDUFA10	Homo sapiens	6733.92	7684.44	6855.97	6509.79	6190.18	6541.06	6758.79	6762.97	6857.09	6629.96	6467.48	6154.47
O95302	FKBP9	Homo sapiens	11088.5	10883.2	11682.3	11369.8	4750.17	5104.6	3882.4	4628.14	4576.57	4742.12	5089.92	4437.45
O95319;Q9Z0H4	CELF2;Celf2	Homo sapiens;Mus musculus	222.611	182.513	190.943	210.316	411.354	449.081	514.855	444.681	492.722	418.022	382.065	289.692
O95336	PGLS	Homo sapiens	10666.8	10087.5	10920.2	10752.8	30780.2	29995.8	28846.6	29447.9	28883.1	29998.8	30611.7	30012
O95340	PAPSS2	Homo sapiens	NaN	NaN	NaN	99.7886	640.586	616.884	514.398	514.867	638.716	558.744	651.612	584.37
O95347	SMC2	Homo sapiens	2782.54	2588.72	2751.85	2746.05	2992.2	3034.97	2718.87	2869.17	2983.62	3015.17	2960.73	3069.51
O95352	ATG7	Homo sapiens	1004.03	991.961	967.144	1015.64	1657.97	1658.06	1640.53	1762.49	1604.91	1817.88	1675.8	1772.44
O95359	TACC2	Homo sapiens	1081.54	1118.24	1117.87	1089.8	1519.6	1463.94	1508.7	1389.92	1470.59	1392.27	1439.91	1532.61
O95361	TRIM16	Homo sapiens	603.497	636.595	672.894	648.598	133.39	127.023	160.189	145.074	201.584	253.777	165.702	254.922
O95363	FARS2	Homo sapiens	1395.41	1240.27	1475.03	1314.89	816.842	907.645	925.821	855.247	819.339	916.383	923.2	970.263
O95365	ZBTB7A	Homo sapiens	77.306	90.1972	96.1317	74.4076	201.822	198.54	149.943	160.17	133.476	166.335	150.791	151.104
O95372	LYPLA2	Homo sapiens	2813.4	2484.37	3117.88	2457.52	3031.43	2969.59	3207.43	2841.04	2756.41	2855.15	2730.49	2568.84
O95373;Q9EPL8	IPO7;Ipo7	Homo sapiens;Mus musculus	21953.8	21435.6	21607.7	22117.2	15618	15343.5	14415.9	15195.1	14712.1	15480.8	15442.5	15297.7
O95376	ARIH2	Homo sapiens	1008.17	849.75	914.508	1018.54	1174.59	1053.21	1002.29	1167.04	1122.08	1136.61	1074.35	1172.99
O95379	TNFAIP8	Homo sapiens	NaN	NaN	NaN	107.52	67.7515	NaN	NaN	51.31	52.5443	NaN	NaN	NaN
O95382	MAP3K6	Homo sapiens	66.8919	60.6825	73.8079	68.8525	61.2212	44.187	NaN	51.1549	38.7243	51.5282	59.7865	36.048
O95391	SLU7	Homo sapiens	735.84	722.253	705.613	707.143	736.111	728.332	816.083	761.78	716.439	731.71	712.96	834.463
O95394	PGM3	Homo sapiens	7434.26	7726.82	7990.23	7550.59	14528.8	15169.4	12876.4	14093.6	14747.7	14455.7	15589.7	14917.5
O95396	MOCS3	Homo sapiens	1888.9	1826.23	2014.64	1875.92	1784.4	1760.48	1815.88	1604.84	1718.95	1677.41	1702.61	1780.75
O95400	CD2BP2	Homo sapiens	1984.98	1892.57	1971.7	2110.6	1366.53	1316.9	1249.05	1287.09	1310.79	1470.76	1225.95	1334.25
O95402	MED26	Homo sapiens	413.227	401.389	447.267	444.351	359.585	327.814	255.641	317.28	394.59	378.416	343.457	337.877
O95425	SVIL	Homo sapiens	9415.21	8772.89	9735.44	9741.89	2299.39	2304.37	2513.59	2183.79	2354.07	2310.22	2345.28	2290.73
O95427	PIGN	Homo sapiens	402.362	365.353	374.848	355.705	116.459	72.4461	NaN	97.5227	78.3867	79.8546	99.9714	65.371
O95429	BAG4	Homo sapiens	700.652	679.486	639.444	671.939	887.965	891.087	964.542	916.087	984.427	921.283	953.623	924.881
O95433	AHSA1	Homo sapiens	19549.8	18434.4	20183.4	18966.2	14237.8	15212.5	13619.9	14560.4	14745	15629.5	15349.9	14621.9
O95436	SLC34A2	Homo sapiens	205.863	153.943	132.398	184.369	NaN	NaN	NaN	NaN	NaN	43.5487	NaN	NaN
O95450;Q8C9W3	ADAMTS2;Adamts2	Homo sapiens;Mus musculus	70.5803	87.0418	85.1186	80.5624	134.973	126.419	166.512	102.778	91.7309	113.987	111.824	113.881
O95453	PARN	Homo sapiens	2542.83	2350.01	2458.3	2567.13	2682.37	2639.8	1894.47	2396.61	2546.4	2696.17	2673.04	2707.99
O95456	PSMG1	Homo sapiens	10278.2	8843.04	10291.5	9923.63	3470.95	2889.16	3242.17	3021.4	2731.66	2756.8	2999.95	3356.84
O95460	MATN4	Homo sapiens	47.9014	59.2621	38.8757	32.6762	39.8589	65.7644	NaN	37.8636	39.9035	40.2042	48.976	45.4406
O95461;Q9Z1M7	LARGE1;Large1	Homo sapiens;Mus musculus	NaN	NaN	NaN	NaN	15.7819	11.212	11.9566	11.9477	17.2351	20.2948	11.6696	NaN
O95466	FMNL1	Homo sapiens	127.246	117.102	110.323	95.3553	NaN	NaN	NaN	NaN	NaN	NaN	NaN	NaN
O95467;Q9Z0F1	GNAS;Gnas	Homo sapiens;Mus musculus	88.3198	27.7602	109.069	58.7353	NaN	NaN	NaN	NaN	NaN	NaN	NaN	NaN
O95470	SGPL1	Homo sapiens	4337.59	4715.69	4413.45	4351.64	4554.7	4795.11	4331.92	4728.42	4804.44	4775.32	4593.19	4915.98
O95476	CTDNEP1	Homo sapiens	456.704	443.264	410.231	380.545	176.272	150.091	196.621	167.823	172.036	NaN	153.787	153.112
O95478;Q9CR47	NSA2;Nsa2	Homo sapiens;Mus musculus	732.518	799.443	899.666	851.239	813.12	773.035	892.944	770.393	757.053	725.811	837.746	669.921
O95479	H6PD	Homo sapiens	2349.39	2177.78	2599.51	2152.24	2361.68	2005.21	1634.43	2167.06	2182.08	2025.16	2204.46	2257.63
O95486	SEC24A	Homo sapiens	2662.57	2602.98	2405.32	2770.88	3470.2	3555.8	3309.02	3503.61	3612.47	3541.06	3494.43	3652.02
O95487	SEC24B	Homo sapiens	12323.5	12299.2	11963.7	12361	7494.6	7090.43	8024.32	7246.99	7216.7	7133.4	7555.58	7369.44
O95490	ADGRL2	Homo sapiens	720.442	764.469	823.667	732.913	220.139	158.184	NaN	146.386	221.556	NaN	232.203	167.622
O95503	CBX6	Homo sapiens	47.4744	71.4828	44.7083	NaN	105.604	101.491	125.967	114.382	104.967	79.9857	103.435	99.5882
O95528	SLC2A10	Homo sapiens	156.838	132.974	138.938	69.6263	390.522	352.301	331.653	394.944	391.507	361.145	372.53	347.509
O95544	NADK	Homo sapiens	271.024	311.254	292.327	312.579	289.312	312.422	362.319	295.587	275.138	275.629	268.266	256.697
O95551	TDP2	Homo sapiens	287.553	254.608	282.249	272.41	248.406	256.313	262.895	231.547	223.202	232.203	242.444	190.687
O95562;Q8VD57	SFT2D2;Sft2d2	Homo sapiens;Mus musculus	1140.45	983.945	1046.19	1173.41	116	102.025	74.9167	92.5081	67.4943	92.3697	106.882	75.913
O95563	MPC2	Homo sapiens	1154.84	1061.84	1314.49	1109.09	856.257	706.331	580.588	612.78	712.962	659.333	733.937	664.587
O95568	METTL18	Homo sapiens	208.204	239.545	171.122	135.353	110.56	92.4624	184.134	131.742	160.404	74.3153	73.1176	102.368
O95571	ETHE1	Homo sapiens	9170.97	9158.31	9422.98	9391.03	6600.96	5729.03	5341.86	5713.03	5630.95	5728.9	6255.9	5661.77
O95573	ACSL3	Homo sapiens	8566.74	8524.37	8396.34	8544.21	7289.03	7205.27	6260.63	7457.71	7418.62	7096.47	7182.23	7251.88
O95602	POLR1A	Homo sapiens	3678.5	3589.81	3725.16	3663.09	2675.71	2707.13	2498.82	2596.73	2659.33	2646.51	2617.67	2657.49
O95613	PCNT	Homo sapiens	434.755	426.743	470.663	462.203	519.716	564.578	494.925	490.125	494.835	511.668	542.593	546.73
O95619;Q9CR11	YEATS4;Yeats4	Homo sapiens;Mus musculus	1211.33	1177.14	1138.8	1295.54	809.245	862.292	670.069	804.978	675.882	819.159	788.651	760.343
O95628	CNOT4	Homo sapiens	980.113	895.73	1080.29	965.369	736.791	705.223	677.746	652.014	672.304	616.171	697.477	690.97
O95630	STAMBP	Homo sapiens	2853.6	2753.38	2966.93	2807.32	3393.06	3213.94	3586.91	3284.65	3223.46	3252.46	3366.82	3257.19
O95639	CPSF4	Homo sapiens	5057.84	5337.67	4875.92	4762.21	3572.94	3019.81	3737.44	3189.06	3172.7	3144.18	3137.68	2457.95
O95644	NFATC1	Homo sapiens	76.2943	54.951	67.1899	42.2772	136.967	79.8894	109.915	110.48	141.454	115.62	116.095	136.478
O95671	ASMTL	Homo sapiens	1518.15	1315.08	1497.46	1626.7	1728.76	1773.36	1969.2	1657.35	1487.12	1712.97	1554.32	1755.59
O95674	CDS2	Homo sapiens	2832.06	2939.79	2832.32	2896.92	510.874	491.171	559.341	464.252	437.457	458.028	416.737	417.616
O95678	KRT75	Homo sapiens	384.458	442.489	405.387	434.496	NaN	396.571	NaN	376.542	453.779	382.835	380.297	436.052
O95684	FGFR1OP	Homo sapiens	1714.44	1439.64	1661.06	1578.15	2131.94	1842.08	1905.67	1814.13	1940.07	1865.48	1912.4	1927.43
O95685	PPP1R3D	Homo sapiens	1253.04	1005.16	1313.55	1004.19	829.414	835.687	893.384	756.188	685.38	706.93	751.023	680.699
O95696	BRD1	Homo sapiens	1677.44	1572.12	1555.34	1527.05	919.201	1447	1260.81	1280.78	1435.52	1204.67	1137.23	1221.01
O95707	POP4	Homo sapiens	1140.76	1062.64	1085.99	1219.73	1616.39	1686.84	1743.22	1650.79	1601.81	1669.46	1632.71	1750.99
O95714	HERC2	Homo sapiens	694.245	653.675	663.029	701.985	548.88	479.594	578.902	548.636	536.018	499.549	525.965	541.929
O95715	CXCL14	Homo sapiens	NaN	NaN	NaN	NaN	420.649	419.226	140.657	243.284	346.216	313.238	366.202	448.049
O95716	RAB3D	Homo sapiens	3773.31	3542.59	3325.92	3532.26	4678.77	4523.29	5126.41	4809.92	4924.09	4991.09	4989.82	4887.87
O95721	SNAP29	Homo sapiens	2150.33	1958.09	2110.3	2263.49	5175.96	5307.8	3459.59	4519.82	4863.64	4773.68	4783.77	4691.65
O95747	OXSR1	Homo sapiens	5334.6	5092.56	5130.83	5451.8	5961.43	5956.44	5048.69	5589.01	6100.47	5634.99	5824.15	5848.2
O95749	GGPS1	Homo sapiens	3630.45	3763.94	3942.56	3728.93	1713.14	1722.45	1515.8	1567.27	1613.32	1781.96	1734.63	1601.46
O95755	RAB36	Homo sapiens	59.9681	54.236	72.4217	52.189	34.9667	NaN	NaN	34.7539	NaN	48.5455	48.3776	39.6689
O95757	HSPA4L	Homo sapiens	291.315	307.45	368.416	365.776	174.642	181.059	218.141	166.283	165.146	147.647	161.308	170.469
O95758	PTBP3	Homo sapiens	2082.25	1963.29	2193.83	2001.08	1497.06	1435.48	1760.89	1476.17	1633.02	1500.12	1524.52	1446.64
O95777;Q6ZWM4	LSM8;Lsm8	Homo sapiens;Mus musculus	14844.8	13324.3	14904.7	15180.4	6697.91	6490.34	4358.13	6527.2	6638.22	6817.92	6953.31	6658.58
O95782	AP2A1	Homo sapiens	15236.9	14927.8	14863.2	15657.4	21866	22983.4	19873.7	21661.7	23639.4	22342.5	24064.5	22225.2
O95785	WIZ	Homo sapiens	1385.61	1296.2	1420.34	1293.43	1403.98	1368.89	1061.5	1338.04	1417.06	1332.97	1372.41	1379.47
O95786	DDX58	Homo sapiens	744.549	600.555	653.071	648.659	5585.94	5462.84	5438.69	5496.64	5607.68	5524.94	5449.27	5970.36
O95793	STAU1	Homo sapiens	8101.44	7899.32	8199.06	8396.34	3957.13	4176.39	4174.33	3877.61	4068.21	3914.38	3931.62	3923.8
O95801	TTC4	Homo sapiens	304.172	304.119	281.35	249.475	207.022	213.957	230.437	206.476	170.75	196.967	206.08	191.887
O95803;P52848;Q3UHN9;Q9EQH7;Q9EQW8;Q9H3R1	NDST3;NDST1;Ndst1;Ndst3;Ndst4;NDST4	Homo sapiens;Homo sapiens;Mus musculus;Mus musculus;Mus musculus;Homo sapiens	97.4913	97.6295	113.944	96.9148	61.9399	43.9523	41.7252	57.1853	45.8934	53.9862	56.829	52.3733
O95816;Q91YN9	BAG2;Bag2	Homo sapiens;Mus musculus	2965.01	2321.62	2745.28	3202.95	1557.06	1424.02	1152.21	1366.37	1096.58	1353.01	1341.79	1493.37
O95817	BAG3	Homo sapiens	2062.4	1933.5	2010.44	1920.68	4551.25	4701.18	4698.13	4651.26	4721.21	4608.76	4553.68	4437.75
O95819	MAP4K4	Homo sapiens	4249.28	4134.71	4456.23	4323.44	2069.96	2076.29	1535.77	1876.28	1980.56	1922.23	2039.52	1951.05
O95822	MLYCD	Homo sapiens	1272.29	1219.24	1238.41	1072.27	957.858	857.468	893.883	839.62	829.518	863.688	912.974	844.942
O95825	CRYZL1	Homo sapiens	1276.33	1196.61	1293.95	1247.37	1653.96	1784.83	1665.68	1764.12	1681.02	1707.21	1762.87	1710.24
O95831	AIFM1	Homo sapiens	25789.5	27005.9	25301.2	26217	30544.5	31648.1	26535.6	30491	33381.8	29815.3	33730.6	30794.5
O95833	CLIC3	Homo sapiens	542.675	NaN	46.3461	NaN	3721.58	3953.36	3449.47	3583.54	3707.56	3746.61	3761.33	3722.86
O95834	EML2	Homo sapiens	1244.8	1222.66	1501.9	1335.65	4634.44	4505.48	3050.15	4231.5	4974.31	4639.34	4938.99	4498.58
O95835	LATS1	Homo sapiens	68.6469	100.151	142.86	156.068	169.274	151.49	208.833	158.902	90.4409	129.912	93.1548	155.575
O95848	NUDT14	Homo sapiens	294.666	NaN	230.914	306.551	521.231	633.084	358.841	397.819	480.658	394.644	282.37	394.767
O95858	TSPAN15	Homo sapiens	125.368	132.897	132.788	126.35	439.15	462.556	389.966	390.2	487.443	398.056	426.58	381.095
O95861	BPNT1	Homo sapiens	15438.7	15111.8	15799.9	15926.5	17014.8	17302.4	16264.9	16163.6	16725	17257	17808.6	15019.1
O95864	FADS2	Homo sapiens	6327.45	6369.64	6434.04	6443.91	1766.13	1725.22	1610.76	1718.45	1653.05	1692.88	1701.63	1646.45
O95865	DDAH2	Homo sapiens	30785.2	29552.1	31324.8	30404	5168.73	5119.36	4214.74	5196.38	4834.08	5751.39	5325.63	4912.86
O95870	ABHD16A	Homo sapiens	6503.18	6735.54	6301.51	6516.6	3597.73	3225.96	3201.62	3026.76	3241.53	3150.43	3431.83	3078.89
O95873	C6orf47	Homo sapiens	1210.03	1282.21	1203.92	1152.93	171.599	95.3415	238.691	155.405	111.855	120.175	103.275	154.174
O95881	TXNDC12	Homo sapiens	17010.1	15419.9	16590.4	16379.7	9803.64	8904.52	10624.5	9361.17	8952.52	9328.28	9143.81	9541.36
O95900	TRUB2	Homo sapiens	403.864	378.916	366.631	347.546	366.242	368.676	291.191	366.793	366.438	392.209	382.995	386.686
O95905	ECD	Homo sapiens	252.303	223.455	175.993	190.789	258.716	226.205	293.722	229.639	185.694	275.505	246.234	239.845
O95926	SYF2	Homo sapiens	730.412	618.395	815.784	786.127	565.804	585.633	611.27	608.929	609.702	604.805	728.277	543.419
O95969	SCGB1D2	Homo sapiens	242.48	360.8	275.428	1235.04	7206.93	7557.82	5006.1	7042.75	6785.67	6596.82	7146.52	5595.63
O95983	MBD3	Homo sapiens	2151.67	1956.5	2406.47	2229.8	1339.52	1401.85	1918.15	1501.24	1390.96	1556.73	1394.42	1489.2
O95985	TOP3B	Homo sapiens	1055.27	1041.52	1026.14	1011.84	1235.29	1237.31	1365.98	1220.15	1267.55	1301.5	1282.56	1158.67
O95989	NUDT3	Homo sapiens	10685.2	8981.52	11596.4	11146.5	10608	10430.8	10386.1	9643.86	10995.5	9700.8	10457.9	10038.8
O95990	FAM107A	Homo sapiens	120.473	88.2649	104.093	94.6607	NaN	NaN	NaN	NaN	NaN	NaN	NaN	NaN
O95994	AGR2	Homo sapiens	7701.3	5286.09	3771.39	4916.75	122097	133704	124667	132689	132191	132974	135547	128398
O95997;Q9NZH5	PTTG1;PTTG2	Homo sapiens	187.936	181.843	165.495	185.727	165.137	185.589	202.59	164.988	140.488	199.509	200.377	194.042
O95999	BCL10	Homo sapiens	629.242	617.177	573.459	687.602	455.374	447.694	388.224	456.959	488.808	470.598	494.899	502.395
O96000	NDUFB10	Homo sapiens	10942.8	10836.7	11017	11306.5	11702.6	12227.3	15014.7	12258.6	12892	12691.7	12213.2	12513.7
O96005	CLPTM1	Homo sapiens	1885.75	1846.59	1745.7	1828.02	889.309	978.358	950.348	911.229	901.39	896.518	1007.09	883.898
O96006	ZBED1	Homo sapiens	122.989	135.404	134.175	135.664	29.5143	20.343	17.6256	19.7286	12.6473	10.311	26.7934	7.52505
O96007	MOCS2	Homo sapiens	5333.23	5425.44	5076.45	5245.02	2310.05	2192.11	2362.62	2289.82	2093.88	2317.64	2251.95	2348.71
O96008	TOMM40	Homo sapiens	5397.55	5871.41	5437.08	5320.49	4980.47	4971.31	4510.26	4663.7	4998.05	4877.87	4896.31	4861.35
O96011	PEX11B	Homo sapiens	455.563	450.612	439.064	407.915	110.378	196.807	141.928	112.489	144.837	181.291	157.026	155.38
O96013	PAK4	Homo sapiens	2493.06	2362.8	2599.22	2487.11	1916.27	1744.51	1904.27	1805.92	1911.38	1831.9	1813.39	1776.51
O96017	CHEK2	Homo sapiens	2428.63	2127.75	2445.3	2342.26	2268.4	2517.51	2210.66	2187	2279.21	2455.33	2502.36	2423.35
O96019	ACTL6A	Homo sapiens	10261.2	9948.51	10352.3	11212.9	9752.81	10271.9	8474.54	9373.77	10210.6	9608.41	9933.78	9733.79
O96028	NSD2	Homo sapiens	243.519	254.959	268.208	247.534	203.55	141.748	250.02	188.127	242.963	155.809	195.813	179.497
O96033	MOCS2	Homo sapiens	1833.71	1537.67	2682.44	1634.02	943.959	958.339	230.006	873.329	898.385	927.911	1041.16	945.64
P00015	Cyct	Mus musculus	34.6397	35.1024	NaN	29.5587	NaN	114.788	1159.26	32.384	50.7061	43.1281	NaN	115.888
P00167	CYB5A	Homo sapiens	6483.06	5098.44	4905.83	5931.44	35135.1	35492.5	30180.9	37423.5	34682.1	34854.3	35029.9	34375.9
P00329	Adh1	Mus musculus	624.018	684.266	728.9	598.649	730.418	681.079	543.843	621.633	677.709	695.188	611.531	691.244
P00338	LDHA	Homo sapiens	181519	173284	183741	181775	195816	195909	142272	193114	209421	195230	219017	187699
P00367	GLUD1	Homo sapiens	8320.13	8068.45	8421.72	8665.2	46063.6	46440.2	29830.3	43327.5	45468.3	45424	46502.3	45262.2
P00374	DHFR	Homo sapiens	1776.61	1706.83	1867.24	1942.04	5422.91	5827.95	4627.63	5298.66	5651.52	5455.1	5367.37	5516.74
P00375	Dhfr	Mus musculus	569.932	532.708	566.903	476.524	1284.44	1345.64	1653.73	1442.09	1137.62	1365.37	1203.27	1379.15
P00387	CYB5R3	Homo sapiens	11176.7	11312.2	11387.9	11067.3	6079.71	6043.8	5469.46	5665.43	5920.37	5682.9	6047.67	5808.55
P00390	GSR	Homo sapiens	4098.51	4749.33	3940.16	4412.16	5012.5	5700.45	5491.73	4739.41	5692.89	5095.2	5631.15	3324.39
P00395;P00397	MT-CO1;Mtco1	Homo sapiens;Mus musculus	891.588	660.809	755.93	739.526	376.246	369.711	345.402	386.374	338.96	402.618	358.638	375.02
P00403	MT-CO2	Homo sapiens	33857.9	34476.6	35455.3	34653.9	15179.8	16170.2	13017.3	15265.1	16189.4	14647	15515.9	15488.9
P00405	Mtco2	Mus musculus	3153.98	4025.68	3243.3	3317.93	2436.8	2968.38	3333.65	2773.89	2867.27	2818.29	2692.81	2565.25
P00414	MT-CO3	Homo sapiens	167.974	220.192	209.641	186.66	86.2677	118.951	140.549	105.529	82.7703	91.5217	80.7253	89.4482
P00441	SOD1	Homo sapiens	35967.7	44713.9	32067.9	37958.6	43795.5	63495.1	52120.6	50040.5	60165.3	60258.9	56199.7	31429.9
P00450	CP	Homo sapiens	NaN	NaN	NaN	NaN	NaN	NaN	19.3727	NaN	21.8201	NaN	NaN	17.7468
P00491	PNP	Homo sapiens	63290.6	61417.2	62461	63600.3	21643.7	20708.2	21394.1	19671.4	20885.2	20090.1	21153.2	21400.2
P00492	HPRT1	Homo sapiens	45159.2	43155	46450.1	44737.1	29587.2	27476.7	27974	28470.7	28018.6	28560.1	27731.7	28144.6
P00493	Hprt1	Mus musculus	431.707	420.793	401.931	387.357	687.326	570.64	593.293	564.207	489.918	622.401	599.706	603.524
P00505	GOT2	Homo sapiens	13491.1	15024.7	14429	14480.1	17157.8	17647.5	15057.7	16044.8	17113	16929.7	17500.3	17603.9
P00519	ABL1	Homo sapiens	478.033	506.874	475.495	483.978	655.005	660.552	564.243	569.404	676.22	616.485	655.05	649.309
P00533	EGFR	Homo sapiens	2031.13	2351.43	2293.28	2482.77	1063.95	960.003	1005.3	801.765	1104.16	821.875	977.74	911.309
P00558	PGK1	Homo sapiens	250986	249770	253687	259735	261913	259916	230779	250617	264143	256944	273310	258591
P00568	AK1	Homo sapiens	16581.2	14421.1	16759.9	16235.1	19451.8	18171.8	13963.9	17064.9	18864.4	17835.6	19553.4	17776.8
P00687	Amy1	Mus musculus	474.582	506.215	433.47	479.171	497.412	480.554	483.231	517.354	512.832	455.368	452.996	461.538
P00746	CFD	Homo sapiens	NaN	NaN	NaN	NaN	188.662	149.071	223.056	163.459	161.392	159.665	229.05	192.13
P00751	CFB	Homo sapiens	NaN	NaN	NaN	NaN	1266.04	1185.39	1240.15	1262.34	1176.31	1300.85	1198.82	1241.74
P00813	ADA	Homo sapiens	2159.07	2096.39	2133.13	2130.76	428.182	391.659	422.268	369.442	420.851	385.807	386.779	354.34
P00846	MT-ATP6	Homo sapiens	4475.72	4482.17	4111.77	4519.01	6893.46	6236.74	5488.37	5976.19	6890.16	6104.02	6672.37	5840.85
P00918	CA2	Homo sapiens	4696.73	4564.48	4383.5	4897.97	48695.7	52437.6	43058.6	49866.8	52992.4	50040.6	48890	52531.3
P00920	Ca2	Mus musculus	11965.8	10561.2	12236.5	12207.3	6673.88	7603.17	4669.28	7066.82	7536.24	7387.79	7710.83	7284.57
P00966	ASS1	Homo sapiens	19234.2	19794	18455.8	19597.7	36311.1	37277.1	37734.9	37388.7	38031.1	35027.8	38167.3	32638.4
P01009	SERPINA1	Homo sapiens	65.6086	NaN	NaN	NaN	1165.51	1283.71	1183.31	1159.27	1156.95	1180.93	1319.43	1196.45
P01011	SERPINA3	Homo sapiens	184.394	258.789	NaN	191.269	1447.6	1394.53	1349.63	1390.35	1414.2	1360.89	1485.13	1503.7
P01019	AGT	Homo sapiens	1573.63	1439.3	1598.55	1453.58	432.108	439.052	419.196	399.534	384.174	448.715	475.464	399.884
P01023	A2M	Homo sapiens	NaN	NaN	NaN	NaN	155.476	181.041	183.233	156.863	174.411	187.817	156.371	147.228
P01024	C3	Homo sapiens	459.931	444.184	251.072	247.491	278.721	786.495	NaN	368.613	NaN	153.111	510.228	372.055
P01027	C3	Mus musculus	61626.3	59731.8	62271	61527.3	51872.2	52535.2	44761.6	52791	53858.7	52766.6	54570.6	53285.5
P01029	C4b	Mus musculus	10353.1	9977.02	9930.46	10536.5	9345.87	9701.38	8834.78	9391.9	9434.45	9327.72	9625.47	9278.39
P01033	TIMP1	Homo sapiens	NaN	NaN	NaN	140.76	3375.17	3112.64	3337.52	2509.08	3014.7	3067.47	3501.37	2402.51
P01034	CST3	Homo sapiens	NaN	NaN	NaN	NaN	3122.43	2783.27	2024.08	2822.6	2904.45	2749.72	2847.6	3030.95
P01040	CSTA	Homo sapiens	247.079	234.386	225.758	257.058	740.939	675.781	962.639	648.4	705.813	635.812	714.68	697.092
P01111;P08556	NRAS;Nras	Homo sapiens;Mus musculus	6844.95	6373.6	6297.84	6716.95	8707.44	8106.08	5388.7	7076.8	9079.41	7851.13	8743.9	8300.93
P01112;Q61411	HRAS;Hras	Homo sapiens;Mus musculus	132.568	203.111	150.409	157.884	220.566	160.746	136.801	150.394	214.078	165.188	223.877	194.528
P01116;P32883	KRAS;Kras	Homo sapiens;Mus musculus	218.799	390.681	173.516	300.673	251.397	223.777	235.554	171.997	217.309	173.215	205.738	187.675
P01130	LDLR	Homo sapiens	4002.13	3892.61	4207.51	4121.23	1716.64	1523.01	1592.46	1601.71	1545.41	1615.29	1551.63	1648.29
P01137	TGFB1	Homo sapiens	NaN	NaN	NaN	NaN	NaN	NaN	11.6477	NaN	NaN	NaN	NaN	NaN
P01298	PPY	Homo sapiens	79.9638	141.049	136.765	156.365	131.896	279.601	304.826	232.399	206.93	296.596	219.091	239.276
P01831	Thy1	Mus musculus	3849.96	4763.12	3719.97	3856.25	3462.03	3367.26	3394.57	3107.31	3154.56	3411.55	3549.81	3255.34
P01887	B2m	Mus musculus	7478.1	5641.14	5834.35	6220.41	8895.46	10893.6	2780.5	10195.8	10010.2	10304.7	10918.2	10801.5
P01889	HLA-B	Homo sapiens	739.32	987.063	731.793	905.636	2405.29	2543.06	2658.56	2309.91	2681.4	2575.02	2463.41	2457.25
P01898	H2-Q10	Mus musculus	1269.34	1133.49	1189.63	1193.07	1227.04	1196.79	924.384	1263.94	1125.2	1104.13	1236.89	1119.2
P01899	H2-D1	Mus musculus	1945.82	1920.64	2066.78	2006.44	3720.24	3668.26	2309.23	3456.65	3455.54	3538.91	3486.24	3470.1
P01902	H2-K1	Mus musculus	2374.95	2327.07	2336.76	2381.49	3532.4	3764.62	2171.74	3576.12	3331.8	3452.19	3512.3	3666.97
P01903	HLA-DRA	Homo sapiens	64.9054	NaN	NaN	NaN	935.92	863.103	954.995	814.62	784.437	781.279	700.041	854.683
P01942	Hba	Mus musculus	352575	365145	351606	388741	228453	252857	249543	215182	247664	244239	249630	243963
P02042	HBD	Homo sapiens	4929.42	6415.38	4930.39	4369.05	2398.51	2222.91	3744.42	2392.26	2437.22	2516.69	2142.61	2099.85
P02088	Hbb-b1	Mus musculus	495663	484751	470451	483206	329457	298219	339170	350999	340084	308403	319352	309539
P02089	Hbb-b2	Mus musculus	547113	492671	560587	544739	302037	306470	303295	284146	305398	311868	342109	267822
P02144	MB	Homo sapiens	17913.6	20096.4	17278.9	17909.4	13739.9	13921.9	17447.5	14348.3	15202.5	13971.7	15783.6	14555.3
P02301;P84243;P84244	H3f3c;H3-3A;H3-3a	Mus musculus;Homo sapiens;Mus musculus	105.593	112.189	120.583	96.1416	108.198	115.215	103.431	76.3435	139.326	107.071	158.531	70.1469
P02452	COL1A1	Homo sapiens	NaN	NaN	NaN	NaN	NaN	99.5872	154.764	95.6939	66.8726	67.736	95.7967	79.7456
P02468	Lamc1	Mus musculus	6832.13	6549.56	6853.47	6883.56	8155.47	8393.72	6714.69	7829.82	8240.82	8014.96	8396.04	8380.54
P02469	Lamb1	Mus musculus	2705.04	2365.92	2623.9	2720.8	4253.39	4018.13	3604.76	3804.96	4110.19	4112.34	4242.53	3995.69
P02511	CRYAB	Homo sapiens	66577.4	65315.4	70276.6	68473.3	4613.47	4393.69	4017.02	4459.23	4316.54	4696.13	4650.92	4238.46
P02533	KRT14	Homo sapiens	68300.8	62499.2	63132.5	69393.9	35543.2	36420.9	18032.6	36460.4	39944.7	41140.1	36829.1	33550
P02538	KRT6A	Homo sapiens	175519	178719	177423	182981	131946	125197	67148.1	130292	143870	115548	137172	147845
P02545	LMNA	Homo sapiens	50905.8	54474.4	49030.8	54439.1	29336.4	34377.5	26967.6	29809.5	33342.6	35517.1	29972.1	32959.7
P02649	APOE	Homo sapiens	208.999	223.474	170.17	201.089	NaN	NaN	NaN	NaN	NaN	254.754	NaN	277.628
P02746	C1QB	Homo sapiens	15.4895	NaN	NaN	NaN	NaN	NaN	NaN	NaN	NaN	NaN	NaN	NaN
P02750	LRG1	Homo sapiens	NaN	NaN	NaN	NaN	381.444	369.241	396.909	326.667	359.47	342.934	377.743	310.892
P02751	FN1	Homo sapiens	411.125	496.707	387.597	199.611	560.325	554.049	575.006	550.552	567.602	555.499	552.406	564.103
P02763	ORM1	Homo sapiens	232.813	226.2	249.476	148.146	444.643	465.646	489.002	497.688	462.468	474.661	447.562	399.138
P02786	TFRC	Homo sapiens	7868.75	8038.22	7603.58	8181.41	26800.9	26968.1	22009.7	25769.5	27655.4	26139.7	27033.8	27063.3
P02788	LTF	Homo sapiens	690.683	600.087	609.64	710.003	155.874	208.11	170.179	153.122	184.384	151.566	151.264	160.293
P02790	HPX	Homo sapiens	10447.3	10522.9	10612.3	10745.6	10302.7	11153	6329.43	10115	9650.09	10281.8	9966.32	8471.52
P02794	FTH1	Homo sapiens	2200.35	2244.2	2337.39	2059.16	2326.26	2381.54	2417.77	2084	2415.31	2313.32	2239.33	2235.32
P02795	MT2A	Homo sapiens	39.436	92.073	65.1284	34.3399	192.013	297.26	253.014	183.907	246.039	255.945	204.182	77.3257
P03372	ESR1	Homo sapiens	NaN	28.2277	NaN	121.693	2502.99	2005.76	2157.06	2203.71	2151.36	2040.03	2196.23	2238.89
P03886	MT-ND1	Homo sapiens	1196.78	1367.89	1189.9	1380.45	1323.19	1280.22	1173.86	1095.1	1446.21	1295.05	1164.01	1348.79
P03891	MT-ND2	Homo sapiens	348.412	404.022	257.832	274.977	237.079	264.343	258.915	293.667	276.237	208.58	242.316	252.213
P03905	MT-ND4	Homo sapiens	783.262	632.633	808.188	822.285	742.089	668.297	592.582	538.426	620.095	479.096	559.13	661.147
P03915	MT-ND5	Homo sapiens	514.024	381.155	521.87	481.142	443.612	453.294	412.889	347.63	414.983	353.93	365.536	322.055
P03923	MT-ND6	Homo sapiens	313.39	200.347	247.628	306.752	206.565	187.996	NaN	175.234	226.343	148.598	235.926	205.909
P03928	MT-ATP8	Homo sapiens	803.265	812.467	621.282	800.712	1096.7	1208.06	1229.03	1220.25	720.393	642.587	858.302	693.778
P03951	F11	Homo sapiens	62.9027	50.5914	62.7338	55.137	45.195	48.5121	80.2372	46.6222	42.1385	41.4947	NaN	NaN
P03953	Cfd	Mus musculus	2354.07	2276.93	2298.63	1970.91	2623.45	3101.05	2658.47	2292.64	3214.19	2612.87	2686.69	2549.14
P03958	Ada	Mus musculus	1817.46	1499.95	2003.97	1648.09	2237.25	1910.7	1487.45	1816.82	1788.76	1932.42	1950.51	2008.69
P03973	SLPI	Homo sapiens	95.8366	91.6289	78.5125	84.7208	NaN	NaN	NaN	NaN	NaN	NaN	NaN	NaN
P04035;Q01237	HMGCR;Hmgcr	Homo sapiens;Mus musculus	43.9393	42.5145	38.3303	41.7756	60.2926	57.0507	37.8004	56.6284	NaN	NaN	NaN	50.9882
P04040	CAT	Homo sapiens	28105.8	24475.3	28580.4	28120.8	26525	24712.2	20384.5	23302.8	24883.4	23537.8	24970.1	24588.3
P04049	RAF1	Homo sapiens	1310.8	1340.9	1275.49	1239.56	1372.33	1444.49	1168.33	1319.29	1255.23	1328.54	1379.63	1336.73
P04062	GBA	Homo sapiens	9604.41	9749.58	10924.5	10561.4	3476.16	3364.94	3152.93	3184.47	3054.13	3323.14	3368.19	3189.97
P04066	FUCA1	Homo sapiens	2036.2	1917.85	1951.09	1998.5	1776.16	1921.97	1812.14	2101.82	1963.22	1901.58	2098.76	2096.08
P04075	ALDOA	Homo sapiens	161135	185837	160860	164428	138630	153998	170426	155274	149181	164920	154137	150627
P04080	CSTB	Homo sapiens	77578.4	80498.4	79694.6	77803.2	52809.9	58177.6	48384.7	55642	58751.9	58504.5	61893.2	54137.9
P04083	ANXA1	Homo sapiens	20475.1	19197.6	20759.5	20550.9	24502.9	25025.7	19617.5	23807.5	24071.2	24710	25146.5	25128
P04117	Fabp4	Mus musculus	22446	21899.1	23001	24169	20275.6	20900.6	14794.5	19235.4	20755.7	19336.7	21246.9	21336.3
P04150	NR3C1	Homo sapiens	717.6	844.967	789.7	798.769	640.559	634.018	335.051	548.551	635.183	598.295	627.353	607.768
P04156	PRNP	Homo sapiens	106.931	56.3568	82.4828	74.9651	NaN	NaN	NaN	NaN	NaN	NaN	NaN	NaN
P04179	SOD2	Homo sapiens	11786	10789.4	12347.1	11649.6	17805.7	17116.9	12930.3	17026.6	17305.8	17496.9	18741.9	17137.7
P04181	OAT	Homo sapiens	79065.7	96309.7	81334.3	80353.9	41639.9	43650.9	44245	42626.3	46135.7	44120.9	43943	43166.7
P04183	TK1	Homo sapiens	685.842	746.466	639.788	575.433	1146.23	1139.73	1048.9	1156.12	1281.9	1164.62	1098.75	1040.79
P04186	Cfb	Mus musculus	7636.48	7274.61	8012.97	7812.37	8480.77	8262.01	6339.5	8283.06	8012.72	8325.47	8149.45	8482.59
P04202	Tgfb1	Mus musculus	141.665	96.4749	67.1471	89.4239	161.264	176.762	146.975	128.829	80.7861	124.333	153.036	128.255
P04228	H2-Aa	Mus musculus	152.374	158.332	159.535	170.534	336.982	334.417	254.672	239.153	277.792	272.323	305.734	290.312
P04233	CD74	Homo sapiens	NaN	NaN	NaN	NaN	1322.77	1254.84	1290.64	1108.67	1364.12	1191.39	1286.08	1308.89
P04247	Mb	Mus musculus	3085.77	3200.68	3262.32	3136.31	819.31	824.603	958.961	892.304	959.06	934.986	932.563	927.274
P04259	KRT6B	Homo sapiens	2360.92	2123.92	2118.14	2181.31	NaN	NaN	NaN	NaN	NaN	NaN	NaN	NaN
P04264	KRT1	Homo sapiens	4756.08	13247.4	2504.16	6447.48	5338.78	4614.19	6319.8	3678.19	12402.5	4121.05	5293.18	2986.31
P04271;P50114	S100B;S100b	Homo sapiens;Mus musculus	1562.88	1421.79	1603.26	1530.04	383.247	409.061	430.098	452.225	399.051	429.916	385.527	378.039
P04350;Q9D6F9	TUBB4A;Tubb4a	Homo sapiens;Mus musculus	75819.3	85993.5	70794.7	66384.1	9324.66	10872.6	9389.29	9200.62	9327.51	9419.69	8378.14	9204.67
P04370	Mbp	Mus musculus	805.785	810.098	868.222	846.465	1435.34	1370.54	2109.31	1174.01	1405.15	1304.21	1596.24	1292.12
P04406	GAPDH	Homo sapiens	219573	225841	213658	211349	372277	398833	414921	406699	409177	393736	402618	381402
P04424	ASL	Homo sapiens	3973.25	3913.77	4138.57	4171.36	3337.11	3459.29	3519.26	3407.98	3368.3	3492.19	3318.28	3522.78
P04439	HLA-A	Homo sapiens	113.619	120.754	104.141	132.743	NaN	NaN	NaN	NaN	NaN	NaN	NaN	NaN
P04626	ERBB2	Homo sapiens	1281.52	1207.45	1297.81	1169.93	541.266	576.785	549.008	554.833	511.103	564.501	504.4	422.637
P04632	CAPNS1	Homo sapiens	29373.3	26686	31565.6	29988.9	25432.3	24803.5	21117.3	24250.6	24553.5	24047	25992.2	24840.8
P04637	TP53	Homo sapiens	NaN	NaN	NaN	353.436	1194.05	1259.06	1168.94	1221.66	1083.35	1164.86	1172.8	1322.68
P04745	AMY1A	Homo sapiens	212.947	203.559	205.705	210.567	53.6861	60.6057	59.08	55.7423	61.6398	63.1072	52.264	77.0856
P04792	HSPB1	Homo sapiens	31239.7	28149.6	30409.9	31544.7	53503.4	57492.8	57816	53309.3	59731.7	54237.3	62606	56509.8
P04818	TYMS	Homo sapiens	211.578	292.753	170.531	281.158	1027.42	1073.85	938.788	1066.03	971.746	1158.73	1015.59	1068.51
P04839;Q61093	CYBB;Cybb	Homo sapiens;Mus musculus	336.377	321.744	359.487	290.237	391.574	364.239	271.067	422.163	386.627	405.323	396.125	389.854
P04843	RPN1	Homo sapiens	51315.7	57244.4	53233.5	52204.5	37532.8	38047.2	32079.4	37439.5	39853.6	37521.1	39029.8	38204.7
P04844	RPN2	Homo sapiens	38325.9	43150.3	37487.7	38949.7	22357	22446.7	21428.3	21488	23156.8	22049.1	23805.4	23549.2
P04899	GNAI2	Homo sapiens	351.723	474.347	435.317	378.059	771.653	766.732	928.665	802.621	791.365	728.421	707.773	911.131
P04919	Slc4a1	Mus musculus	4658.62	5154.78	4703.99	4430.42	1602.53	1437.06	1448.89	1486.64	1483.48	1478.35	1575.58	1481.62
P04920	SLC4A2	Homo sapiens	561.955	610.534	568.966	562.657	323.118	334.391	358.205	393.44	333.443	363.458	357.649	336.975
P05023	ATP1A1	Homo sapiens	38384.5	40783.5	39713.7	39811	22425.6	23003.3	16459.6	21590.4	22805.6	22535.1	23794.6	22491.9
P05026	ATP1B1	Homo sapiens	57120.6	60375.5	53221.9	57246.6	22400.3	25784.2	22170.5	22465.4	24423.7	22960.1	24880.8	20763.5
P05064	Aldoa	Mus musculus	197093	206682	199496	203953	178279	191415	188712	187425	201833	193707	198266	188045
P05067	APP	Homo sapiens	2857.18	2474.82	2790.29	2838.03	3233.66	3302.1	3513.06	3284.5	3312.93	3360.33	3270.18	3279.83
P05091	ALDH2	Homo sapiens	6422.44	6864.32	6288.64	6728.31	99167	93911.1	80341.6	93142.1	97886.1	92710.1	99007	96016.7
P05107	ITGB2	Homo sapiens	195.419	200.143	206.205	178.883	228.085	200.104	325.718	221.036	150.702	202.886	148.837	186.548
P05109	S100A8	Homo sapiens	5122.95	4434.53	5844.97	5228.27	2161.04	2021.33	1379.51	2082.32	2068.29	2455.53	2234.78	2509.01
P05114	HMGN1	Homo sapiens	21737.3	6691.6	22115	18304.7	76577	33294	2093.58	39725.7	25800.5	31357.2	38701.5	34781.8
P05120	SERPINB2	Homo sapiens	460.897	415.169	409.293	390.696	NaN	NaN	NaN	NaN	NaN	NaN	NaN	NaN
P05141;P51881	SLC25A5;Slc25a5	Homo sapiens;Mus musculus	149756	137210	145292	143759	113520	104429	78349.7	99657.5	109740	106442	106933	105550
P05154	SERPINA5	Homo sapiens	163.659	198.042	363.508	408.116	751.906	732.633	778.066	770.816	724.966	840.974	730.827	804.895
P05155	SERPING1	Homo sapiens	1966.38	1758.11	2330.78	1979.1	1469.52	1636.81	495.249	1113.72	1459.06	1097.11	1690.14	1338.73
P05156	CFI	Homo sapiens	170.281	NaN	NaN	NaN	NaN	NaN	NaN	160.707	NaN	NaN	NaN	NaN
P05161	ISG15	Homo sapiens	372.469	282.426	124.557	333.116	20157.3	20820	21093	20361	20127.7	20225.9	20023.1	19694
P05165	PCCA	Homo sapiens	204.679	157.865	187.02	203.699	839.036	780.26	754.399	746.485	749.13	799.402	766.466	820.339
P05166	PCCB	Homo sapiens	216.207	251.037	208.819	256.047	928.969	1010.29	962.335	962.044	969.32	951.278	991.634	1014.7
P05186	ALPL	Homo sapiens	939.045	1157.11	994.608	1114.46	136.905	160.747	94.8244	73.1576	NaN	114.259	110.9	133.48
P05198	EIF2S1	Homo sapiens	32798.1	29964.9	34917.9	35251.8	42812.9	42810.5	34596.2	41129.6	43424.2	43056.5	47060.4	44813.6
P05201	Got1	Mus musculus	2036.71	1696.68	2012.34	1852.33	3261.72	3151.65	3548.82	3008.58	3053.56	3144.09	3318.31	3227.88
P05202	Got2	Mus musculus	3179.5	3223.37	3040.95	3350.87	4693.83	4940.98	3287.54	4702.45	4869.4	5174.82	5113.06	4847.19
P05204;P09602	HMGN2;Hmgn2	Homo sapiens;Mus musculus	585.362	531.496	722.75	419.034	702.839	636.804	123.849	376.544	403.268	523.035	884.134	478.163
P05214;P0DPH7;P0DPH8	Tuba3a;TUBA3C;TUBA3D	Mus musculus;Homo sapiens;Homo sapiens	43788.3	29878.4	48515.1	36166	30919.4	23308.3	15944.7	24934.4	21271.5	24304.6	23843.1	26613.8
P05362	ICAM1	Homo sapiens	NaN	NaN	NaN	NaN	484.31	479.866	376.861	452.529	390.023	454.292	488.588	385.028
P05366	Saa1	Mus musculus	73.9076	69.6326	55.7123	60.2455	64.9558	72.2638	31.1301	65.0169	58.4708	82.5968	97.3132	64.0667
P05386	RPLP1	Homo sapiens	107918	118401	92432.2	88036.9	97747.6	84908.8	84021	81004.6	88883.5	76411.8	89680	72426.7
P05387	RPLP2	Homo sapiens	111476	104779	115724	115754	129962	134381	108844	119091	138010	122618	138976	127676
P05388	RPLP0	Homo sapiens	46621.6	50218.2	50277.2	46672.3	44037.7	51127.9	57723.2	54175.9	50177.6	55515	52065	51924
P05412;P05627	JUN;Jun	Homo sapiens;Mus musculus	412.803	445.132	413.553	485.894	348.139	354.985	238.757	301.878	302.495	325.211	275.763	280.266
P05413	FABP3	Homo sapiens	5432.12	4807.73	5377.83	5234.56	12.502	12.6978	9.1455	20.4221	15.9541	11.77	8.42071	26.1173
P05423	POLR3D	Homo sapiens	1192.43	1175.35	1296.31	1137	865.793	796.657	837.456	806.072	896.219	879.63	933.534	864.523
P05455	SSB	Homo sapiens	42664.2	38693.7	40303.5	41600.5	68183.6	69799	56749.5	69053.2	69470.9	68896.6	70541.5	70865
P05480	Src	Mus musculus	NaN	NaN	NaN	101.139	NaN	80.8149	NaN	NaN	78.4268	NaN	90.5882	NaN
P05549	TFAP2A	Homo sapiens	1828.83	1915.7	1804.61	1796.93	536.148	560.971	583.253	582.651	662.165	530.723	609.699	544.105
P05555	Itgam	Mus musculus	816.202	808.528	855.882	768.804	1231.06	1210.67	1317.72	1094.35	1226.91	1159.53	1296.62	1166.87
P05556	ITGB1	Homo sapiens	11503.9	11245	11575.6	11607.6	3637.8	3738.8	3202.78	3613.34	3737	3579.62	3637.97	3569.67
P05622	Pdgfrb	Mus musculus	562.024	673.773	590.44	489.7	858.275	872.258	692.418	738.819	894.742	788.156	863.763	843.66
P05771;P68404	PRKCB;Prkcb	Homo sapiens;Mus musculus	121.429	126.02	115.748	124.566	204.48	177.04	156.844	222.907	177.804	186.928	210.121	255.826
P05783	KRT18	Homo sapiens	47149.6	47790.9	42789.6	51122.4	353127	397283	342244	359432	413365	382166	391927	377419
P05784	Krt18	Mus musculus	3732.16	3130.75	2360.21	3205.19	13033.5	17193.7	19170.9	18700.8	15745.6	21619.7	15109.7	15405.5
P05787	KRT8	Homo sapiens	271780	258129	257429	259124	524645	597379	449453	509222	621974	553469	641174	542270
P05937;P12658	CALB1;Calb1	Homo sapiens;Mus musculus	NaN	NaN	NaN	82.6697	NaN	NaN	NaN	NaN	NaN	NaN	NaN	117.118
P05977	Myl1	Mus musculus	47516.8	47569.9	47295.1	50632.9	12061.1	12211.5	13756.8	11754.6	11976.7	12092.5	12453.2	12199.1
P06132	UROD	Homo sapiens	3733.36	3432.14	3876.95	3979.91	4425.4	4268.38	4201.42	3913	3996.83	3968.36	4254.74	4143.79
P06151	Ldha	Mus musculus	39961.3	39758.7	40936	41789.5	52428.7	51184.3	44315.2	50169.5	52170	52410.4	53763.7	52820.9
P06213	INSR	Homo sapiens	499.56	422.825	483.94	463.331	514.058	457.638	449.379	473.278	454.509	465.778	466.303	403.643
P06280	GLA	Homo sapiens	4182.02	3940.79	4175.91	4189.53	3198.16	3079.18	2251.86	2816.63	3004.53	3157.87	3208.87	2891.86
P06342;P06343;P06344;P06346	H2-Ab1;H2-Ab1;;H2-Ab1	Mus musculus	11.9123	13.2027	13.3571	10.5208	32.2545	31.7688	24.7789	30.9527	26.5691	20.4921	36.1909	28.2854
P06396	GSN	Homo sapiens	48180	48594.1	46285	47542.8	52727.6	54014.7	51297.2	53108	56455.9	53946.9	55159.8	53164.1
P06400	RB1	Homo sapiens	253.255	220.079	224.446	216.459	313.095	446.769	443.105	366.404	429.838	448.633	386.308	402.604
P06401	PGR	Homo sapiens	NaN	NaN	NaN	NaN	1960.78	1942.67	2170.3	2023.59	1968.13	1836.04	2015.79	1910.87
P06454	PTMA	Homo sapiens	183296	144609	177339	181187	193896	175014	140432	178943	172815	150424	167860	173321
P06493	CDK1	Homo sapiens	4708.1	4504.88	4946.71	4657.65	4493.43	4298.33	4014.3	4189.36	4131.65	3987.12	4044.17	4329.42
P06537	Nr3c1	Mus musculus	27.9745	48.0339	52.3454	43.7048	57.9241	61.557	80.1283	69.1005	39.9988	69.8883	58.3293	72.2597
P06576	ATP5F1B	Homo sapiens	162480	161792	170435	157748	272746	273152	269098	262071	276651	270513	293334	262630
P06683	C9	Mus musculus	2497.88	2235.59	2713.56	2521.54	2337.28	2257.95	1969.96	2246.54	2362.3	2345.31	2303.95	2254.38
P06702	S100A9	Homo sapiens	9009.7	7987.7	9643.23	9720.66	4115.44	3935.48	3948.15	3812.58	3756.96	4081.67	4385.72	3754.62
P06703	S100A6	Homo sapiens	43743.6	48661.8	40015	51842.3	35048	54836.1	21290.7	46651.5	47961.6	50415.8	39532.5	37880.3
P06728	Apoa4	Mus musculus	18305.2	17049.9	19081.5	18695.4	21695.2	21649.2	17178	21418.4	22269.7	21828.6	22759.8	22673.5
P06730	EIF4E	Homo sapiens	11910.8	11135.9	11405	11574.7	12885.2	12866.5	7736.95	12164.7	12673.8	12381.2	12850	12781.9
P06733	ENO1	Homo sapiens	178486	162215	184478	181141	161889	158065	126836	149479	162437	157374	162767	158598
P06737	PYGL	Homo sapiens	938.51	1005.95	1042.44	980.877	11163	11286.7	9860.25	10482	11407.6	10929.5	11773.2	11492.7
P06744	GPI	Homo sapiens	90549.9	87880.6	92673.1	94884.6	49224.3	50386.3	42321.3	49970.2	52407.8	51208	52482.9	51269.6
P06745	Gpi	Mus musculus	6372.16	6310.72	6497.35	6435.96	9049.24	8198.88	7988.94	8081.27	8251.25	8274.18	8170.71	8527.16
P06746	POLB	Homo sapiens	1812.2	1619.86	1736.72	1661.97	2244.6	2089.82	1822.4	2040.44	2174.56	2096.08	2173.04	2115.33
P06756	ITGAV	Homo sapiens	1177.96	1131.83	1171.39	1217.09	2768.68	2561.46	2273.82	2470.82	2628.95	2625.96	2593.36	2621.45
P06797	Ctsl	Mus musculus	536.155	467.852	458.352	526.38	626.021	723.286	922.852	694.767	641.664	624.517	633.755	683.496
P06800	Ptprc	Mus musculus	693.731	815.88	763.96	687.67	944.067	836.754	846.568	882.429	850.621	811.781	961.35	813.252
P06801	Me1	Mus musculus	1216.06	1332.09	1532.58	1312.58	657.799	1049.76	870.676	970.182	872.245	657.724	733.82	975.563
P06802	Enpp1	Mus musculus	171.374	185.341	174.541	176.873	271.403	275.328	319.906	344.371	290.155	295.511	282.755	280.788
P06865	HEXA	Homo sapiens	6464.98	6035.4	6597.88	6481.95	4341.56	3848.46	3551.27	3584.53	3883.9	4008.08	4213.09	3797.93
P06869	Plau	Mus musculus	108.995	87.4993	81.8573	111.474	116.018	124.893	124.668	122.216	93.6993	116.216	93.6554	104.302
P06909	Cfh	Mus musculus	5915.48	5829.95	5693.48	5503.96	5864.26	5904.16	3602.96	5284.34	5538.85	5439.45	5738.45	5604.7
P07091	S100a4	Mus musculus	3012.86	2045.96	3082.98	2857.07	14922.5	12178.6	13821.3	11249.3	11650.9	9989.62	12315.7	13566
P07093	SERPINE2	Homo sapiens	981.282	994.486	988.742	1048.72	1733.14	1584.77	1395.55	1458.61	1535.46	1523.84	1628.57	1548.32
P07099	EPHX1	Homo sapiens	10362.7	10786.2	11603.1	10747.2	34521.3	35495.5	27652.8	35710.5	35128.5	37185.5	35713.6	36696.9
P07108	DBI	Homo sapiens	144516	137719	142997	150618	110366	115164	128681	109942	108556	110732	114671	117418
P07195	LDHB	Homo sapiens	146230	136204	142457	150936	70458.1	68009.5	54531.2	63634.3	70317	66565.4	67616.9	67299.1
P07199	CENPB	Homo sapiens	15415.2	17062.5	14665	15848.7	14664.9	15549.8	11916.4	13294.6	13983.4	12869	13595.7	13801.1
P07203	GPX1	Homo sapiens	20380.5	19737.2	20121.2	19446.2	35339.6	32880.6	34996.8	33944.9	33520.9	33504.9	33966.5	33157.7
P07205	PGK2	Homo sapiens	16969.5	15108.7	17839	16543.5	15420.8	13225	12438.9	13913.1	13273.2	13964.2	13988.7	13929.4
P07214	Sparc	Mus musculus	4732.66	4296.92	4575.13	4773.97	3330.9	3052.07	3118.66	3025.8	3447.34	3030.34	3443.45	3048.8
P07237	P4HB	Homo sapiens	99729.9	92185.5	97009.5	98711	83544.1	84818.7	71486.8	82590.4	86618.3	85428.8	86868.6	85548.9
P07305;P10922	H1-0	Homo sapiens;Mus musculus	2133.77	4161.07	2119.05	2178.74	1839.3	2150.85	1584.32	2023.59	2042.75	2007.97	2524.58	1896.17
P07309	Ttr	Mus musculus	30335.3	31324.2	31037.9	31920.5	34373.5	38717.1	34576.8	35571.6	38208.5	37751.5	36986	37508.8
P07310	Ckm	Mus musculus	38008.2	34263.5	37291.9	37964.8	7565.5	7744.28	5626.5	7223.67	7333.19	7551.53	7639.78	7873.59
P07311	ACYP1	Homo sapiens	775.257	754.397	722.365	785.827	1122.32	1117.21	995.198	1065.1	1201.03	1084.15	1174.89	1069.13
P07339	CTSD	Homo sapiens	227923	215686	230342	230436	70720.4	72325.3	70272.3	66951.4	71110.8	70326.3	74590.8	66913.8
P07355	ANXA2	Homo sapiens	164501	153627	174038	166938	232081	227311	150242	214865	232314	223791	239070	224557
P07356	Anxa2	Mus musculus	10377.8	10522	9933.43	9655.19	13979.2	14470.4	11282.2	14554.9	14513.8	15065.7	15192.8	14933.4
P07361	Orm2	Mus musculus	2983.71	3043.92	3385.8	3201.32	2779.27	2856.51	2471.08	2942.99	2800.48	2751.67	2743.46	2674.29
P07384	CAPN1	Homo sapiens	6077.13	5929.15	6038.7	6191.2	4917.17	5094.77	4806.71	4579.67	5253.27	4876.16	5108.34	5316.57
P07437;P99024	TUBB;Tubb5	Homo sapiens;Mus musculus	334940	364760	348132	343581	265772	273256	275997	279508	292967	285571	295031	284687
P07476	IVL	Homo sapiens	NaN	NaN	NaN	NaN	46.0841	61.8495	61.9058	47.512	39.6013	32.0126	27.0564	23.073
P07477;P07478;Q8NHM4	PRSS1;PRSS2;PRSS3P2	Homo sapiens	520.087	622.124	748.085	634.21	637.248	632.087	967.074	949.711	31.03	748.937	461.976	721.069
P07602	PSAP	Homo sapiens	5818.1	5590.77	5952.83	5830.55	5564.82	5887.43	5315.93	4722.53	5292.41	5494.57	5499.09	4425.12
P07607	Tyms	Mus musculus	82.9499	87.3428	59.3196	81.8516	197.163	218.993	155.479	156.527	163.195	168.344	171.698	169.961
P07686	HEXB	Homo sapiens	6757.43	5462.51	6135.63	6731.81	6889.12	7898.53	7057	7263.82	7520	7745.24	7659.94	7161.56
P07711	CTSL	Homo sapiens	511.794	452.915	412.65	445.829	361.045	308.009	211.608	274.606	314.633	277.117	239.349	290.127
P07724	Alb	Mus musculus	747962	721553	713315	727020	644596	673626	474569	597632	655164	639296	712382	569964
P07737	PFN1	Homo sapiens	260090	249828	269456	254205	180252	185748	129579	170768	188254	170716	199268	164438
P07738	BPGM	Homo sapiens	342.164	233.144	588.894	540.621	312.999	303.313	307.232	231.374	299.802	394.793	202.512	273.67
P07741	APRT	Homo sapiens	51233.2	50327.2	58480.2	50857	38763.3	42346.6	40730.4	40401.5	39959.5	40508.3	40428	38251.2
P07742	Rrm1	Mus musculus	250.364	283.116	268.222	190.657	403.29	367.112	406.485	358.608	376.884	416.526	329.628	362.633
P07743	Bpifa2	Mus musculus	169.602	210.854	161.44	188.538	158.091	203.98	138.794	142.663	138.074	211.246	167.417	154.096
P07758	Serpina1a	Mus musculus	140.459	NaN	155.854	125.375	117.257	109.03	89.3553	138.729	127.901	178.094	165.429	114.073
P07759	Serpina3k	Mus musculus	169746	170475	175162	176768	164824	160753	147798	162033	163720	163859	170714	164033
P07814	EPRS	Homo sapiens	48364.3	48147.2	47821	50242.4	44559.6	48146.8	42885.3	46258.1	47050.7	47607.6	47752.1	47055.1
P07858	CTSB	Homo sapiens	7006.46	6926.61	7007.06	7259.44	3260.86	3403.79	3039.76	3067.77	3734.09	3506.41	3413.47	3355.16
P07900	HSP90AA1	Homo sapiens	356920	344483	342022	370269	368112	365413	251129	351539	383582	368640	392366	375240
P07901	Hsp90aa1	Mus musculus	2028.36	2459.08	1991.73	1985.17	5191.44	5063.41	5873.63	5007.24	4743.71	5133.52	5010	5008.81
P07902	GALT	Homo sapiens	1406.2	1407.28	1473.77	1382.8	2581.63	2555.8	3341.89	2530.39	2403.72	2470.28	2415.24	2485.28
P07910	HNRNPC	Homo sapiens	198536	209731	201815	198178	200327	221654	195346	207334	214524	217793	216594	212975
P07919	UQCRH	Homo sapiens	247.879	384.544	236.433	326.506	358.278	690.418	238.814	490.871	521.926	626.561	398.016	370.268
P07942	LAMB1	Homo sapiens	5922.55	5664.08	6335.26	6411.53	4881.51	5057.11	4288.59	4803.16	5035.51	5115.64	4862.86	4916.94
P07947	YES1	Homo sapiens	1240.08	1361.25	1405.83	1396.88	1435.59	1342.61	1000.01	1299.16	1401.95	1302.64	1388.87	1215.16
P07948	LYN	Homo sapiens	160.004	188.593	144.79	170.015	NaN	119.821	74.3753	NaN	286.705	NaN	200.032	NaN
P07949	RET	Homo sapiens	NaN	NaN	NaN	NaN	164.227	161.481	136.752	86.466	135.725	108.262	83.024	98.5276
P07951;P58774	TPM2;Tpm2	Homo sapiens;Mus musculus	7912.11	7342.14	7628	7495.38	6042.61	5873.86	5342.27	5941.15	4895.61	5442.68	6523.46	5190.12
P07954	FH	Homo sapiens	80118.6	83002.8	83675	82801.9	53120.6	55660.9	56688.5	53588.8	55280.8	54040.4	54797.9	52602.2
P07992	ERCC1	Homo sapiens	545.505	518.647	461.782	508.081	768.005	718.849	673.683	594.732	685.849	624.537	541.006	629.39
P07996	THBS1	Homo sapiens	12712.7	12579.3	13334.4	12994.8	3284.91	3394.16	3269.68	3063.28	3282.07	2965.29	3300.03	3218.67
P08003	Pdia4	Mus musculus	2379.07	2263.18	2373.33	2356.9	6050.06	5984.52	4741.94	5899.2	5885.74	6089.92	6191.19	6270.26
P08030	Aprt	Mus musculus	4622.66	2525.3	1957.18	1855.09	3984.43	3670.32	5151.48	3817.11	2661.15	3973.94	2784.09	3785.4
P08032	Spta1	Mus musculus	3448.65	3442.88	3341.24	3583.18	2322.53	2304.71	2139.56	2276.63	2331.39	2269.55	2214.85	2115.15
P08047	SP1	Homo sapiens	236.227	160.365	185.359	180.976	179.996	190.64	157.99	177.677	157.769	174.044	147.789	107.967
P08069	IGF1R	Homo sapiens	1408.76	1771.37	1345.91	952.938	5029.05	4102.66	2834.91	4277.03	4647.21	4478.19	4898.46	4213.97
P08071	Ltf	Mus musculus	1083.78	921.52	997.043	947.327	1699.81	1658.2	1826.55	1579.83	1674.79	1555.38	1828.43	1611.49
P08074	Cbr2	Mus musculus	5510.91	5102.67	5535.11	5957.71	4722.36	4658.28	2403.95	4594.49	4897.24	4593.39	5515.8	4782.64
P08101	Fcgr2	Mus musculus	1862.26	1745.98	1643.55	1787.91	1629.55	1819	1235.56	1596.68	1599.02	1594.53	1558.19	1560.24
P08103	Hck	Mus musculus	108.916	140.432	144.912	129.57	196.873	228.346	250.543	231.396	228.199	218.57	263.589	233.069
P08113	Hsp90b1	Mus musculus	6148.7	5849.62	7218.68	5540	13343.3	13354.6	13345.8	14971.5	12205.4	13591.8	11788.6	14305.6
P08121	Col3a1	Mus musculus	1147.5	1014.88	1092.19	1189.2	1470.05	1450.54	1431.24	1516.25	1464.33	1396.51	1502.37	1448.15
P08122	Col4a2	Mus musculus	1556.51	1869.88	1532.7	1606.25	2316.85	2199.7	1788.83	2108.02	2108.48	2273.99	2503.76	2417
P08123	COL1A2	Homo sapiens	NaN	NaN	NaN	NaN	306.971	361.323	327.289	322.406	315.605	280.395	225.622	309.289
P08133	ANXA6	Homo sapiens	42592.9	40691.5	42947.1	43037.7	74922.6	71731.6	67708.6	69619.3	73947.5	72663.6	72501.1	74152.2
P08134;Q62159	RHOC;Rhoc	Homo sapiens;Mus musculus	11129.7	11148.4	10368.9	11243.8	11277.4	12144.1	7493.86	10247.4	12524.2	12425.8	12822.1	9363.42
P08174	CD55	Homo sapiens	307.575	381.297	467.192	415.098	123.991	110.743	NaN	132.495	138.578	113.492	NaN	NaN
P08195	SLC3A2	Homo sapiens	10427.9	10583.8	9963.99	10239.3	12523.2	12229.6	12969.2	12426.1	12605	12183	12445.4	12360.1
P08207	S100a10	Mus musculus	12791.4	12702.7	13822.5	12525.5	19814.2	18935.4	18663.4	19999.1	16807.2	20759.2	18343.5	19250.2
P08226	Apoe	Mus musculus	10781.6	9400.23	10742.3	10537.8	46654.7	45607.1	28739.5	45971.5	46564.7	47047.1	46931.7	46340.1
P08228	Sod1	Mus musculus	2145.87	2376.3	2018.72	2011.86	2826.04	3451.31	2613.91	2789.56	3636.56	3154.07	3395.34	1937.22
P08235	NR3C2	Homo sapiens	72.569	72.9507	65.4315	74.0828	151.359	126.026	NaN	93.669	158.464	70.5434	115.858	NaN
P08236	GUSB	Homo sapiens	693.674	690.477	548.031	668.736	465.995	457.966	457.203	428.372	500.822	473.539	414.919	405.504
P08237	PFKM	Homo sapiens	4294.04	3951.83	4369.46	4094.89	10301.9	10175.1	8879.27	9527.46	9362.29	9739.57	10080.8	9951.45
P08238	HSP90AB1	Homo sapiens	211073	203235	201260	212428	244197	267428	187114	252456	267133	268004	263508	263234
P08240	SRPRA	Homo sapiens	9259.98	9242.51	9422.06	9466.14	7050.3	6666.84	6603.72	6550.51	7120.87	6890.83	7391.25	7041.43
P08243	ASNS	Homo sapiens	6187.57	6210.7	6242.11	6498.34	19460	19791.5	17127.5	19135.9	19999.5	19689.3	20541	20106.9
P08249	Mdh2	Mus musculus	30567	31766.3	29933.8	32039.6	49598.9	53946.1	51028.5	54641.6	53469.8	48907.8	53625.6	50027.8
P08253	MMP2	Homo sapiens	539.834	638.4	618.332	601.731	883.286	1076.09	944.623	947.897	930.586	979.588	883.085	975.023
P08263	GSTA1	Homo sapiens	415.644	281.947	378.374	485.246	149.275	181.022	NaN	174.715	238.978	211.396	170.613	224.542
P08294	SOD3	Homo sapiens	117.976	125.245	139.139	136.026	43.4344	31.0406	26.0124	16.4575	49.4416	18.2193	31.9904	22.537
P08397	HMBS	Homo sapiens	3512	3139.27	3613.97	3345.84	3209.51	3142.2	3047.97	3014.67	2999.86	3031.54	3130.76	3017.54
P08493	MGP	Homo sapiens	12628.7	12081.7	11151.4	13415.4	27818.4	33674.3	31882.5	31705.5	32227.6	32758.1	32311.2	34331.7
P08508	Fcgr3	Mus musculus	224.511	232.748	254.122	194.848	234.701	162.52	211.701	232.51	234.43	205.598	227.771	226.327
P08551	Nefl	Mus musculus	499.53	451.002	388.18	460.707	851.112	840.634	810.856	787.336	876.257	872.757	802.472	800.085
P08553	Nefm	Mus musculus	242.999	230.188	241.411	244.021	326.034	303.484	273.985	335.171	325.991	327.819	314.499	352.598
P08559	PDHA1	Homo sapiens	17882.5	17717.5	17884.4	18333.2	26787.1	26918.4	21715.7	25492.1	27535.8	25848.9	25755.2	26034.6
P08571	CD14	Homo sapiens	42.1467	36.4293	37.638	56.8884	62.0709	NaN	79.5773	59.6855	68.0021	NaN	NaN	66.7854
P08572	COL4A2	Homo sapiens	138.505	132.16	117.718	72.0057	106.305	88.0306	NaN	147.604	123.852	127.484	137.182	99.4211
P08574	CYC1	Homo sapiens	20483.2	23019.1	21083.9	19384	48511.5	42436.9	32899.7	53131	34497.8	46887	34794.1	37511.6
P08579	SNRPB2	Homo sapiens	4670.85	3867.47	4811.66	4386.84	3988.09	4027.52	4451.98	3836.16	3427.85	3601.42	3643.05	3837.66
P08581	MET	Homo sapiens	184.414	152.777	157.813	170.514	NaN	NaN	NaN	NaN	NaN	NaN	NaN	NaN
P08607	C4bpa	Mus musculus	828.056	802.755	851.434	840.059	777.955	817.952	894.637	708.228	704.719	745.146	778.835	746.114
P08621	SNRNP70	Homo sapiens	12599.2	10158	12115.7	12050.4	11384.1	10838.4	8799.31	10884.8	11473.1	11320.7	11430	10877.8
P08651	NFIC	Homo sapiens	1963.82	1908.89	1996.64	2119.54	1291.81	1502.5	1378.55	1314.57	1562.07	1435.19	1483.16	1431.72
P08670	VIM	Homo sapiens	134903	129015	134345	140158	201581	223041	145601	208461	221008	220795	227180	221729
P08708;P63276	RPS17;Rps17	Homo sapiens;Mus musculus	23370.5	17906	22715.9	20533.5	25868.9	21038	15590.1	21323.9	20941.7	21050.3	23908	20771.1
P08727	KRT19	Homo sapiens	288138	280615	288152	304888	346899	395315	317555	384478	400991	397485	394550	382734
P08729	KRT7	Homo sapiens	265993	269679	259524	282077	286185	314422	225286	285015	324235	314195	324951	302047
P08730	Krt13	Mus musculus	95202.8	78166.5	83594.6	100464	140291	138549	59687.9	124125	134915	132247	140529	147479
P08752	Gnai2	Mus musculus	3278.02	3604.81	3073.15	3555.96	4153.41	4162.59	3467.77	3842.6	4065.81	3874.95	4068.94	4442.08
P08754	GNAI3	Homo sapiens	8059.9	7788.84	8371.04	8567.83	3504.36	3427.8	2904.2	3312.71	3069.9	3565.09	3567.46	3855.04
P08758	ANXA5	Homo sapiens	269124	251083	278705	276704	118877	111088	99425.7	105202	117092	106169	120810	118152
P08779	KRT16	Homo sapiens	7168.88	6750.16	7017.42	6909.68	496.681	463.246	542.299	560.729	581.399	516.466	503.374	496.257
P08865;P14206	RPSA;Rpsa	Homo sapiens;Mus musculus	140653	143719	139146	135110	148433	152634	158480	152669	163538	149130	157438	152587
P08905	Lyz2	Mus musculus	1011.66	1410.05	1661.22	927.054	1834.58	1650.25	1298.01	1361.21	1699.2	1378.32	1739.5	760.817
P08962	CD63	Homo sapiens	1106.19	1103.28	1117.98	1051.88	3096.24	3153.05	2044.96	3010.66	2606.4	3203.33	3260.23	2613.49
P09001	MRPL3	Homo sapiens	3373.47	3797.46	3348.36	3534.55	3245.27	3379.31	3795.01	3477.24	3160.9	3307.33	3407.7	3425.1
P09012	SNRPA	Homo sapiens	4465.47	4766.31	3755.02	3695.19	3756.43	4198.9	4588.07	3797.75	4431.43	4008.04	3762.43	3828.78
P09023;P17509	Hoxb6;HOXB6	Mus musculus;Homo sapiens	NaN	NaN	NaN	NaN	56.2128	67.9808	74.0163	46.5003	36.9387	37.0692	64.0386	23.9518
P09041	Pgk2	Mus musculus	108.961	NaN	78.1305	73.2998	88.0327	78.3471	NaN	75.621	59.8441	77.3157	43.9907	58.6338
P09055	Itgb1	Mus musculus	1266.91	1512.21	1567.05	1525.91	1559.85	1708.2	1083.61	1451.97	1631.94	1824.15	1618.78	1488.39
P09103	P4hb	Mus musculus	11658.7	12349	12370.6	12859.4	19967.1	22708.6	21948.5	21194.1	20949.1	20980.3	20075.6	20423.4
P09104	ENO2	Homo sapiens	11362.6	10369.9	10173.7	11939.3	8240.26	9212.55	9734.88	10535.2	9165.77	9368.21	8487.1	10733.2
P09110	ACAA1	Homo sapiens	13202.2	12798.9	14241.7	13319.5	22639.1	19134.7	21405.7	20918.2	19081.5	20882.7	20281.2	18796
P09132	SRP19	Homo sapiens	1368.18	1168.85	1292.25	1304.86	1748.6	1537.66	1790.19	1583.79	1495.27	1595.26	1478.87	1515.92
P09211	GSTP1	Homo sapiens	18450.4	19100.9	19356.7	18688.2	588.798	NaN	178.98	267.417	NaN	332.149	435.39	10420.1
P09234;Q62241	SNRPC;Snrpc	Homo sapiens;Mus musculus	4894.65	5574.7	5338.62	5264.36	3916.88	3995.71	5155.49	4307.41	4183.46	3648.6	3950.7	4234.48
P09382	LGALS1	Homo sapiens	62904	62661.7	67104.5	68620.4	87779.6	90877.8	59510.9	79534.3	98208.7	82503.2	105748	76177
P09405	Ncl	Mus musculus	4087.22	3691.15	3943.31	4441.47	10636.4	10525.1	7543.87	8960.53	11056.5	9492.07	10979.5	9395.9
P09411	Pgk1	Mus musculus	7725.32	6956.84	8385.78	7152.66	13334.2	12558.2	10045.3	11997.5	10411.4	12524.1	13085.8	12409
P09417	QDPR	Homo sapiens	3961.1	3798.33	4106.37	3840.49	9461.9	8677.78	8682.61	8742.71	8869.3	8762.31	8883.6	8807.94
P09429;P63158	HMGB1;Hmgb1	Homo sapiens;Mus musculus	62005.9	65454.8	60357.8	66515.2	66259.8	72141.1	58803.1	67433.2	71922.5	68629.9	69054.9	64067
P09450	Junb	Mus musculus	117.978	108.108	NaN	147.585	178.089	190.984	203.907	207.564	174.781	190.766	134.139	193.8
P09455	RBP1	Homo sapiens	16030.4	14794	16699.6	16280.1	7942.21	8167.45	6260.26	7618.82	7819.44	7916.29	7795.65	8258.52
P09467	FBP1	Homo sapiens	5651.39	5789.75	5547.05	5745.5	100344	96770.9	96453.7	96715.8	101241	97756.2	100655	100826
P09470	Ace	Mus musculus	396.959	383.058	395.563	433.295	757.858	710.361	789.307	752.081	785.2	733.639	746.744	785.031
P09486	SPARC	Homo sapiens	15.6014	19.7445	20.9645	26.1167	NaN	NaN	NaN	NaN	NaN	NaN	NaN	NaN
P09488	GSTM1	Homo sapiens	2475.92	2284.63	2340.83	2106.27	13606.2	14284.2	12649.7	14406	13788.1	14703.6	13988.9	14342.6
P09493	TPM1	Homo sapiens	51736.6	60407.1	50722.9	53607.8	45980.1	44700.8	40856	44907.6	44741.7	47795.6	44704.6	42398.8
P09496	CLTA	Homo sapiens	17637.5	14288.8	17470.4	17264.5	24918.5	23271	8009.07	23376.8	23124.9	20981.3	23124.9	21103.2
P09497	CLTB	Homo sapiens	4427.68	3131.82	4049	4914.42	4752.38	5504.94	734.31	4855.53	5367.67	5069.35	5254.57	5109.52
P09525	ANXA4	Homo sapiens	24542.6	22405.9	24937.6	24041.6	23082.2	24718.8	23670.3	23186.3	23087	24979.6	23852.7	23883
P09528	Fth1	Mus musculus	745.799	512.126	583.966	583.58	685.46	727.65	1208.52	555.889	703.46	623.71	679.209	540.134
P09529;Q04999	INHBB;Inhbb	Homo sapiens;Mus musculus	NaN	106.283	NaN	108.23	183.452	154.106	160.482	163.412	146.65	128.802	164.183	154.63
P09541	Myl4	Mus musculus	78.1474	81.1055	74.9325	73.455	92.7684	62.2574	115.944	52.3017	76.7585	41.2233	53.5853	78.2008
P09542	Myl3	Mus musculus	266.293	292.529	292.989	264.845	42.3793	42.3341	55.8068	37.3745	34.6425	50.5028	30.0078	50.7522
P09543	CNP	Homo sapiens	4037.99	4230.61	4182.57	4562.65	3517.64	3534.5	3184.34	3565.38	3678.03	3707.16	3724.29	3784.28
P09581	Csf1r	Mus musculus	739.607	622.226	652.468	704.672	898.224	806.558	898.33	805.53	777.365	805.184	842.22	811.737
P09601	HMOX1	Homo sapiens	1104.57	1138.76	1210	1197.97	723.767	611.097	804.42	684.249	571.53	578.46	539.002	644.26
P09603	CSF1	Homo sapiens	2150.16	1838.56	2303.82	2383.1	2772.66	3265.85	1712.39	3064.86	2967.11	3234.42	3021.76	3221.61
P09622	DLD	Homo sapiens	49316.3	46290.1	50600.5	49765	27943.2	27611.1	23903.5	26812.3	28579.9	27215.8	28978.4	27222.3
P09651;P49312	HNRNPA1;Hnrnpa1	Homo sapiens;Mus musculus	188587	198594	191224	180277	163161	174240	167954	173820	172251	178554	168324	173779
P09661	SNRPA1	Homo sapiens	16974.9	16758.6	18153.9	17347.6	16839.5	18243.9	12782.8	17097.6	17577.8	17454.9	18798.5	18336.2
P09668	CTSH	Homo sapiens	519.767	522.537	517.605	573.468	1781.43	1831.03	1582.11	1824.59	1907.59	1637.12	1858.88	1639.15
P09669	COX6C	Homo sapiens	13143.5	10526	9546.12	13455	6913.56	7873.71	360.527	5149.91	6724.98	7431.41	6651.58	10067.8
P09671	Sod2	Mus musculus	728.12	517.921	804.212	735.715	1080.15	1175.65	1160.1	1012.7	1047.88	1119.49	998.832	910.069
P09758	TACSTD2	Homo sapiens	7822.66	8557.83	8358.4	8606.57	1974.31	2090.13	1916.71	1992.22	2068.19	2113.54	1878.3	1952.21
P09813	Apoa2	Mus musculus	10168.5	9520.69	10635	10220.6	8979.47	9524.73	10776.5	9727.23	8608.57	8494.46	8899.19	9694.34
P09874	PARP1	Homo sapiens	76893.4	74678.7	78748.2	78434.8	42248.3	43467.6	40220.5	42001.2	43141.3	43202.9	44060.9	43607
P09884	POLA1	Homo sapiens	891.084	818.25	837.498	843.236	489.174	451.959	391.853	486.407	467.414	467.43	454.523	426.057
P09913	IFIT2	Homo sapiens	1177.64	NaN	2450.47	NaN	2343.79	3069.27	2746.44	2545.8	2951.06	2874.34	3070.96	2605.28
P09914	IFIT1	Homo sapiens	436.035	242.511	167.284	415.803	867.253	852.021	696.433	801.88	780.281	821.72	856.083	799.303
P09917	ALOX5	Homo sapiens	134.541	NaN	121.321	167.889	190.044	228.881	200.705	203.709	189.697	178.841	210.35	185.968
P09936	UCHL1	Homo sapiens	2593.68	2126.74	2374.96	2635.08	229.961	236.793	222.495	198.719	171.374	196.719	251.21	203.443
P09960	LTA4H	Homo sapiens	15148.7	13895.8	15709	15254.2	24248.7	24208.9	22507.2	23759.1	23403.1	24599.1	24648	24804.2
P09972	ALDOC	Homo sapiens	34606.6	29828.5	33817.1	31629.1	9473.34	8711.87	8106.81	8913.87	8645.6	9216.89	9404.31	8593.12
P0C024	NUDT7	Homo sapiens	130.46	127.112	106.696	106.443	121.409	93.841	75.3659	118.267	98.8188	93.8111	92.2861	98.2931
P0C0L4	C4A	Homo sapiens	4146.21	4610.35	4165.29	4550.44	4573.57	4598.96	3947.91	4408.18	4592.19	4506.78	4703.92	4738.16
P0C0L5	C4B	Homo sapiens	NaN	NaN	NaN	NaN	90.2581	126.375	99.5154	114.945	122.452	107.452	99.3678	NaN
P0C0S5;P0C0S6;Q3THW5;Q71UI9	H2AZ1;H2az1;H2afv;H2AFV	Homo sapiens;Mus musculus;Mus musculus;Homo sapiens	49079.9	51396.1	52899.6	45811	30442.2	30787	32178.4	30845.7	25441.3	32605.3	24860.6	28599.3
P0C0S8;P20671;Q96KK5;Q99878;Q9BTM1	H2AC11;H2AC7;HIST1H2AH;H2AC14;H2AFJ	Homo sapiens	737487	740163	721301	765631	624055	608953	589869	685928	655477	689533	782435	695664
P0C1Z6	TFPT	Homo sapiens	601.183	575.322	475.473	621.118	672.796	721.251	597.655	621.005	631.065	694.255	591.893	591.537
P0C2W1;Q8K3B1	FBXO45;Fbxo45	Homo sapiens;Mus musculus	549.804	459.282	625.912	508.213	940.376	879.009	920.455	911.323	968.842	756.745	989.657	747.093
P0C7N9	Psmg4	Mus musculus	1623.63	1600.62	1751.14	1670.47	1216.33	1296.03	1017.28	1014.38	1124.73	1235.77	1150.2	1166.51
P0C7T5	ATXN1L	Homo sapiens	690.337	655.738	671.502	640.096	376.572	392.038	280.806	360.435	366.676	304.923	307.951	330.831
P0C870	JMJD7	Homo sapiens	136.176	167.901	139.208	153.587	730.545	750.173	854.827	741.941	741.036	718.161	734.158	747.206
P0CAP1;Q3UIJ9	MYZAP;Myzap	Homo sapiens;Mus musculus	80.5198	69.0177	67.9799	49.7786	129.791	97.7143	89.1163	109.31	105.122	116.85	112.111	121.271
P0CAP2;Q9BZD3	POLR2M;GCOM2	Homo sapiens	361.164	321.952	421.532	338.381	501.11	387.867	470.686	484.206	418.483	435.418	408.664	483.847
P0CG12	DERPC	Homo sapiens	1787.43	1516.43	1610.56	1709.58	735.967	849.947	532.428	697.004	711.552	585.482	663.789	688.166
P0CG13	CHTF8	Homo sapiens	239.667	214.379	206.919	201.886	278.405	253.28	228.866	251.317	253.891	237.209	215.92	248.875
P0CG30	GSTT2B	Homo sapiens	1172.67	1044.4	1127.86	1110.86	628.324	562.769	558.713	519.441	573.523	551.355	583.22	545.909
P0CG34;P0CG35	TMSB15A;TMSB15B	Homo sapiens	1018.12	890.229	887.758	1093.36	252.713	237.527	218.147	202.856	319.93	247.637	288.188	241.3
P0CG38	POTEI	Homo sapiens	12883.4	9525.71	12774.2	13739.3	16086.9	15503.5	9793.32	16847.8	13137.6	15341.8	13956.5	20890.5
P0CG39	POTEJ	Homo sapiens	NaN	117.091	NaN	NaN	179.222	NaN	NaN	NaN	217.122	80.6156	90.3234	76.3117
P0CG47;P0CG48;P0CG49;P0CG50;P62979;P62983;P62984;P62987	UBB;UBC;Ubb;Ubc;RPS27A;Rps27a;Uba52;UBA52	Homo sapiens;Homo sapiens;Mus musculus;Mus musculus;Homo sapiens;Mus musculus;Mus musculus;Homo sapiens	334920	290323	362978	384104	382279	433105	354244	393399	436827	404161	439445	380907
P0CJ78	ZNF865	Homo sapiens	78.752	NaN	NaN	NaN	45.3407	49.0088	NaN	35.2764	30.9158	33.5316	45.1111	58.3074
P0CJ79;P17035;Q5VIY5	ZNF888;ZNF28;ZNF468	Homo sapiens	NaN	NaN	NaN	NaN	46.2809	54.6069	35.0373	39.6916	56.9969	40.2881	37.1684	53.9845
P0CK96	SLC35E2B	Homo sapiens	232.108	181.003	268.792	197.971	475.83	460.523	554.828	500.866	510.099	487.827	557.403	477.776
P0DI81;P0DI82	TRAPPC2;TRAPPC2B	Homo sapiens	918.189	825.27	1118.77	967.81	692.553	779.521	602.25	762.006	723.673	739.358	739.581	709.714
P0DI83	RAB34	Homo sapiens	48.817	31.1558	36.7172	23.9975	54.1721	64.6844	85.116	58.5846	52.8937	55.1762	49.2676	53.1786
P0DJ93	SMIM13	Homo sapiens	47.4875	58.5558	47.8705	NaN	37.3649	NaN	NaN	NaN	50.3732	50.0689	NaN	NaN
P0DJD0;P0DJD1	RGPD1;RGPD2	Homo sapiens	33.0676	32.9982	45.9668	NaN	47.9985	39.9664	NaN	44.6345	NaN	58.3618	NaN	28.1757
P0DJI8;P0DJI9	SAA1;SAA2	Homo sapiens	54.3404	43.4269	47.341	44.4974	139.619	103.708	82.9102	102.417	83.6195	105.873	117.764	106.154
P0DMM9;P0DMN0	SULT1A3;SULT1A4	Homo sapiens	565.73	595.951	552.667	472.57	842.087	801.334	1025.32	904.584	777.659	735.941	762.066	774.16
P0DMU7;P0DMU8;P0DMV0;Q5HYN5;Q8NHU0	CT45A6;CT45A5;CT45A7;CT45A1;CT45A3	Homo sapiens	881.863	860.1	793.382	878.191	196.403	226.989	58.5515	220.07	108.412	220.789	168.517	149.161
P0DMV8;P0DMV9	HSPA1A;HSPA1B	Homo sapiens	297994	291340	306559	299412	290568	306673	292312	296822	306881	300380	304433	299099
P0DN76;Q01081;Q9D883	U2AF1L5;U2AF1;U2af1	Homo sapiens;Homo sapiens;Mus musculus	5602.79	4948.9	5398	5682.96	5156.78	4726.07	4508.51	4478.76	4611.61	4438.8	4885.57	4505.86
P0DN79;P35520	CBSL;CBS	Homo sapiens	619.674	1983.12	1772.22	1216.59	1495.15	1603.03	1646.18	1489.85	2314.78	1482.39	2167.01	1812.45
P0DOV1	Mnda	Mus musculus	222.29	257.49	245.865	271.991	312.433	355.752	307.446	293.979	327.037	304.592	351.878	334.273
P0DOV2	Ifi204	Mus musculus	1202.92	989.807	1090.09	1144.29	2473.87	2490.95	1725.14	2341.93	2263.36	2354.01	2457.81	2486.71
P0DP23;P0DP24;P0DP25;P0DP26;P0DP27;P0DP28	CALM1;CALM2;CALM3;Calm1;Calm2;Calm3	Homo sapiens;Homo sapiens;Homo sapiens;Mus musculus;Mus musculus;Mus musculus	185051	199508	176789	172507	156943	157851	133396	160906	165937	146387	169053	162099
P0DP91	ERCC6	Homo sapiens	315.762	264.523	277.617	372.273	381.206	352.583	321.242	391.877	347.04	354.617	341.034	357.828
P0DPB6	POLR1D	Homo sapiens	905.315	786.965	915.596	976.339	841.955	1042.87	581.505	905.428	816.599	803.223	623.52	948.243
P0DPD7	EEF1AKMT4	Homo sapiens	470.837	442.745	441.604	485.385	488.33	573.036	473.639	437.903	498.226	446.889	507.066	452.404
P10071	GLI3	Homo sapiens	NaN	NaN	NaN	NaN	3.14568	2.75287	4.14071	2.94505	2.83975	4.67484	NaN	4.43789
P10107	Anxa1	Mus musculus	40249.4	36056.2	40039.8	37698.9	67185	63746.2	62105.2	64409.6	64900.7	65850.2	66865.5	65282.8
P10109	FDX1	Homo sapiens	1739.91	1444.69	1733.57	1610.48	1750.97	1923.32	1384.56	1780.67	1837.73	1711.25	1736.36	1574.94
P10114;Q80ZJ1	RAP2A;Rap2a	Homo sapiens;Mus musculus	229.136	302.394	250.833	256.857	178.041	118.428	165.547	121.686	173.565	158.194	130.791	141.931
P10155	RO60	Homo sapiens	19594.4	18296.2	19740.3	18471.5	19999.1	19261.5	18021.2	19440.8	18897	19613.4	18968.1	19318.1
P10176	COX8A	Homo sapiens	938.16	802.519	1100.19	882.01	613.667	544.33	NaN	505	503.11	446.72	471.255	463.267
P10244	MYBL2	Homo sapiens	85.1941	61.7965	76.5093	57.702	37.4872	27.6152	37.3393	42.759	49.0651	34.3508	NaN	27.072
P10253	GAA	Homo sapiens	7489.68	7273.39	7437.34	7769.84	5579.64	5812.46	5062.51	5614.61	5729.66	5849.3	5741.15	5740.7
P10275	AR	Homo sapiens	NaN	NaN	NaN	NaN	880.856	894.601	912.8	900.225	967.219	872.241	835.747	1018.58
P10276;P11416	RARA;Rara	Homo sapiens;Mus musculus	292.698	162.758	231.699	194.68	246.784	234.616	288.228	243.034	271.765	229.341	202.278	312.88
P10301	RRAS	Homo sapiens	177.39	176.474	193.801	153.202	409.266	332.789	316.885	356.476	295.591	239.58	308.684	335.255
P10321	HLA-C	Homo sapiens	432.988	364.085	388.422	393.896	598.611	690.624	293.866	552.935	655.126	642.565	590.689	635.455
P10398	ARAF	Homo sapiens	993.769	1138.96	1085.65	976.46	1069.58	1051.16	1088.63	1005.97	1018.1	955.094	1008.69	1013.99
P10400	Pol	Mus musculus	31.0267	27.5826	36.4382	39.2122	355.992	356.599	428.195	320.903	308.198	334.078	363.92	341.156
P10404		Mus musculus	996.875	1621.47	812.265	1752.84	3892.92	3994.72	3107.83	3552.91	3947.44	4013.7	4175.32	3997.14
P10412	H1-4	Homo sapiens	29400.1	59341.8	29536.8	33371.4	27805.3	26758.1	10264.9	25287.2	30490.4	28206.3	34845.8	28732.8
P10493	Nid1	Mus musculus	7606.21	7043.86	7763.26	7741.55	8684.24	8916.42	7694.05	8772.31	9111.48	8787.7	9332.9	8497.56
P10515	DLAT	Homo sapiens	15865.7	15873.9	15113.4	14716.4	15952.3	16066.8	11024.9	15588.6	15524.3	16157.7	17167	15659.6
P10518	Alad	Mus musculus	276.224	319.462	270.334	308.284	414.621	457.616	639.491	456.563	469.78	430.427	430.551	446.74
P10523	SAG	Homo sapiens	516.727	438.308	564.818	618.757	97.5568	94.9368	NaN	33.4978	80.2507	NaN	NaN	91.2046
P10586	PTPRF	Homo sapiens	3798.45	3598.7	3775.38	3706.99	4657.43	4777.05	5059.7	4642.38	4864.98	4752.98	4656.69	4869.59
P10588	NR2F6	Homo sapiens	1854.04	1676.41	1992.96	1809.46	1995.15	2145.2	1811.62	2081.95	2096.68	2145.31	2007.11	2153.47
P10589;P24468;P43135;Q60632	NR2F1;NR2F2;Nr2f2;Nr2f1	Homo sapiens;Homo sapiens;Mus musculus;Mus musculus	122.956	147.872	107.444	79.7765	64.6134	75.0765	70.7721	44.9291	36.9466	50.0396	60.2314	30.955
P10599	TXN	Homo sapiens	57159.3	62886.9	65700.6	65975.8	94853	96286.5	68654.3	84473	82848.7	101173	89795.6	97845.1
P10600;P17125	TGFB3;Tgfb3	Homo sapiens;Mus musculus	369.001	270.243	271.689	217.671	1305.07	1231.22	1244.84	1292.78	1134.52	1438.61	1279.82	1266.58
P10605	Ctsb	Mus musculus	5100.98	5253.01	5291.7	5607.16	8928.64	9759	9547.51	8794.73	9480.74	9108.34	9104.84	8770.94
P10606	COX5B	Homo sapiens	44497.8	44198.6	50435.1	43156.7	33440.9	35411.3	26266.6	30934.7	38856.1	32939.6	34217.9	31427.2
P10619	CTSA	Homo sapiens	2931.43	3001.19	3071.55	3024.01	2980.53	3087.13	2801.21	2878.19	2906.57	3085.03	2935.57	2952.89
P10620	MGST1	Homo sapiens	2000.34	1949.98	1860.48	2037.46	2053.48	1934.9	1841.8	2061.21	2023.71	1922.85	1993.71	1956.23
P10630;Q14240	Eif4a2;EIF4A2	Mus musculus;Homo sapiens	1560.01	1467.48	1574.65	1411.7	1145.39	1146.63	1347.87	1083.19	1282.47	1078.12	1157.94	1156.93
P10636	MAPT	Homo sapiens	3215.42	2781.76	3199.89	3012.9	906.508	871.662	925.273	783.838	860.969	840.915	875.768	824.324
P10639	Txn	Mus musculus	2886.88	3693.84	4104.69	3600.3	5736.12	4945.38	4549.78	5006.91	5200.56	6235.79	5931.6	4882.53
P10644	PRKAR1A	Homo sapiens	978.297	760.549	901.68	789.962	777.059	740.94	484.176	853.972	862.082	693.678	788.145	572.582
P10649	Gstm1	Mus musculus	6165.7	6253.68	6430.33	6562.63	10914.8	11363.4	9521.98	11185.4	11189.6	11278.4	10600.2	11480.4
P10711	Tcea1	Mus musculus	17.2346	19.6198	15.0346	23.8721	35.3625	56.5742	74.8046	33.8209	21.513	35.6404	33.1017	32.7015
P10721	KIT	Homo sapiens	166.157	184.617	163.294	167.754	50.7114	NaN	38.4844	122.089	NaN	NaN	NaN	46.3476
P10746	UROS	Homo sapiens	481.03	409.276	466.292	340.275	389.745	534.258	602.035	417.104	504.234	498.678	440.712	426.228
P10768	ESD	Homo sapiens	8170.89	7685.48	8674.93	8441.61	20972.6	20234.9	19082.8	19915.4	21317.2	19797.9	20272.2	19731.4
P10809	HSPD1	Homo sapiens	117852	117060	122237	118316	194737	188194	149027	191131	205689	197617	211410	187822
P10810	Cd14	Mus musculus	659.865	760.055	703.554	671.672	776.63	662.247	817.891	667.215	618.847	704.925	591.698	625.719
P10833	Rras	Mus musculus	755.698	799.228	747.29	655.23	832.039	778.965	743.654	629.847	826.704	709.961	737.732	645.896
P10852	Slc3a2	Mus musculus	1155.94	1301.09	1065.57	1238.32	1358.48	1428.38	1412.17	1314.28	1395.26	1378.69	1401.95	1404.43
P10909	CLU	Homo sapiens	9901.55	8852.78	9492.47	9681.12	10161.3	10270.9	8978.84	9955.33	10117.1	10452.3	10251.6	10367
P10916;P51667	MYL2;Myl2	Homo sapiens;Mus musculus	728.141	640.97	674.988	730.347	182.78	146.188	175.6	197.556	175.627	148.941	154.232	168.827
P10923	Spp1	Mus musculus	444.727	405.223	446.437	468.878	483.388	394.027	428.864	392.213	381.443	362.893	378.445	375.7
P11021	HSPA5	Homo sapiens	193486	192016	199815	200053	177108	178880	155648	173039	183546	177243	187174	177677
P11031	Sub1	Mus musculus	373.597	487.927	376.575	350.902	836.414	1049.78	206.412	852.311	822.832	892.771	716.216	642.955
P11047	LAMC1	Homo sapiens	4680.26	4645.69	4515.27	4493.36	1159.76	1831.07	1938.19	1694.3	1306.22	906.836	985.847	713.257
P11055	MYH3	Homo sapiens	611.203	533.191	633.527	426.814	109.352	98.7415	93.2446	113.842	93.5083	129.562	123.029	105.375
P11086	PNMT	Homo sapiens	NaN	NaN	NaN	NaN	20827.6	20608.4	28408.7	21014.1	22031.7	20081.9	17081.2	17894.9
P11087	Col1a1	Mus musculus	9907.95	13703.5	9674.89	10694.3	17036.1	17690	16947.8	17487.5	17076.7	16452.4	19253.8	17406.1
P11103	Parp1	Mus musculus	202.405	186.184	180.467	230.263	343.129	397.729	331.412	354.004	347.766	355.841	395.976	321.512
P11117	ACP2	Homo sapiens	1392.98	1421.57	1519.47	1342.57	757.559	746.867	707.326	732.027	743.182	639.848	734.065	690.091
P11137;P20357	MAP2;Map2	Homo sapiens;Mus musculus	864.996	733.171	932.323	810.804	252.352	240.668	211.365	250.158	209.33	190.305	198.029	221.689
P11142	HSPA8	Homo sapiens	272698	266393	263448	275827	369430	390386	348050	375123	408713	378655	405073	385433
P11150;P27656	LIPC;Lipc	Homo sapiens;Mus musculus	47.0425	58.9381	NaN	55.486	65.6938	52.773	62.1415	65.9663	45.8865	62.2151	62.2743	NaN
P11152	Lpl	Mus musculus	348.644	379.478	311.701	301.958	720.843	631.596	739.201	588.548	601.478	640.087	627.955	617.522
P11166	SLC2A1	Homo sapiens	11909.2	12015.2	11871.9	11568.9	2561.29	2314.32	2644.47	2266.8	2261.12	2439.55	2581.62	2527.14
P11171	EPB41	Homo sapiens	1660.67	1659.29	1641.26	1730.11	1448.7	1417.88	1185.24	1433.4	1423.49	1390.34	1374.85	1327.55
P11172	UMPS	Homo sapiens	8378.49	7955.05	8507.84	8089.43	10558.4	10518.2	8457.86	9899.56	9575.01	10376.2	10391.3	10369.1
P11177	PDHB	Homo sapiens	24967.7	26749.7	26254.9	25918.6	37916.1	36810.3	40500.6	35237	38530.9	34606.7	39636.6	36159.5
P11182	DBT	Homo sapiens	6693.29	6675.75	6791.93	6820.89	9731.68	9315.75	8899.34	9194.91	9392.64	9406.09	9696.96	9232.36
P11216	PYGB	Homo sapiens	17241	17254.7	17928	17098.1	18567.1	18511.2	20583	19185.9	19096	19141.8	18847.5	19352.7
P11233	RALA	Homo sapiens	2673.67	2502.12	2086.37	2477.29	2042.7	1928.46	1628.63	2098.96	1960.48	2087.01	1477.22	1734.96
P11234	RALB	Homo sapiens	1555.54	2317.76	1730.36	1971.26	3420.29	3070.04	2737.39	3521.07	3515.43	3596.52	3604.25	3380.44
P11247	Mpo	Mus musculus	576.067	595.413	510.945	636.645	2661.66	2718.28	2327.35	2751.47	2724.93	2810.99	2723.84	2608.69
P11274	BCR	Homo sapiens	2541.66	2561.02	2658.12	2623.21	2524.11	2329.03	2567.09	2391.98	2522.17	2423.72	2537.57	2388.93
P11276	Fn1	Mus musculus	74000.1	77675.2	73056	75906.7	119488	127465	100825	114370	131858	118811	134987	118516
P11277	SPTB	Homo sapiens	NaN	NaN	50.4794	NaN	NaN	NaN	NaN	NaN	76.7718	NaN	59.388	NaN
P11279	LAMP1	Homo sapiens	50316.4	46170.8	56763.1	49190.5	26348.2	27610.7	19846.3	24932	30053.6	25714.9	27722.8	27841.3
P11310	ACADM	Homo sapiens	6490.16	6413.69	6633.39	6485.89	9492.81	10155.1	9234.83	9151.39	9194.68	10094.1	9445.58	9644.74
P11352	Gpx1	Mus musculus	8370	7866.61	8081.91	8254.83	13301.8	13145.8	11719.8	12770.7	13076.8	12944.9	12917.5	13354
P11387	TOP1	Homo sapiens	15717.2	13520.7	15785.3	15338.3	10280.7	10377.5	7093.84	9545.25	10500.2	10316.2	10605.9	9620.39
P11388	TOP2A	Homo sapiens	2652.45	2491.19	2668.29	2612.24	1647.19	1710.36	1756.05	1648.26	1656.44	1659.74	1671.27	1757.44
P11404	Fabp3	Mus musculus	832.327	885.326	1018.79	903.748	282.479	273.069	178.966	227.543	234.459	245.658	321.974	249.315
P11413	G6PD	Homo sapiens	11007.9	9912.97	11501.2	11166.8	13400.7	13367	10926.5	13813.2	13709.9	13403.4	13465.9	14155.7
P11438	Lamp1	Mus musculus	1398.96	1483.2	1413.45	1368.51	1414.04	1720.3	1177.47	1615.4	1580.64	1581.07	1572.02	1681.65
P11440	Cdk1	Mus musculus	840.155	689.368	794.383	546.034	576.824	452.957	561.273	615.71	521.679	462.816	493.685	377.599
P11441	UBL4A	Homo sapiens	4813.77	4940.79	5158.92	5051.44	4814.94	5046.52	4275.69	4310.35	4650.96	4569.71	4922.7	4674.53
P11474	ESRRA	Homo sapiens	263.892	225.538	254.35	214.824	308.155	181.747	164.091	215.737	216.122	158.05	221.151	204.471
P11498	PC	Homo sapiens	3725.36	3802.03	3883.39	3902.84	4722.86	4997.06	5363.27	4792.5	5018.86	5022.97	4920.32	4884.25
P11532	DMD	Homo sapiens	1346.59	1307.05	1179.8	1272.12	533.986	497.207	652.755	462.966	575.545	471.532	527.159	615.981
P11586	MTHFD1	Homo sapiens	37308.6	37462.1	38024.6	38153.7	53315.3	55706.1	47631.8	53225.3	56203.2	54772.1	56314	54846.4
P11589	Mup2	Mus musculus	132.773	178.605	143.208	140.196	106.95	95.2606	110.462	68.7971	103.082	78.9777	97.0044	NaN
P11672	Lcn2	Mus musculus	457.194	549.655	481.976	503.894	1269.23	1209.25	1354.45	1215.15	1208.56	1111.11	1221.08	1226.57
P11679	Krt8	Mus musculus	2390.45	2219.88	2606.37	2364.33	2175.41	1570.08	3466.82	1365.9	1538.41	1652.51	1709	1520.51
P11680;P27918	Cfp;CFP	Mus musculus;Homo sapiens	206.196	238.098	198.09	198.582	182.6	175.631	406.347	196.742	230.738	216.905	212.763	178.857
P11688	Itga5	Mus musculus	2338.53	2356.82	2358.67	2481.27	3322.37	3108.59	3164.26	3122.02	3145.04	3311.04	3175.14	3186.61
P11717	IGF2R	Homo sapiens	1902.97	1812.92	1939.38	1898.5	1635.66	1692.99	1466.91	1587.58	1592.16	1651.69	1648.16	1631.02
P11766	ADH5	Homo sapiens	15563.4	15625.6	14972.5	15844.9	7437.07	8196.06	5608.1	8234.69	7305.23	8109.88	7722.72	6740.77
P11802	CDK4	Homo sapiens	3806.11	3521.78	3790.35	3713.01	2032.7	2116.74	1874.4	2045.89	2018.41	2071.48	2003.96	2107.99
P11835	Itgb2	Mus musculus	754.441	831.548	714.661	688.9	933.643	932.727	1118.28	939.918	947.264	1051.1	924.676	863.485
P11859	Agt	Mus musculus	2174.81	1987.13	2301.53	2269.57	2414.91	2305.15	2162.25	2211.55	2211.23	2156.1	2227.14	2256.55
P11862	Gas2	Mus musculus	NaN	NaN	NaN	NaN	692.303	673.916	594.728	641.003	601.674	694.406	633.811	647.943
P11908	PRPS2	Homo sapiens	2125.59	1826.99	2101.14	2015.13	2474.77	2301.95	2104.42	2147.96	2075.18	2297.11	2015.18	2330.63
P11928	Oas1a	Mus musculus	507.319	513.478	462.289	529.98	755.806	614.128	652.747	669.933	611.267	669.271	597.052	689.74
P11940	PABPC1	Homo sapiens	71947.8	71820.3	75385.6	75750.8	86683.6	90757.4	78822	87185.2	92044.5	88586.7	90828.3	87006.7
P11983	Tcp1	Mus musculus	1385.4	1305.95	1212.34	1214.43	2185.86	2083.83	1998.84	2150.92	2144.57	2205.58	1930.97	1911.39
P11985	Tcte3	Mus musculus	1057.97	634.209	911.662	987.987	1353.63	1960.88	477.218	1344.51	1251.18	2030.99	1522.68	1560.76
P12004	PCNA	Homo sapiens	66425.3	65951.2	64740.3	66296	39324.6	41324.1	33163.7	38816.6	40376.2	39754.3	41424.1	39188.3
P12023	App	Mus musculus	96.5714	112.551	109.693	69.5271	141.408	145.562	117.165	119.847	104.112	137.87	102.187	109.392
P12074	COX6A1	Homo sapiens	6559.03	5445.42	6282.73	6820.6	4605.25	4586.92	283.093	5040.86	4049.56	5126.87	4222.26	4500.3
P12081	HARS	Homo sapiens	12653.1	11902	12781.6	12525.6	13880.5	13397.3	9449.67	12888.7	13544.7	13194.6	13528.1	13876
P12109	COL6A1	Homo sapiens	932.986	848.46	608.418	963.922	79.2218	153.948	601.477	105.092	339.581	81.5325	178.862	126.194
P12110	COL6A2	Homo sapiens	2372.7	1883.6	2286.04	2291.74	NaN	NaN	NaN	NaN	NaN	NaN	NaN	NaN
P12111	COL6A3	Homo sapiens	7069.03	10569.3	6779.69	7381.71	10046.7	10406.3	8854.3	10173.4	10119.5	10735.1	11353.5	10333.5
P12235	SLC25A4	Homo sapiens	99395.4	90448.6	102845	98845.5	79508.1	75060.6	63557.7	75637.4	78327.1	73330	79799.4	79312.2
P12236	SLC25A6	Homo sapiens	16122.3	17125.6	16356.7	14204.6	7078.32	5723	6310.23	4769.1	6477.99	5381.08	6101.3	4353.48
P12246	Apcs	Mus musculus	7387.91	7554.36	7838.33	7796.39	6627.73	6880.66	5135.39	6468.76	7344.26	6750.42	8141.87	6684.99
P12265	Gusb	Mus musculus	1133.05	1243.38	1157.53	1048.45	1109.27	1154.45	1358.58	1000.44	1140.07	1056.42	1142.73	1182.83
P12268	IMPDH2	Homo sapiens	22435.4	22057.4	21293.7	22485.7	56532.4	58757.5	42617.6	54679.6	59184.9	57242.4	60574.6	57085.2
P12270	TPR	Homo sapiens	28742.7	26696	28001.1	28378	20869.7	20143.2	19860.4	19765.7	20529.7	19937.3	20999.3	20667.5
P12273	PIP	Homo sapiens	2373.52	2212.74	2410.19	2374.97	1747.6	1794.18	1580.84	1631.52	1682.14	1738.26	1756.83	1454.64
P12277	CKB	Homo sapiens	7795.82	8097.36	7751.15	7962.88	24920.4	25527.2	26700.7	23989.7	23529.9	24938.2	25791.6	24404.7
P12367	Prkar2a	Mus musculus	402.815	435.16	390.403	374.018	774.615	601.364	722.794	541.664	628.354	553.797	571.655	591.331
P12382	Pfkl	Mus musculus	956.377	819.375	763.479	892.639	1136.67	1237.08	1258.25	1095.84	1171.06	1067.24	1226.04	1115.38
P12388	Serpinb2	Mus musculus	167.556	129.319	152.625	151.812	51.3521	51.4754	50.8929	43.8127	58.8685	NaN	84.8382	40.5415
P12399	Ctla2a	Mus musculus	278.353	234.712	285.318	227.281	390.007	452.39	350.628	392.272	406.215	398.495	382.807	364.112
P12429	ANXA3	Homo sapiens	39564.1	40159	42460.4	41001.1	8531.99	8494.82	7605.8	7953.63	8766.95	8468.32	8640.85	8728.52
P12532	CKMT1A	Homo sapiens	61537.3	57289.8	62128.9	61944	61891.6	63486.4	50747.5	58721.6	61766.2	58865.9	61279	58485.8
P12694	BCKDHA	Homo sapiens	7608.53	7635.26	7441.96	7672.51	14542.3	14977.2	13548.6	14695.8	14709.5	14587.1	14972.5	15166
P12755	SKI	Homo sapiens	201.7	221.349	108.955	142.419	90.6768	NaN	NaN	NaN	60.1599	NaN	NaN	NaN
[truncated: 10,230 more rows]

## Sheet: Table S2
Table S2. Spearman correlation between manual procedure and AUTO-SP for tryptic digestion. Related to Figure S1
		Spearman correlation
	P96_1	0.87
	P96_2	0.87
	P96_3	0.87
	P96_4	0.87
	P97_1	0.88
	P97_2	0.86
	P97_3	0.87
	P97_4	0.87
	P97_5	0.88
	P97_6	0.88
	P97_7	0.88
	P97_8	0.88

## Sheet: Table S3
Table S3. Expression matrix of phosphopeptides
Index	P96_manual	P97_manual	P96_1	P96_2	P96_3	P96_4	P96_5	P96_6	P96_7	P96_8	P97_1	P97_2	P97_3	P97_4	P97_5	P97_6	P97_7	P97_8
A0AV96;Q91WT8_PIT[Phospho (STY)]PVYTVAPNVQR_	NA	84.7486	NA	NA	NA	NA	NA	NA	NA	NA	NA	NA	NA	NA	NA	NA	NA	NA
A0FGR8_S[Phospho (STY)]HM[Oxidation (M)]SGSPGPGGSNTAPSTPVIGGSDKPGM[Oxidation (M)]EEK_	543.45	NA	NA	NA	NA	NA	NA	NA	NA	NA	NA	NA	56.5196	NA	NA	NA	NA	NA
A0FGR8_S[Phospho (STY)]SSS[Phospho (STY)]LLASPGHISVK_	NA	NA	NA	NA	NA	NA	1085.02	NA	NA	NA	NA	NA	NA	NA	NA	NA	NA	NA
A0FGR8_SHM[Oxidation (M)]S[Phospho (STY)]GSPGPGGSNTAPSTPVIGGSDKPGM[Oxidation (M)]EEK_	NA	NA	NA	NA	NA	837.768	425.47	NA	761.215	NA	NA	NA	NA	111.24	NA	NA	NA	NA
A0FGR8_SHM[Oxidation (M)]SGSPGPGGSNT[Phospho (STY)]APST[Phospho (STY)]PVIGGSDKPGM[Oxidation (M)]EEK_	415.772	NA	NA	NA	NA	NA	NA	NA	461.12	NA	NA	NA	NA	62.4558	NA	NA	NA	53.4468
A0FGR8_S[Phospho (STY)]HM[Oxidation (M)]S[Phospho (STY)]GSPGPGGSNTAPSTPVIGGSDKPGM[Oxidation (M)]EEK_	NA	47.1294	97.7509	92.203	132.819	NA	86.1387	173.43	NA	108.727	NA	NA	NA	NA	35.5877	34.8135	NA	NA
A0FGR8_SHM[Oxidation (M)]SGS[Phospho (STY)]PGPGGSNTAPSTPVIGGSDKPGM[Oxidation (M)]EEK_	756.447	NA	417.325	464.217	357.83	777.34	725.261	615.062	809.414	464.602	NA	NA	NA	NA	NA	35.9664	NA	NA
A0FGR8_EPTPSIAS[Phospho (STY)]DIS[Phospho (STY)]LPIATQELR_	6127.32	1059.79	391.766	1057.05	309.218	2143.41	1418.44	553.333	1965.14	260.14	NA	NA	NA	NA	NA	NA	63.7949	50.0763
A0FGR8_SSS[Phospho (STY)]S[Phospho (STY)]LLASPGHISVK_	NA	NA	NA	67.4535	35.5265	NA	NA	NA	988.143	32.4696	NA	NA	NA	8.86388	NA	NA	NA	NA
A0FGR8_EPTPS[Phospho (STY)]IAS[Phospho (STY)]DISLPIATQELR_	1679.25	310.771	NA	607.822	NA	306.918	198.084	NA	398.597	NA	NA	NA	NA	82.5733	NA	NA	NA	NA
A0FGR8_EPT[Phospho (STY)]PS[Phospho (STY)]IASDISLPIATQELR_	NA	NA	NA	NA	NA	NA	NA	NA	NA	108.288	NA	NA	NA	NA	NA	NA	NA	NA
A0FGR8_SSS[Phospho (STY)]SLLASPGHISVK_	277.919	NA	708.768	1054	121.237	745.97	773.238	NA	723.25	171.97	70.5196	NA	NA	31.5076	NA	NA	NA	NA
A0FGR8_SSSS[Phospho (STY)]LLASPGHISVK_	NA	44.3764	194.108	129.662	NA	NA	583.637	91.9801	209.29	NA	NA	28.7385	NA	NA	21.5433	NA	NA	NA
A0FGR8_EPTPS[Phospho (STY)]IASDIS[Phospho (STY)]LPIATQELR_	NA	NA	NA	NA	NA	NA	NA	NA	NA	NA	63.7765	NA	NA	NA	NA	NA	NA	NA
A0FGR8_EPT[Phospho (STY)]PS[Phospho (STY)]IASDIS[Phospho (STY)]LPIATQELR_	NA	NA	NA	NA	NA	NA	NA	101.219	NA	NA	NA	NA	NA	NA	NA	NA	NA	NA
A0FGR8_EPTPS[Phospho (STY)]IAS[Phospho (STY)]DIS[Phospho (STY)]LPIATQELR_	1302.91	494.67	NA	53.3654	280.935	658.969	664.466	NA	1068.71	277.462	NA	NA	NA	89.7535	NA	NA	NA	NA
A0FGR8_EPT[Phospho (STY)]PS[Phospho (STY)]IAS[Phospho (STY)]DISLPIATQELR_	NA	NA	NA	NA	NA	NA	NA	NA	NA	NA	NA	8.90141	NA	NA	NA	NA	87.4376	NA
A0FGR8_SHM[Oxidation (M)]SGSPGPGGSNT[Phospho (STY)]APSTPVIGGSDK_	NA	NA	NA	NA	NA	164.767	149.442	129.627	254.578	NA	NA	NA	NA	NA	23.132	NA	NA	NA
A0FGR8_SSSSLLAS[Phospho (STY)]PGHISVK_	NA	NA	NA	NA	NA	NA	NA	NA	173.828	NA	NA	NA	NA	NA	NA	NA	NA	NA
A0FGR8_EPTPSIASDIS[Phospho (STY)]LPIATQELR_	382.307	66.7885	23.8019	NA	NA	15.2497	19.5852	NA	NA	NA	NA	NA	NA	NA	NA	NA	NA	NA
A0FGR8_EPTPSIAS[Phospho (STY)]DISLPIATQELR_	159.921	NA	NA	NA	NA	NA	NA	NA	NA	NA	NA	NA	NA	NA	NA	NA	NA	NA
A0FGR8_EPTPS[Phospho (STY)]IASDISLPIATQELR_	NA	NA	NA	NA	NA	NA	NA	NA	15.1881	NA	NA	NA	NA	NA	NA	NA	NA	NA
A0FGR8_SHMSGSPGPGGSNT[Phospho (STY)]APSTPVIGGSDK_	NA	NA	NA	NA	NA	135.926	96.7954	NA	NA	NA	NA	NA	NA	NA	NA	NA	NA	NA
A0JLT2;Q8C1S0_NRHSPDHPGM[Oxidation (M)]GS[Phospho (STY)]SQASSSSSLR_	NA	NA	NA	NA	NA	NA	NA	NA	NA	NA	NA	NA	161.07	NA	NA	NA	NA	NA
A0JLT2;Q8C1S0_NRHS[Phospho (STY)]PDHPGM[Oxidation (M)]GSSQASSSSSLR_	1097.12	753.339	NA	244.695	492.979	857.886	603.86	498.968	1285.06	NA	446.178	177.083	NA	NA	NA	364.429	NA	544.965
A0JLT2;Q8C1S0_NRHS[Phospho (STY)]PDHPGMGSSQASSSSSLR_	NA	NA	NA	383.117	161.044	354.778	256.472	NA	NA	167.3	NA	NA	165.04	163.192	NA	NA	132.727	NA
A0JLT2;Q8C1S0_TQDPVPPETPSDS[Phospho (STY)]DHKK_	NA	NA	NA	NA	NA	97.7438	NA	NA	NA	NA	NA	NA	NA	35.3708	NA	NA	NA	NA
A0JLT2;Q8C1S0_NRHSPDHPGMGS[Phospho (STY)]SQASSSSSLR_	223.355	NA	NA	NA	NA	NA	NA	NA	NA	NA	118.486	95.8049	NA	NA	NA	NA	NA	NA
A0JLT2;Q8C1S0_TQDPVPPET[Phospho (STY)]PSDSDHKK_	103.779	75.5225	NA	NA	24.2793	NA	NA	NA	NA	NA	92.0158	NA	NA	NA	NA	NA	43.9382	60.4277
A0JLT2;Q8C1S0_TQDPVPPET[Phospho (STY)]PSDSDHK_	NA	NA	113.358	65.2128	85.7957	NA	NA	50.3475	274.119	109.025	NA	NA	NA	NA	61.1687	NA	NA	39.0637
A0JLT2;Q8C1S0_TQDPVPPETPSDS[Phospho (STY)]DHK_	NA	NA	97.9376	NA	NA	85.147	NA	NA	250.727	NA	NA	NA	NA	NA	NA	NA	NA	88.4959
A0JLT2;Q8C1S0_TQDPVPPETPS[Phospho (STY)]DSDHK_	NA	NA	NA	NA	NA	NA	99.0195	NA	NA	NA	99.2328	NA	NA	NA	NA	NA	NA	NA
A0JNW5_EYYS[Phospho (STY)]TESEPLTNGGQK_	NA	641.39	NA	134.642	NA	NA	NA	NA	501.131	NA	573.691	459.098	644.204	651.162	520.638	503.636	NA	641.011
A0JNW5_SM[Oxidation (M)]S[Phospho (STY)]VDLSHIPLK_	75.522	180.044	NA	NA	NA	25.3498	NA	NA	248.832	NA	76.6829	137.258	NA	54.585	58.2134	46.5221	NA	NA
A0JNW5_S[Phospho (STY)]M[Oxidation (M)]SVDLSHIPLK_	NA	NA	NA	NA	35.9448	46.2962	NA	NA	NA	NA	NA	NA	NA	NA	NA	NA	NA	NA
A0JNW5_S[Phospho (STY)]GSGEIGSETSDKK_	NA	NA	NA	NA	NA	NA	NA	NA	NA	NA	NA	NA	NA	NA	NA	NA	32.2515	NA
A0JNW5_SGS[Phospho (STY)]GEIGSETSDKK_	NA	3.70472	NA	NA	11.277	NA	NA	NA	NA	NA	2.59085	NA	41.991	10.4444	NA	NA	NA	5.01245
A0JNW5_SGS[Phospho (STY)]GEIGSETSDK_	NA	NA	NA	NA	NA	NA	NA	NA	NA	NA	NA	80.1424	145.289	NA	73.4774	72.822	64.9481	50.8396
A0JNW5_S[Phospho (STY)]GSGEIGSETSDK_	NA	NA	NA	NA	NA	NA	NA	NA	NA	NA	62.306	NA	NA	44.1666	NA	NA	NA	NA
A0MZ66_S[Phospho (STY)]M[Oxidation (M)]PVLGSVSSVTK_	4001.96	3426.31	2396.51	2576.18	2311.33	3749.53	2821.65	2558.68	5427.28	3070.63	2353.06	2079.17	1882.1	2556.18	2570.8	2418.49	1988.16	2513.93
A0MZ66_S[Phospho (STY)]LDPENSETELER_	289.239	881.302	296.712	287.724	229.012	273.74	263.98	187.175	854.134	NA	1026.23	1286.38	1213.06	1104.33	1135.24	1171.24	1042.61	1225.65
A0MZ66_S[Phospho (STY)]MPVLGSVSSVTK_	2584.54	1558.93	3182.88	3891.16	1863.31	3342.93	3517.55	1003.65	4687.13	1488.29	2650.29	2311.16	1087.78	2042.41	1388.64	1035.67	1349.44	1308.51
A0MZ66_VTAEADSSS[Phospho (STY)]PTGILATSESK_	1967.64	2342.1	1257.33	1377.03	744.02	1420.35	1118.93	657.069	2914.1	772.745	1608.32	1191.16	729.312	1577.4	1281.2	921.462	1178.2	1499.92
A0MZ66_VT[Phospho (STY)]AEADSSSPTGILATSESK_	NA	NA	NA	NA	NA	NA	NA	46.0994	NA	NA	NA	NA	NA	NA	NA	NA	65.3521	NA
A0MZ66_SLDPENSET[Phospho (STY)]ELER_	NA	NA	NA	NA	275.398	NA	209.913	NA	374.781	NA	164.607	NA	NA	NA	NA	NA	NA	226.053
A0MZ66_EDEGEIQPENKEDS[Phospho (STY)]IENVR_	100.109	105.101	89.8903	132.318	61.67	94.459	117.292	41.34	107.21	60.6648	81.7324	47.8759	51.0428	63.8213	39.6774	51.4776	51.8906	38.0625
A0MZ66_SLDPENS[Phospho (STY)]ETELER_	262.063	173.322	NA	NA	NA	NA	NA	NA	NA	NA	NA	NA	NA	NA	NA	NA	NA	NA
A0MZ66_TLEAEFNS[Phospho (STY)]PSPPTPEPGEGPR_	NA	NA	NA	45.1197	NA	NA	NA	NA	NA	NA	25.7883	NA	NA	NA	NA	NA	NA	NA
A0MZ66_TLEAEFNSPS[Phospho (STY)]PPTPEPGEGPR_	NA	NA	14.1659	NA	NA	NA	NA	NA	64.9945	NA	NA	NA	NA	NA	NA	NA	20.2251	NA
A0MZ66_RQS[Phospho (STY)]HLLLQSSIPDQQLLK_	350.092	1044.41	NA	56.888	14.7006	NA	62.6378	NA	359.537	NA	147.401	NA	NA	NA	NA	25.5637	66.0082	NA
A0MZ66_TLEAEFNSPS[Phospho (STY)]PPTPEPGEGPRK_	93.3318	NA	33.56	NA	NA	NA	NA	NA	124.764	NA	34.5101	25.9155	NA	NA	NA	NA	NA	25.5923
A0MZ66_T[Phospho (STY)]LEAEFNSPSPPTPEPGEGPR_	NA	NA	NA	NA	NA	28.9593	NA	NA	NA	NA	NA	NA	NA	NA	NA	NA	NA	NA
A0MZ66_TLEAEFNSPSPPT[Phospho (STY)]PEPGEGPR_	NA	55.3051	NA	NA	NA	48.2385	37.2336	NA	NA	NA	NA	NA	NA	NA	NA	NA	NA	NA
A0MZ66_SMPVLGSVSSVT[Phospho (STY)]K_	NA	NA	NA	NA	NA	NA	NA	NA	NA	NA	44.0475	NA	NA	NA	NA	NA	NA	NA
A1A4S6_EDTPTSSLDSLSS[Phospho (STY)]PSPVTTAVPGPPGPDK_	NA	NA	428.744	NA	NA	NA	NA	NA	NA	NA	NA	NA	NA	NA	NA	NA	NA	NA
A1A4S6_EDTPTSSLDSLSSPS[Phospho (STY)]PVTTAVPGPPGPDK_	823.447	NA	NA	NA	NA	NA	NA	NA	NA	NA	NA	NA	NA	NA	NA	NA	NA	NA
A1A4S6_TPPDTTFPEPTC[Carbamidomethyl (C)]LSAS[Phospho (STY)]PPNAPPR_	397.814	NA	229.73	106.294	69.3726	99.8991	NA	26.3222	254.919	42.9836	NA	NA	NA	NA	NA	NA	NA	NA
A1A4S6_TPPDTTFPEPT[Phospho (STY)]C[Carbamidomethyl (C)]LSASPPNAPPR_	NA	NA	NA	56.2223	NA	NA	NA	NA	NA	NA	NA	NA	NA	NA	NA	NA	NA	NA
A1A5D9_RDS[Phospho (STY)]FLGGGPGPEEPEDLALQLQQK_	237.919	47.1688	42.335	34.9485	22.8547	56.6318	45.0212	18.2831	50.0923	13.7612	11.1881	4.63051	0.446903	15.5602	7.8852	10.8809	4.95737	NA
A1A5D9_ASS[Phospho (STY)]PQPSPPEEILEPPK_	NA	NA	NA	NA	NA	31.7359	NA	NA	NA	NA	NA	NA	NA	NA	NA	NA	NA	NA
A1KXE4;Q80XQ8_[Acetyl (Protein N-term)]M[Oxidation (M)]NPVYS[Phospho (STY)]PGSSGVPYANAK_	NA	NA	550.433	NA	NA	NA	NA	397.713	NA	NA	NA	NA	NA	NA	NA	NA	NA	NA
A1KXE4;Q80XQ8_[Acetyl (Protein N-term)]M[Oxidation (M)]NPVY[Phospho (STY)]SPGSSGVPYANAK_	NA	166.952	NA	394.315	NA	NA	NA	NA	499.436	NA	NA	NA	NA	165.588	166.773	NA	NA	136.901
A1L020_ILEYNNENDFLAGS[Phospho (STY)]PDAAIDSR_	858.417	94.8701	217.519	260.137	85.7894	319.746	211.949	175.534	478.843	119.427	28.9875	12.83	6.81925	13.4705	20.5171	34.8919	10.1904	13.2389
A1L020_S[Phospho (STY)]PATSAGPELAGLPR_	NA	NA	NA	NA	NA	NA	NA	45.9628	NA	NA	NA	NA	NA	NA	NA	NA	NA	NA
A1L020_QDVYYGVAETS[Phospho (STY)]PPLWAGQENATPTSVLFSSASSSSSSSAK_	106.321	NA	NA	NA	NA	NA	NA	NA	NA	NA	NA	NA	NA	NA	NA	NA	NA	NA
A1L170_S[Phospho (STY)]FPHLSK_	2911.72	782.734	2034.37	1761.78	1431.47	1802.19	1383.26	1303.5	2536.95	1413.84	747.705	579.16	518.576	662.949	478.199	420.212	365.737	588.382
A1L170_RAS[Phospho (STY)]S[Phospho (STY)]PSLIER_	NA	177.302	NA	NA	198.2	NA	195.707	176.776	NA	NA	NA	249.511	324.534	NA	NA	NA	166.497	NA
A1L170_ASS[Phospho (STY)]PSLIER_	497.826	NA	261.632	250.542	NA	312.142	NA	224.106	556.861	NA	96.5364	NA	NA	106.383	NA	NA	NA	67.8048
A1L170_RAS[Phospho (STY)]SPSLIER_	NA	53.4591	25.3379	NA	NA	29.9256	25.4304	NA	NA	NA	NA	NA	15.6786	NA	NA	NA	NA	NA
A1L170_RASS[Phospho (STY)]PSLIER_	NA	NA	NA	NA	NA	138.978	NA	NA	243.181	NA	NA	NA	NA	NA	25.0846	NA	NA	NA
A1L170_EPSSLGS[Phospho (STY)]VGVTEINK_	NA	97.5008	NA	NA	NA	NA	NA	NA	NA	NA	NA	NA	64.7858	NA	NA	NA	NA	NA
A1L170_EPSS[Phospho (STY)]LGSVGVTEINK_	NA	NA	NA	NA	NA	73.9329	65.9052	50.9234	NA	NA	38.9469	NA	NA	NA	NA	NA	NA	NA
A1L170_PVAPGSAPLGSGEPGGPGLWVGS[Phospho (STY)]SQHLK_	394.777	NA	NA	39.7415	NA	NA	29.0746	NA	242.896	NA	NA	NA	NA	NA	NA	NA	NA	20.207
A1L170_LSLSPISLAESWEDGS[Phospho (STY)]PPPQAR_	778.739	NA	22.4605	52.9965	NA	101.259	26.4454	NA	200.896	NA	NA	NA	NA	NA	NA	NA	NA	NA
A1L170_LSLSPISLAES[Phospho (STY)]WEDGSPPPQAR_	NA	44.8932	NA	NA	NA	NA	NA	NA	NA	NA	NA	NA	NA	NA	NA	NA	NA	NA
A1L170_VLPNGEVSLS[Phospho (STY)]VPDLIHK_	NA	122.737	NA	NA	NA	NA	NA	NA	NA	NA	NA	NA	NA	NA	NA	NA	NA	NA
A1L390_S[Phospho (STY)]HSVPENM[Oxidation (M)]VEPPLSGR_	NA	875.422	1405.37	NA	NA	NA	NA	1611.21	NA	NA	NA	NA	NA	NA	NA	NA	NA	NA
A1L390_AWSS[Phospho (STY)]QDEVSTNVR_	NA	278.636	396.815	425.164	391.883	NA	429.668	376.271	535.069	403.139	NA	NA	221.511	236.608	NA	NA	NA	NA
A1L390_SHS[Phospho (STY)]VPENM[Oxidation (M)]VEPPLSGR_	2624.35	170.937	343.501	NA	NA	NA	224.412	NA	2883.51	NA	129.605	NA	NA	NA	NA	NA	NA	98.5524
A1L390_SSS[Phospho (STY)]VLS[Phospho (STY)]LEGSEK_	NA	NA	246.689	277.281	322.89	394.211	383.788	353.265	369.99	363.933	91.3383	106.133	171.423	95.5767	NA	68.1129	129.281	123.709
A1L390_SSSVLS[Phospho (STY)]LEGS[Phospho (STY)]EK_	76.7691	17.1555	106.145	149.566	84.0008	101.878	175.585	111.444	141.597	101.485	63.1953	32.5135	41.8274	29.3238	54.67	37.2835	60.7532	54.1898
A1L390_IWEGM[Oxidation (M)]ESSGGS[Phospho (STY)]PGK_	86.9746	65.9807	89.3931	58.7898	100.242	99.3757	94.927	42.1834	139.954	68.2585	52.6537	27.8572	43.9651	56.1672	33.2539	20.7792	54.4447	44.9011
A1L390_GPLS[Phospho (STY)]PFNSR_	958.343	169.223	1015.1	938.275	776.066	819.826	607.839	719.962	1231.01	792.006	251.972	311.186	150.798	185.202	155.754	151.438	109.936	214.125
A1L390_SS[Phospho (STY)]SVLSLEGSEK_	227.951	NA	NA	NA	NA	NA	NA	NA	NA	NA	NA	NA	NA	NA	NA	NA	NA	NA
A1L390_SSS[Phospho (STY)]VLSLEGSEK_	NA	NA	NA	131.657	NA	167.679	NA	140.075	269.056	NA	NA	NA	NA	111.414	NA	NA	NA	121.316
A1L390_SSSVLSLEGS[Phospho (STY)]EK_	NA	48.2658	NA	NA	NA	NA	NA	NA	NA	NA	NA	NA	36.5362	NA	NA	21.8101	57.4225	NA
A1L390_S[Phospho (STY)]PLS[Phospho (STY)]PTETFSWPDVR_	551.095	96.9355	82.895	182.69	94.675	206.694	197.208	176.471	360.236	167.372	NA	13.4859	NA	30.4112	NA	NA	15.8103	58.4505
A1L390_SSSVLS[Phospho (STY)]LEGSEK_	127.845	44.0399	163.049	215.625	136.078	129.187	134.501	65.6204	205.514	112.851	NA	NA	NA	78.3333	39.0307	35.3011	NA	NA
A1L390_S[Phospho (STY)]PLSPTETFSWPDVR_	136.616	66.9242	32.3359	48.422	NA	36.2291	22.3173	3.25194	116.442	16.6998	NA	11.104	18.1154	16.9537	7.37823	NA	NA	NA
A1L390_SPLS[Phospho (STY)]PTETFSWPDVR_	NA	NA	NA	NA	NA	NA	NA	NA	42.6	NA	NA	NA	NA	NA	NA	NA	NA	NA
A1L390_SHS[Phospho (STY)]VPENMVEPPLSGR_	43.8586	NA	NA	NA	NA	45.9309	22.4276	15.1884	NA	NA	NA	NA	NA	NA	NA	NA	NA	NA
A1L390_SSGFGS[Phospho (STY)]PR_	48.1497	NA	NA	NA	NA	NA	30.1779	20.1398	NA	NA	NA	NA	NA	NA	NA	NA	NA	NA
A1L390_DGKSPT[Phospho (STY)]VPC[Carbamidomethyl (C)]LQEEAGEPLGGK_	NA	NA	NA	27.8411	NA	NA	NA	NA	NA	NA	NA	NA	NA	NA	NA	NA	NA	NA
A1L390_DGKS[Phospho (STY)]PTVPC[Carbamidomethyl (C)]LQEEAGEPLGGK_	92.0562	NA	NA	NA	NA	NA	NA	NA	122.311	NA	NA	NA	NA	NA	NA	NA	NA	NA
A1L390_FNS[Phospho (STY)]LPRPDPEPVPPVGSK_	58.536	NA	NA	12.1586	NA	NA	16.9762	NA	28.6665	9.8543	NA	NA	NA	NA	NA	NA	NA	NA
A1L3T7;Q96MK2_SAS[Phospho (STY)]FAGFSSAQSR_	1141.22	NA	695.027	769.418	NA	NA	637.625	827.91	NA	NA	264.471	NA	175.202	303.957	258.712	NA	NA	NA
A1X283_KASSDM[Oxidation (M)]S[Phospho (STY)]ASAGYEEISDPDM[Oxidation (M)]EEK_	NA	NA	NA	NA	NA	NA	NA	600.877	NA	NA	NA	NA	NA	NA	NA	NA	NA	150.767
A1X283_ASSDM[Oxidation (M)]SASAGYEEIS[Phospho (STY)]DPDM[Oxidation (M)]EEK_	177.558	37.2895	105.117	58.526	89.5603	94.5481	108.649	NA	122.197	75.7368	3.83938	NA	NA	26.1484	3.69633	NA	NA	NA
A1X283_KAS[Phospho (STY)]SDM[Oxidation (M)]SASAGYEEISDPDMEEK_	NA	NA	NA	296.035	NA	NA	NA	83.5776	135.248	NA	NA	NA	NA	NA	56.9932	NA	NA	NA
A1X283_KASSDM[Oxidation (M)]SASAGY[Phospho (STY)]EEISDPDMEEK_	113.489	41.2981	177.837	NA	NA	NA	NA	NA	NA	NA	NA	NA	NA	89.9375	NA	NA	NA	79.1284
A1X283_ASSDMSASAGYEEIS[Phospho (STY)]DPDM[Oxidation (M)]EEK_	NA	NA	NA	NA	30.7518	NA	NA	NA	NA	NA	NA	NA	NA	NA	NA	NA	NA	NA
A1X283_PGPGS[Phospho (STY)]PSHPGALDLDGVSR_	93.8222	NA	60.691	21.3571	5.38177	34.8735	43.211	13.4937	NA	12.4339	NA	NA	NA	NA	NA	NA	NA	NA
A1X283_KASSDMS[Phospho (STY)]ASAGYEEISDPDMEEK_	116.46	NA	NA	94.1404	NA	NA	84.1392	NA	NA	NA	NA	NA	NA	NA	NA	NA	NA	NA
A1X283_S[Phospho (STY)]LLDGEGPQAVGGQDVAFSR_	20.458	NA	2.50494	5.83785	NA	16.9047	3.18497	2.48756	11.7831	NA	NA	NA	NA	NA	NA	NA	NA	NA
A1X283_PGPGSPS[Phospho (STY)]HPGALDLDGVSR_	NA	NA	NA	NA	NA	42.1195	NA	NA	NA	NA	NA	0.606239	NA	NA	NA	NA	NA	NA
A1X283_NSGEPLPPKPGPGS[Phospho (STY)]PSHPGALDLDGVSR_	1070.61	NA	NA	NA	NA	134.709	NA	NA	435.645	NA	NA	NA	NA	NA	NA	NA	NA	NA
A1X283_NSGEPLPPKPGPGSPS[Phospho (STY)]HPGALDLDGVSR_	NA	NA	NA	NA	NA	NA	NA	NA	343.044	NA	NA	NA	NA	NA	NA	NA	NA	NA
A2A2Y4_EENISAPLISSS[Phospho (STY)]PVK_	NA	NA	NA	104.124	NA	NA	NA	14.4579	120.91	57.2417	NA	NA	NA	NA	NA	NA	NA	NA
A2A2Y4_EENISAPLISS[Phospho (STY)]SPVK_	81.9734	NA	NA	NA	NA	NA	NA	NA	NA	NA	NA	NA	NA	NA	NA	NA	NA	NA
A2A2Y4_EYEDPPS[Phospho (STY)]EEEDK_	79.138	NA	20.6341	121.723	111.176	58.9412	77.8121	90.1066	NA	NA	NA	NA	NA	NA	NA	NA	NA	NA
A2A3K4_LSYS[Phospho (STY)]DSDLK_	NA	NA	81.8856	88.0112	NA	NA	62.7726	NA	NA	NA	NA	9.10815	NA	NA	NA	NA	NA	NA
A2A3K4_LSYSDS[Phospho (STY)]DLK_	NA	NA	NA	NA	NA	NA	NA	NA	125.062	NA	39.255	NA	NA	NA	NA	NA	16.0109	NA
A2A4P0;Q14562_QSM[Oxidation (M)]DMS[Phospho (STY)]PIK_	99.5137	NA	97.9636	NA	109.574	81.1079	128.097	25.1703	175.171	NA	48.174	42.3122	43.4946	NA	16.0311	20.0273	NA	31.4932
A2A5R2_PQSPVIQATAGS[Phospho (STY)]PK_	316.199	290.943	268.883	321.051	227.976	303.348	249.673	189.086	434.349	232.007	303.077	293.902	195.244	312.21	215.193	208.209	256.123	292.648
A2A5R2_PQSPVIQAT[Phospho (STY)]AGSPK_	NA	NA	NA	NA	NA	NA	NA	NA	NA	NA	NA	NA	NA	6.04636	NA	NA	NA	NA
A2A690;Q9HCD6_EYPS[Phospho (STY)]PPPSPLR_	NA	97.205	NA	NA	NA	NA	NA	NA	NA	NA	54.1627	NA	NA	NA	NA	NA	NA	NA
A2A699;A8MVW0_RDSLT[Phospho (STY)]SPEDELGAEVGDEAGDK_	NA	NA	164.199	NA	148.17	307.198	207.55	128.597	NA	NA	NA	NA	NA	NA	NA	NA	NA	NA
A2A699;A8MVW0_RDS[Phospho (STY)]LTSPEDELGAEVGDEAGDK_	393.033	NA	NA	252.901	NA	NA	NA	NA	353.223	NA	NA	NA	NA	NA	NA	NA	NA	NA
A2A6A1_SQS[Phospho (STY)]PHYFQSGR_	NA	80.1177	NA	NA	NA	69.3675	NA	NA	NA	NA	106.126	70.5863	NA	42.9881	33.8605	39.5207	31.1252	NA
A2A6T1_SC[Carbamidomethyl (C)]SDT[Phospho (STY)]ALNAIVAK_	NA	NA	34.9741	NA	NA	NA	NA	NA	NA	NA	NA	NA	NA	NA	NA	NA	NA	NA
A2A6T1_SC[Carbamidomethyl (C)]S[Phospho (STY)]DTALNAIVAK_	NA	NA	26.9475	NA	NA	NA	NA	35.8732	NA	42.2141	NA	NA	NA	15.2943	NA	NA	25.5126	NA
A2A6T1_DSS[Phospho (STY)]WRDLLGGEESPGEGK_	NA	NA	NA	NA	NA	NA	NA	NA	NA	NA	25.9063	NA	NA	NA	NA	NA	NA	NA
A2A6T1_LHSS[Phospho (STY)]SLELGPRPLEQENER_	112.742	NA	NA	NA	NA	NA	NA	NA	NA	NA	NA	NA	NA	NA	NA	NA	NA	NA
A2A791_AAHQES[Phospho (STY)]DNENEIQIQNQLK_	77.7791	76.8213	44.051	93.6911	41.0034	67.2727	79.042	50.3113	104.049	48.9714	91.0338	92.8293	74.9456	65.7356	87.7534	89.8492	46.2825	81.9839
A2A791_S[Phospho (STY)]VVPVEPR_	58.2785	112.743	NA	74.5493	35.2503	NA	47.3875	64.5883	153.138	68.0803	106.656	137.047	92.1888	110.72	61.6771	56.5149	69.273	102.819
A2A7S8_DES[Phospho (STY)]PPPS[Phospho (STY)]PPPSYHPPPPPTK_	2832.19	NA	1322.17	2276.27	1547.31	3027.96	2547.72	1763.44	3208.11	1724.94	1142.07	NA	605.434	NA	650.606	611.604	822.732	889.514
A2A7S8_GLAVAPAS[Phospho (STY)]PGK_	51.8947	177.72	43.7488	72.0756	56.4069	84.8679	80.0004	43.031	154.087	31.8961	176.902	143.949	151.787	119.348	103.199	167.466	98.6612	97.206
A2A7S8_GS[Phospho (STY)]PSGGSTAETSDTASIR_	NA	NA	NA	46.4066	13.2494	NA	NA	NA	69.2099	NA	NA	NA	NA	NA	NA	NA	31.264	NA
A2A7S8_GSPSGGST[Phospho (STY)]AETSDTASIR_	NA	NA	7.3525	NA	NA	NA	NA	NA	NA	NA	NA	NA	NA	NA	NA	NA	NA	NA
A2A7S8_KPS[Phospho (STY)]VGVPPPSPSLPR_	39.7755	NA	12.2706	20.6241	NA	NA	NA	NA	NA	NA	108.711	NA	NA	NA	NA	NA	28.9692	NA
A2A7S8_LRS[Phospho (STY)]VGASTGIPNPSPGSSAPQK_	NA	NA	26.1288	NA	NA	NA	NA	NA	NA	NA	NA	NA	NA	NA	NA	NA	NA	NA
A2A7S8_DESPPPS[Phospho (STY)]PPPS[Phospho (STY)]Y[Phospho (STY)]HPPPPPT[Phospho (STY)]K_	NA	NA	NA	NA	NA	NA	NA	NA	1800.72	NA	NA	NA	NA	NA	NA	NA	NA	NA
A2AAJ9_LQVPGGDS[Phospho (STY)]DEETK_	NA	NA	NA	NA	NA	1848.27	NA	NA	NA	NA	NA	778.553	NA	NA	NA	730.188	NA	NA
A2AAJ9_C[Carbamidomethyl (C)]YAGLSGGAVAFLQS[Phospho (STY)]SLC[Carbamidomethyl (C)]AQPWGR_	934.351	NA	NA	NA	NA	NA	374.009	NA	NA	NA	NA	NA	NA	NA	NA	NA	NA	NA
A2AAJ9_C[Carbamidomethyl (C)]YAGLS[Phospho (STY)]GGAVAFLQSSLC[Carbamidomethyl (C)]AQPWGR_	NA	NA	NA	NA	NA	325.539	NA	157.223	NA	NA	NA	NA	NA	NA	NA	NA	NA	NA
A2AAY5_KASS[Phospho (STY)]DLSASTGYEEISDPTQEEK_	42.0547	NA	NA	NA	NA	641.222	515.472	NA	NA	NA	860.298	NA	NA	NA	NA	NA	NA	NA
A2AAY5_KAS[Phospho (STY)]SDLSASTGYEEISDPTQEEK_	603.568	992.867	NA	NA	NA	NA	NA	NA	NA	NA	NA	28.323	NA	1029.12	1045.09	NA	NA	39.0125
A2AAY5_KASSDLS[Phospho (STY)]ASTGYEEISDPTQEEK_	NA	NA	NA	NA	NA	NA	NA	NA	105.103	NA	NA	NA	NA	NA	NA	374.292	NA	NA
A2AB59_S[Phospho (STY)]SQDSDTPAQASPPEEK_	NA	NA	NA	NA	NA	43.4891	NA	NA	NA	NA	NA	NA	NA	NA	NA	NA	NA	NA
A2AB59_SS[Phospho (STY)]QDSDTPAQASPPEEK_	NA	NA	NA	NA	NA	NA	NA	NA	85.8555	NA	NA	NA	NA	NA	NA	NA	NA	NA
A2AF53;Q8NFB2;Q8R3R5;Q9H7F4_VVITQS[Phospho (STY)]PGK_	272.109	NA	NA	NA	NA	NA	213.746	204.331	NA	NA	NA	NA	NA	NA	NA	93.4969	NA	NA
A2AHC3_TS[Phospho (STY)]PQAPGLVASIR_	165.066	276.756	NA	NA	NA	NA	NA	NA	312.992	NA	219.749	122.744	99.4143	NA	NA	125.706	111.769	187.52
A2AHC3_T[Phospho (STY)]SPQAPGLVASIR_	NA	NA	NA	NA	NA	NA	NA	60.7548	NA	NA	NA	NA	NA	NA	NA	NA	NA	NA
A2AHC3_SPS[Phospho (STY)]DPGGELPEK_	NA	NA	NA	39.0318	NA	NA	NA	NA	68.8507	NA	NA	NA	NA	NA	NA	NA	NA	22.8759
A2AHC3_S[Phospho (STY)]PSDPGGELPEK_	NA	NA	NA	NA	NA	NA	NA	15.6218	NA	NA	NA	NA	NA	NA	NA	NA	NA	NA
A2AHJ4_TVLY[Phospho (STY)]NDDSDNDNFVSTEDPLNLGTSR_	NA	NA	NA	NA	NA	8.4679	NA	NA	26.8756	10.8795	27.2083	NA	NA	NA	NA	NA	16.0467	NA
A2AIV8_GVLADRES[Phospho (STY)]PEQPFM[Oxidation (M)]ALNK_	231.331	272.205	129.409	111.568	23.4276	91.8834	124.869	41.7556	348.178	46.9506	96.4114	73.2355	10.0941	77.806	46.6357	20.9565	26.5392	44.2617
A2AIV8_NSQELSLPQDLEEDAQLS[Phospho (STY)]DK_	25.6977	50.0734	10.9862	NA	NA	NA	NA	NA	33.9333	NA	NA	NA	NA	NA	NA	NA	NA	NA
A2AJI0_EPAAPAS[Phospho (STY)]PAPS[Phospho (STY)]PVPS[Phospho (STY)]PTPAQPQK_	137.961	1686.77	745.433	79.1281	61.9067	1678.08	1743.24	110.176	2120.89	66.8584	160.549	1975.12	1862.84	1911.1	2005.24	2141.37	113.785	2440.25
A2AJI0_EPAAPAS[Phospho (STY)]PAPS[Phospho (STY)]PVPSPT[Phospho (STY)]PAQPQK_	871.563	1320.66	731.634	1303.41	NA	1515.87	NA	NA	NA	1483.95	1451.85	1727.43	NA	1761.11	NA	NA	2118.65	NA
A2AJI0_EPAAPAS[Phospho (STY)]PAPS[Phospho (STY)]PVPSPTPAQPQK_	NA	55.0203	32.3924	141.985	40.2964	118.177	120.829	29.0043	151.288	6.07217	158.025	NA	27.2253	161.158	172.341	126.12	27.2874	130.261
A2AJI0_LS[Phospho (STY)]TGSELSPK_	NA	NA	10.6724	92.9746	46.447	NA	33.1752	NA	141.685	NA	64.3594	67.7948	60.367	NA	NA	69.8481	93.6597	88.9204
A2AJI0_EPAAPAS[Phospho (STY)]PAPSPVPSPTPAQPQK_	NA	NA	NA	NA	NA	NA	NA	NA	NA	NA	NA	NA	NA	94.8898	NA	67.0635	42.5063	NA
A2AJI0_RQS[Phospho (STY)]LPASIRPR_	29.7711	100.919	39.1948	15.9484	NA	41.5676	28.0422	NA	104.309	26.8431	84.1032	17.9888	NA	66.5445	NA	14.2428	42.787	NA
A2AJI0_S[Phospho (STY)]RGPT[Phospho (STY)]PTATGPR_	NA	NA	NA	NA	NA	33.3314	NA	27.7513	NA	NA	NA	NA	50.4865	39.2659	NA	18.0954	47.1643	NA
A2AJI0_RKPGAGGS[Phospho (STY)]PALAR_	46.2329	98.0045	113.725	NA	NA	NA	NA	29.7667	71.2992	37.0993	145.888	134.906	NA	121.453	NA	69.5197	69.3954	60.7142
A2AJI0_QLPLEPGNPTGQIS[Phospho (STY)]PQPAPPQEEC[Carbamidomethyl (C)]PSSEAK_	63.9	NA	NA	NA	NA	NA	NA	NA	NA	NA	NA	24.7586	NA	NA	NA	NA	NA	NA
A2AJT4_SKFDS[Phospho (STY)]DEEDEDAENLEAVSSGK_	NA	97.3832	45.9867	NA	NA	NA	NA	25.4153	52.8187	NA	66.401	NA	NA	24.4434	NA	25.2616	NA	44.3929
A2AJT4_FDS[Phospho (STY)]DEEDEDAENLEAVSSGK_	NA	NA	NA	NA	NA	NA	NA	NA	14.8891	NA	NA	NA	NA	12.6881	NA	NA	NA	NA
A2AJT9_GNIYYQSYEHRS[Phospho (STY)]PS[Phospho (STY)]PNIR_	389.085	85.5321	194.578	296.041	171.061	304.415	242.705	231.165	330.747	234.281	81.5324	NA	NA	63.2149	NA	35.3164	NA	NA
A2AJT9_HRS[Phospho (STY)]LS[Phospho (STY)]PVPR_	541.017	165.228	511.309	850.405	712.937	852.243	799.566	617.749	695.635	593.438	193.587	160.903	274.218	115.51	178.848	135.815	184.481	155.764
A2AKB9_LSPS[Phospho (STY)]SSPR_	1215.11	680.79	748.304	NA	1225.47	NA	1439.59	1014.46	2187.85	864.71	1272.34	1784.49	NA	1237.15	1074.26	1579.91	1574.5	1196.19
A2AKB9_LS[Phospho (STY)]PSSSPR_	NA	NA	NA	NA	100.882	NA	84.6712	NA	231.698	NA	NA	NA	NA	NA	NA	NA	175.521	NA
A2ALS5;P47736_SS[Phospho (STY)]AIGIENIQEVQEK_	91.1581	37.58	NA	65.4171	44.799	110.069	67.4596	NA	91.3986	NA	NA	NA	NA	NA	NA	NA	NA	NA
A2ALS5;P47736_RS[Phospho (STY)]SAIGIENIQEVQEK_	NA	NA	NA	NA	NA	953.916	NA	497.91	NA	NA	NA	NA	NA	NA	NA	NA	NA	NA
A2ALS5;P47736_RSS[Phospho (STY)]AIGIENIQEVQEK_	1102.63	NA	17.0105	NA	NA	NA	823.989	NA	83.5767	604.143	NA	NA	NA	362.402	NA	NA	NA	NA
A2ALS5;P47736_SQS[Phospho (STY)]M[Oxidation (M)]DAM[Oxidation (M)]GLSNK_	49.4927	28.3747	28.9516	23.9795	30.2622	NA	NA	NA	NA	NA	NA	NA	NA	25.6864	NA	NA	NA	NA
A2ALS5;P47736_AAGISLIVPGKS[Phospho (STY)]PTR_	302.099	33.3721	123.294	153.607	NA	137.069	NA	12.392	82.4956	9.98226	NA	NA	NA	NA	NA	NA	NA	NA
A2ALS5;P47736_SENSSTQS[Phospho (STY)]SPEMPTTK_	NA	NA	21.7133	NA	NA	NA	NA	NA	NA	NA	NA	NA	NA	NA	NA	NA	NA	NA
A2ALS5;P47736_SQS[Phospho (STY)]MDAMGLSNK_	NA	NA	68.6814	NA	NA	NA	NA	NA	NA	NA	NA	44.3837	NA	NA	NA	NA	NA	NA
A2ALU4_KAPS[Phospho (STY)]PPPLGLPLR_	19.1811	31.0584	5.86392	NA	NA	10.5635	9.12769	NA	18.9926	0.347374	NA	NA	NA	2.66474	NA	NA	NA	NA
A2AMM0_GGYSPQEGGDPPT[Phospho (STY)]PEPLK_	158.224	177.925	70.657	64.1209	NA	95.9439	106.026	80.8419	187.773	40.9447	125.209	130.047	89.9782	96.4937	115.157	90.5688	72.9036	125.977
A2AMM0_GGY[Phospho (STY)]SPQEGGDPPTPEPLK_	NA	NA	NA	NA	NA	NA	NA	NA	NA	NA	NA	NA	NA	NA	28.9279	NA	NA	NA
A2APV2_S[Phospho (STY)]IEDLHR_	1781.87	198.329	1456.52	1886.92	1498.41	1817.59	1676.65	1668.5	1972.12	1667.92	318.974	253.864	216.101	143.551	162.019	186.396	202.101	144.264
A2APV2_GSNLPS[Phospho (STY)]PVGNSVSR_	169.289	NA	317.313	NA	NA	238.926	279.798	NA	209.173	NA	NA	NA	NA	NA	NA	NA	NA	NA
A2APV2_VRIS[Phospho (STY)]SSTPVVEDTQS_	120.586	NA	NA	NA	NA	61.9922	NA	NA	NA	NA	NA	NA	NA	NA	NA	NA	NA	NA
A2APV2_AQGPAIDLSS[Phospho (STY)]SK_	NA	NA	NA	NA	NA	NA	NA	NA	124.064	NA	NA	NA	NA	NA	NA	NA	NA	NA
A2APV2_AQGPAIDLS[Phospho (STY)]SSK_	NA	NA	NA	NA	NA	NA	NA	NA	NA	146.429	NA	NA	NA	NA	NA	NA	NA	NA
A2APV2_AQGPAIDLSSS[Phospho (STY)]K_	NA	NA	143.027	157.45	NA	NA	213.455	110.809	119.046	NA	NA	NA	NA	NA	NA	NA	NA	NA
A2APV2_GSNLPSPVGNSVS[Phospho (STY)]R_	NA	NA	NA	NA	NA	NA	NA	NA	NA	100.285	NA	NA	NA	NA	NA	NA	NA	NA
A2APV2_GSNLPSPVGNS[Phospho (STY)]VSR_	NA	NA	NA	NA	8.67367	NA	NA	33.0664	NA	NA	NA	NA	NA	NA	NA	NA	NA	NA
A2AQ07_AGLEDS[Phospho (STY)]EEDVEEAEVEAEDK_	663.6	323.036	280.599	488.935	416.173	541.129	512.573	407.52	614.276	406.139	303.698	138.149	216.76	321.061	255.633	161.73	252.489	266.891
A2AQ25_YPDSHLPTLGSKT[Phospho (STY)]PPAS[Phospho (STY)]PHR_	569.901	NA	562.472	777.066	458.95	810.682	481.835	297.425	507.413	256.752	101.579	105.349	NA	136.574	84.0244	NA	NA	NA
A2AQ25_S[Phospho (STY)]PPPPPPPPR_	1529.15	875.495	850.055	1227.27	723.052	1325.56	1155.36	1239.05	2566.55	1277.56	215.654	73.3049	142	77.7647	125.108	85.6752	251.108	108.027
A2AQ25_TRAS[Phospho (STY)]LPVVR_	202.663	133.365	NA	47.1519	NA	NA	NA	NA	338.8	NA	110.004	93.8324	NA	65.6599	50.3516	NA	NA	51.4663
A2AQ25_IPALSPS[Phospho (STY)]SGK_	NA	NA	NA	82.5515	NA	NA	NA	47.7619	NA	NA	NA	NA	NA	NA	NA	NA	NA	NA
A2AQ25_IPALS[Phospho (STY)]PSSGK_	NA	NA	NA	NA	NA	NA	NA	42.9503	NA	NA	NA	NA	NA	NA	31.6423	NA	NA	NA
A2AQ25_S[Phospho (STY)]PPPPPPPPRR_	58.6428	29.5739	125.98	160.624	96.8158	194.91	124.724	52.6879	154.326	131.249	46.6285	NA	7.16296	7.05543	8.42501	23.159	22.0268	17.7187
A2AQ25_PSIASTPLS[Phospho (STY)]PQAGR_	NA	NA	NA	NA	NA	NA	NA	NA	NA	NA	NA	NA	39.8078	34.6062	NA	NA	23.5195	NA
A2AQ25_SIS[Phospho (STY)]PSPSAILER_	42.4509	86.5395	NA	NA	NA	NA	NA	NA	76.3274	NA	38.5073	NA	NA	NA	NA	NA	NA	19.4226
A2AQ25_IGGKS[Phospho (STY)]PPPPPPPPR_	1040.72	127.86	833.596	822.948	448.669	910.81	746.045	831.09	1418.73	718.24	100.537	101.495	77.4675	95.6888	30.7346	32.4927	84.5669	79.8827
A2AQ25_AAPTTSSSSSPPSPAS[Phospho (STY)]PTSLNQGAR_	NA	NA	NA	NA	NA	NA	NA	NA	161.733	NA	NA	NA	NA	NA	NA	NA	NA	NA
A2AQ25_YPDSHLPTLGSKT[Phospho (STY)]PPASPHR_	283.97	NA	NA	NA	NA	NA	63.7028	NA	NA	NA	NA	NA	NA	NA	NA	NA	NA	NA
A2AQ25_YPDSHLPTLGS[Phospho (STY)]KTPPASPHR_	NA	NA	NA	NA	NA	NA	NA	14.4653	NA	NA	NA	NA	NA	NA	NA	NA	NA	NA
A2AQ25_HQEETAHAPGQPLHC[Carbamidomethyl (C)]STGS[Phospho (STY)]PGDVK_	NA	NA	NA	NA	NA	NA	NA	NA	NA	NA	NA	NA	NA	NA	NA	NA	NA	4.96543
A2AQ25_VSS[Phospho (STY)]EDPGPTPQTR_	NA	NA	NA	NA	NA	NA	NA	NA	NA	NA	NA	NA	42.9923	NA	NA	NA	NA	NA
A2AQ25_AAPTTSSSSSPPS[Phospho (STY)]PASPTSLNQGAR_	NA	NA	NA	NA	NA	NA	NA	NA	NA	NA	NA	NA	NA	NA	NA	NA	NA	27.0112
A2ASS6_S[Phospho (STY)]PEPVTSHPK_	172.047	42.3464	126.591	233.357	170.986	105.51	215.975	208.427	278.319	171.234	54.4473	79.0632	99.8341	33.2437	55.28	75.0762	68.5684	51.3055
A2ASS6_KPAAPPVTVPEAPEEVFS[Phospho (STY)]EDEETLAPPQEPEAPPAK_	NA	NA	NA	NA	NA	NA	NA	NA	255.761	NA	NA	NA	NA	69.4579	26.3133	NA	NA	NA
A2ASS6_KLS[Phospho (STY)]ETVEETEGNSFK_	20.4148	62.0233	41.7937	125.471	21.6066	148.047	7.41952	56.3626	170.429	NA	69.2375	53.7061	17.5117	13.0555	NA	NA	7.93893	22.9626
A2ASS6_LVC[Carbamidomethyl (C)]HENTVSLEVS[Phospho (STY)]NLELEDTANYTC[Carbamidomethyl (C)]K_	NA	NA	NA	50.831	NA	NA	NA	NA	NA	53.5497	NA	20.8622	NA	NA	10.8269	NA	NA	NA
A2ASS6_THTLTVMTDEQEDEGVYTC[Carbamidomethyl (C)]VAT[Phospho (STY)]NEVGEVESSSK_	NA	NA	NA	NA	NA	NA	NA	NA	NA	NA	NA	NA	NA	NA	NA	32.8281	NA	NA
A2ASS6_AVS[Phospho (STY)]PTETKPTEK_	41.3913	NA	NA	NA	NA	NA	NA	48.419	42.7159	39.8988	NA	NA	39.5776	NA	NA	NA	NA	NA
A2ASS6_YSS[Phospho (STY)]PPAHVK_	105.722	NA	NA	NA	NA	NA	NA	NA	NA	NA	NA	NA	NA	NA	NA	NA	NA	NA
A2ASS6_T[Phospho (STY)]PSPDYDLYYYR_	NA	NA	26.2333	NA	NA	NA	NA	NA	37.3502	NA	NA	14.8445	NA	NA	NA	NA	NA	NA
A2ASS6_TPS[Phospho (STY)]PDYDLYYYR_	NA	NA	NA	NA	NA	NA	25.3225	NA	NA	NA	NA	NA	NA	NA	NA	NA	NA	NA
A2ASS6_RT[Phospho (STY)]PSPDYDLYYYR_	NA	NA	NA	NA	11.6076	NA	NA	NA	47.2608	NA	NA	NA	NA	NA	NA	NA	NA	NA
A2ASS6_IAIITQREES[Phospho (STY)]PPPAVPEIPK_	115.188	NA	NA	NA	NA	22.1273	NA	NA	NA	NA	NA	NA	NA	NA	NA	NA	NA	NA
A2AWT3;Q14CW9_LQWDGSSDLS[Phospho (STY)]PSDSGSSK_	NA	NA	NA	NA	237.544	NA	NA	NA	NA	235.801	NA	143.522	204.783	217.124	NA	176.408	233.629	197.935
A2AWT3;Q14CW9_LQWDGSSDLSPSDSGS[Phospho (STY)]SK_	NA	NA	NA	NA	NA	NA	NA	NA	105.758	NA	NA	NA	NA	NA	NA	NA	NA	NA
A2AWT3;Q14CW9_SES[Phospho (STY)]DQEDNDDINDNDWSYGSEK_	97.6105	NA	NA	NA	NA	NA	73.5653	NA	69.4835	114.228	NA	NA	NA	NA	NA	NA	NA	NA
A2AWT3;Q14CW9_S[Phospho (STY)]ESDQEDNDDINDNDWSYGSEK_	NA	NA	NA	NA	39.6564	68.4926	NA	NA	NA	NA	NA	NA	NA	NA	21.8281	NA	NA	NA
A2RRP1_AGEEDEGEEDS[Phospho (STY)]DSDYEISAK_	792.929	406.327	305.777	661.876	577.719	566.578	NA	473.737	718.734	534.794	479.002	283.442	NA	NA	389.039	NA	NA	339.345
A2RRP1_AGEEDEGEEDSDSDY[Phospho (STY)]EISAK_	NA	NA	NA	NA	NA	NA	732.885	NA	NA	NA	NA	NA	362.243	285.322	NA	NA	NA	NA
A2RRP1_AGEEDEGEEDSDS[Phospho (STY)]DYEISAK_	NA	NA	NA	NA	NA	NA	NA	NA	NA	NA	NA	NA	312.611	NA	NA	NA	NA	NA
A2RRP1_AGEEDEGEEDS[Phospho (STY)]DSDY[Phospho (STY)]EISAK_	325.792	134.792	NA	NA	NA	NA	NA	NA	NA	NA	NA	NA	NA	NA	NA	NA	NA	NA
A2RRP1_AGEEDEGEEDS[Phospho (STY)]DS[Phospho (STY)]DYEISAK_	NA	NA	NA	246.19	NA	270.848	NA	NA	251.919	NA	NA	NA	NA	NA	NA	NA	NA	NA
A2RSJ4_SM[Oxidation (M)]S[Phospho (STY)]VDLSHAPLK_	74.1167	65.2358	NA	NA	NA	NA	NA	NA	NA	NA	18.3829	48.5143	15.9785	NA	NA	NA	NA	NA
A2RU67_SPLGEAPEPDS[Phospho (STY)]DAEVAEAAK_	529	214.768	293.577	417.362	NA	491.239	401.69	253.411	424.954	NA	NA	126.259	98.8449	NA	125.1	NA	NA	135.588
A3KN83;Q689Z5_S[Phospho (STY)]IDPDSIQSALLASGLGSK_	NA	34.662	NA	NA	NA	14.8853	NA	NA	NA	NA	9.78833	NA	NA	NA	NA	NA	NA	NA
A3KN83;Q689Z5_LYSLLGIDLTAPS[Phospho (STY)]NNSSPR_	NA	9.50055	NA	NA	NA	NA	NA	NA	NA	NA	NA	NA	NA	NA	NA	NA	NA	NA
A4D126_AKLVEGS[Phospho (STY)]PDLWK_	1970.73	130.368	1623.06	NA	1487.33	1120.95	2082.55	1123.75	2493.91	1292.28	140.318	159.79	NA	164.362	114.926	113.984	NA	NA
A4D1S0_VRQPEGPES[Phospho (STY)]SPSPAGAVEK_	NA	NA	NA	NA	NA	NA	NA	NA	NA	123.425	NA	NA	NA	NA	NA	NA	NA	NA
A4D1S0_KPPS[Phospho (STY)]PRPGSPR_	NA	NA	NA	NA	NA	141.915	88.7356	NA	322.567	NA	NA	NA	NA	NA	NA	NA	NA	NA
A4D1S0_VKPVGAAGGSSTPS[Phospho (STY)]PRPSTR_	NA	NA	NA	NA	NA	NA	NA	NA	126.732	NA	NA	NA	NA	NA	NA	NA	NA	NA
A4D1S0_VRQPEGPESS[Phospho (STY)]PSPAGAVEK_	115.478	NA	NA	NA	58.6952	NA	NA	NA	NA	NA	NA	NA	NA	NA	NA	NA	NA	NA
A4D1S0_KPPSPRPGS[Phospho (STY)]PR_	152.644	NA	29.2653	NA	NA	NA	NA	NA	NA	NA	NA	NA	NA	NA	NA	NA	NA	NA
A4D1S0_RS[Phospho (STY)]PLAAAR_	43.0999	NA	23.1044	17.2124	41.2478	30.1628	36.3855	41.4426	52.5234	32.641	NA	NA	NA	NA	NA	NA	NA	NA
A4D1S0_VPPLSLGYGVC[Carbamidomethyl (C)]PEPPS[Phospho (STY)]PGPALVK_	28.018	NA	11.5805	NA	NA	1.9327	NA	NA	NA	NA	NA	NA	NA	NA	NA	NA	NA	NA
A5PL33_EGPGALGGEPSPPTHS[Phospho (STY)]PSR_	450.325	NA	NA	NA	271.351	415.781	NA	NA	NA	NA	NA	NA	NA	NA	NA	NA	NA	NA
A5PL33_EGPGALGGEPS[Phospho (STY)]PPTHSPSR_	NA	NA	NA	NA	NA	NA	NA	NA	NA	NA	NA	NA	NA	203.789	NA	NA	NA	NA
A5PL33_ADLGPGS[Phospho (STY)]PPWAVK_	31.5494	29.6136	41.8804	56.5935	19.1887	48.2657	18.1352	NA	109.238	13.1931	NA	27.6574	NA	10.0292	NA	25.2742	NA	14.6727
A6H619_EVS[Phospho (STY)]PAPATQGESR_	NA	NA	NA	51.7066	NA	NA	66.1481	48.7036	95.9737	NA	117.992	NA	111.587	NA	90.0807	117.051	142.625	NA
A6H619_GSAEGTS[Phospho (STY)]DLEQEGLGEIEPTEIR_	102.778	NA	NA	NA	NA	NA	NA	NA	NA	NA	NA	NA	NA	NA	NA	NA	NA	NA
A6H619_GS[Phospho (STY)]AEGTSDLEQEGLGEIEPTEIR_	NA	NA	NA	NA	NA	NA	NA	NA	NA	NA	NA	NA	NA	NA	NA	19.994	NA	NA
A6H8H2_VPS[Phospho (STY)]GLFDTNNR_	212.988	304.976	NA	NA	NA	165.672	NA	NA	510.568	NA	304.151	NA	285.634	361.594	353.984	323.29	248.077	227.24
A6H8H2_TS[Phospho (STY)]PPHVTR_	NA	NA	NA	NA	NA	80.9074	NA	NA	NA	NA	NA	63.7594	NA	NA	NA	NA	NA	NA
A6H8H2_HLQPTPEPQS[Phospho (STY)]PTEPPAWGSSIVK_	NA	NA	NA	NA	39.682	NA	NA	NA	424.955	NA	NA	NA	NA	NA	NA	NA	NA	64.7138
A6H8H2_SSPNSSLGSVVNSLS[Phospho (STY)]GLK_	NA	30.1127	NA	6.91629	NA	9.34183	13.8415	5.59079	34.3948	NA	NA	NA	NA	1.84362	NA	NA	NA	NA
A6H8H2_LFSPVIS[Phospho (STY)]R_	NA	NA	NA	NA	NA	1.00044	NA	NA	NA	NA	NA	NA	NA	NA	NA	NA	NA	NA
A6ND36_S[Phospho (STY)]VDEIAK_	177.982	NA	104.101	239.655	224.04	170.185	246.856	264.739	154.806	195.304	9.40444	24.0214	62.7417	55.5039	38.5544	35.0494	28.9158	25.0395
A6ND36_LLPDPGS[Phospho (STY)]PR_	611.677	75.3051	372.92	412.106	415.247	635.308	415.505	321.734	616.077	421.384	42.0554	81.7797	52.6453	98.3265	51.1675	45.7873	24.075	61.0994
A6ND36_RHS[Phospho (STY)]EQVANGPTPPPR_	167.681	29.4229	125.173	170.285	141.665	230.692	135.132	131.868	172.668	133.394	34.0405	NA	18.6342	NA	35.1632	15.389	3.15358	NA
A6ND36_RQLS[Phospho (STY)]APHITR_	45.6173	NA	17.1681	NA	NA	NA	0.587614	NA	72.8046	NA	NA	NA	NA	NA	NA	NA	NA	NA
A6ND36_QLS[Phospho (STY)]APHITR_	64.4955	NA	NA	28.3438	NA	29.1734	51.0071	NA	NA	NA	NA	NA	NA	NA	NA	NA	NA	NA
A6ND36_S[Phospho (STY)]DRS[Phospho (STY)]IPQLDLGWPDTIAYR_	509.944	51.8148	73.6263	116.559	12.9953	179.785	209.689	NA	172.063	29.6327	NA	NA	NA	NA	NA	NA	NA	NA
A6ND36_S[Phospho (STY)]IPQLDLGWPDTIAYR_	91.8406	NA	NA	NA	NA	NA	NA	NA	NA	NA	NA	NA	NA	NA	NA	NA	NA	NA
A6NDB9_VPEVVQTSS[Phospho (STY)]PR_	NA	NA	86.0293	NA	NA	NA	NA	NA	NA	NA	NA	NA	NA	18.5211	NA	NA	NA	NA
A6NDB9_VPEVVQT[Phospho (STY)]SSPR_	NA	NA	NA	NA	NA	125.533	NA	NA	NA	NA	NA	NA	NA	NA	NA	NA	40.1353	NA
A6NDB9_ERGDES[Phospho (STY)]PLGAEGAK_	78.1491	39.6961	52.3405	90.3299	66.0378	74.9101	66.5982	63.1614	137.424	57.8455	34.2889	26.2985	35.8926	NA	25.7333	NA	39.434	NA
A6NEL2_GS[Phospho (STY)]PGQRPPVPAAAAAGAQAR_	97.2615	53.5374	62.7693	80.952	35.0188	123.571	106.004	86.5331	157.599	39.5222	48.6852	47.5508	49.4376	27.2821	37.65	26.536	32.9121	25.8447
A6NEL2_AS[Phospho (STY)]PPALLPGPAPR_	589.221	438.113	275.078	416.848	286.913	416.725	388.58	212.553	648.992	259.992	157.155	87.0992	71.7694	171.327	117.938	40.9684	92.3854	67.8987
A6NEL2_EPPAAAPSAGGAAPC[Carbamidomethyl (C)]S[Phospho (STY)]PR_	NA	NA	NA	NA	NA	48.7702	NA	NA	NA	NA	NA	NA	NA	NA	NA	NA	NA	NA
A6NF01_APPTLQAETTTKPQATSAPS[Phospho (STY)]PAPK_	NA	NA	NA	83.1848	NA	NA	38.0574	NA	120.365	NA	NA	NA	NA	NA	NA	NA	NA	NA
A6NF01_APPTLQAETTTKPQATS[Phospho (STY)]APSPAPK_	NA	NA	NA	NA	0.533555	NA	NA	NA	NA	NA	NA	NA	NA	NA	NA	NA	NA	NA
A6NFI3_[Acetyl (Protein N-term)]AALHTTPDS[Phospho (STY)]PAAQLER_	4111.43	2026.72	3070.62	2671.05	1864.71	2915.67	2292.36	1599.62	4859.15	2059.45	1626.71	1513.35	725.331	1644.21	943.976	787.48	714.29	1420.25
A6NFI3_S[Phospho (STY)]PVLQEK_	165.418	111.968	168.769	209.979	209.941	233.184	292.15	244.513	250.893	182.393	103.351	109.099	147.015	131.888	86.211	136.192	122.7	112.964
A6NFI3_AEDGS[Phospho (STY)]EC[Carbamidomethyl (C)]DPDQEEEEEEEEK_	25.4941	3.24655	12.0594	31.7127	5.43931	6.84482	5.12646	16.3985	32.5054	12.7558	10.5492	3.09636	29.4352	9.92305	6.71431	10.984	3.56215	4.52051
A6NFI3_[Acetyl (Protein N-term)]AALHTT[Phospho (STY)]PDS[Phospho (STY)]PAAQLER_	NA	NA	77.4991	NA	NA	NA	NA	NA	NA	NA	NA	NA	NA	45.0303	34.0891	NA	NA	NA
A6NKD9_SS[Phospho (STY)]IDSQASLSGPLSGGAPGAGAR_	NA	NA	NA	138.58	104.196	NA	NA	NA	NA	NA	NA	90.5539	NA	NA	NA	NA	NA	NA
A6NKD9_SSIDSQAS[Phospho (STY)]LSGPLSGGAPGAGAR_	NA	125.336	NA	NA	NA	NA	NA	NA	NA	NA	NA	NA	NA	NA	NA	NA	NA	NA
A6NKD9_S[Phospho (STY)]IPNGLHDPSSTYIR_	2437.88	628.039	1275.5	1737.62	79.6647	1843.41	1460.43	1069.32	2329	938.367	NA	48.3851	NA	524.867	329.633	230.108	NA	303.507
A6NKD9_S[Phospho (STY)]LDDLSAPPHHR_	NA	NA	24.5818	573.783	80.7894	NA	NA	129.301	902.708	76.9536	203.761	NA	NA	NA	NA	NA	105.857	NA
A6NKF1_TLEEVVM[Oxidation (M)]AEEEDEGTDRPGS[Phospho (STY)]PA_	2795.03	166.64	785.895	952.499	344.854	1347.27	990.202	706.571	1701.06	616.477	218.679	97.0662	50.0445	264.994	114.306	106.676	73.139	159.358
A6NKF1_TLEEVVM[Oxidation (M)]AEEEDEGT[Phospho (STY)]DRPGSPA_	NA	NA	NA	NA	NA	NA	NA	NA	NA	NA	NA	NA	8.82449	NA	NA	NA	NA	NA
A6NKF1_TLEEVVMAEEEDEGTDRPGS[Phospho (STY)]PA_	974.994	202.057	504.321	737.996	77.7544	543.075	536.045	91.2979	823.297	262.551	141.036	70.1815	NA	74.7325	44.2867	NA	53.0481	13.4677
A6NKF1_TLEEVVMAEEEDEGT[Phospho (STY)]DRPGSPA_	NA	NA	NA	NA	NA	NA	NA	NA	NA	NA	15.0373	NA	NA	NA	NA	NA	NA	40.1673
A6NMK8_NS[Phospho (STY)]LESVEFVK_	90.1728	NA	NA	64.4314	NA	62.8227	NA	NA	NA	51.6775	NA	NA	NA	NA	NA	NA	NA	NA
A6NMK8_NIAIQTSPS[Phospho (STY)]LR_	NA	NA	NA	33.7476	NA	NA	NA	NA	NA	NA	NA	NA	NA	NA	NA	NA	NA	NA
A6NMK8_NIAIQTS[Phospho (STY)]PSLR_	NA	NA	NA	NA	NA	NA	12.8357	NA	NA	NA	NA	NA	NA	NA	NA	NA	NA	NA
A6NMK8_NIAIQT[Phospho (STY)]SPSLRK_	NA	NA	NA	NA	NA	NA	18.1632	NA	NA	NA	NA	NA	NA	NA	NA	NA	NA	NA
A6QL64_ATS[Phospho (STY)]DEEDSVLSIAR_	NA	NA	NA	NA	38.4598	NA	NA	NA	NA	51.6433	NA	NA	NA	NA	NA	NA	NA	NA
A6X8Z5_S[Phospho (STY)]M[Oxidation (M)]DSLC[Carbamidomethyl (C)]SVPVEGK_	NA	100.708	NA	100.368	NA	108.175	NA	76.4706	NA	83.0659	NA	NA	65.4945	58.6125	123.887	NA	81.3478	132.163
A6X8Z5_DDSPSSLGS[Phospho (STY)]PEEEQPK_	NA	NA	NA	NA	42.0276	NA	NA	NA	NA	NA	NA	NA	NA	NA	63.4626	NA	NA	NA
A6X8Z5_RNS[Phospho (STY)]APVSVSAVR_	167.838	249.266	111.968	NA	NA	247.412	218.141	210.608	NA	201.042	225.893	238.84	244.024	NA	138.347	NA	371.167	NA
A6X8Z5_GPGLPS[Phospho (STY)]PTK_	NA	193.009	NA	NA	NA	NA	NA	NA	NA	NA	190.226	134.408	113.501	NA	35.6659	82.3266	54.8241	NA
A6X8Z5_T[Phospho (STY)]SPIPESSPAPFPFPEAPGSLPSSSAPR_	402.138	NA	NA	NA	NA	114.08	NA	NA	NA	NA	NA	NA	NA	NA	NA	NA	NA	NA
A6X8Z5_NLS[Phospho (STY)]PPLTPAPPPPTPLEEEPEVLLSK_	208.524	NA	NA	40.7726	NA	4.88841	NA	NA	94.9287	NA	NA	NA	NA	NA	NA	NA	NA	NA
A6X8Z5_ENS[Phospho (STY)]LPEIVPPPFHTVLELPDNK_	NA	150.008	NA	NA	NA	NA	NA	NA	NA	NA	NA	NA	NA	NA	NA	NA	NA	NA
A6X919_S[Phospho (STY)]SPPPLSGASEVDAGELGSER_	NA	NA	NA	NA	NA	NA	NA	NA	NA	NA	NA	NA	NA	NA	262.878	NA	NA	NA
A6X919_SS[Phospho (STY)]PPPLSGASEVDAGELGSER_	NA	NA	NA	252.193	151.835	NA	227.852	NA	370.922	105.772	NA	NA	108.162	NA	242.658	NA	NA	156.743
A7E2V4_GWGS[Phospho (STY)]PGRPK_	416.763	119.184	150.831	204.062	131.769	194.148	210.249	116.102	328.332	177.249	106.015	89.7069	59.5079	25.1018	56.6499	51.2795	57.6652	55.4091
A7E2V4_HTGMASIDSSAPET[Phospho (STY)]TSDSSPTLSR_	NA	63.1957	NA	NA	NA	NA	NA	NA	NA	NA	NA	NA	NA	NA	NA	NA	NA	NA
A7E2V4_HTGMASIDSSAPETTSDSS[Phospho (STY)]PTLSR_	NA	63.5075	124.292	146.587	NA	NA	NA	NA	156.036	NA	NA	100.893	NA	NA	NA	NA	NA	NA
A7E2V4_PQTLSSFY[Phospho (STY)]SSSRPTTASQRSPSK_	NA	20.5159	NA	NA	NA	NA	NA	NA	NA	NA	NA	NA	NA	NA	NA	NA	14.9067	NA
A7E2V4_AGGNSSTSIFTHPSS[Phospho (STY)]SGGHQGPHR_	22.021	NA	NA	NA	NA	NA	NA	NA	NA	NA	NA	NA	NA	NA	NA	NA	NA	NA
A7E2V4_PQTLSSFYSSSRPTTASQRS[Phospho (STY)]PSK_	NA	19.0219	NA	NA	NA	NA	NA	NA	NA	NA	NA	NA	NA	NA	NA	NA	NA	NA
A7KAX9_S[Phospho (STY)]EESLTSLHAVDGDSK_	423.873	319.505	327.584	457.605	321.135	461.155	444.213	329.705	544.269	376.977	324.894	255.104	270.412	294.19	364.925	362.042	288.837	287.31
A7KAX9_DATNRS[Phospho (STY)]PTQIVK_	NA	NA	NA	127.595	65.757	NA	NA	NA	NA	NA	90.5755	NA	NA	NA	NA	NA	41.0097	NA
A7KAX9_VVYAFS[Phospho (STY)]PK_	1111.2	607.682	1050.24	864.193	704.159	767.431	598.125	634.423	1878.44	867.089	816.114	670.258	250.03	573.771	372.045	NA	356.782	631.482
A7KAX9_S[Phospho (STY)]PTPPNLPSDK_	NA	NA	298.174	370.666	NA	NA	NA	NA	NA	NA	NA	NA	NA	NA	NA	NA	NA	335.735
A7KAX9_SPT[Phospho (STY)]PPNLPSDK_	259.082	229.959	NA	276.329	192.057	NA	207.104	NA	601.702	175.05	210.045	136.074	NA	NA	NA	NA	144.616	NA
A7KAX9_S[Phospho (STY)]LLVSSPSTK_	NA	104.138	NA	NA	NA	NA	NA	NA	NA	90.7647	NA	NA	NA	NA	NA	NA	57.0374	63.7381
A7KAX9_SLLVSSPST[Phospho (STY)]K_	185.247	NA	203.138	NA	NA	NA	NA	NA	NA	NA	74.4905	73.8801	27.7272	50.9504	39.1268	47.7726	NA	40.4676
A7KAX9_SLLVSSPS[Phospho (STY)]TK_	NA	NA	NA	NA	NA	NA	NA	173.08	NA	330.211	NA	NA	NA	NA	NA	NA	NA	NA
A7KAX9_DATNRSPT[Phospho (STY)]QIVK_	NA	NA	NA	NA	NA	70.6332	50.6508	NA	NA	NA	NA	23.8324	NA	NA	NA	NA	NA	NA
A7KAX9_FYSGDQPPSYLGAS[Phospho (STY)]VDK_	64.297	37.9822	47.2918	51.6521	24.7452	32.3619	48.7648	18.9352	117.779	NA	20.1623	19.0921	3.22261	24.6017	21.3853	14.7179	NA	32.4238
A7KAX9_SAKSEESLTS[Phospho (STY)]LHAVDGDSK_	NA	NA	NA	NA	NA	NA	NA	NA	NA	63.9042	NA	NA	NA	NA	NA	NA	NA	NA
A7KAX9_FYSGDQPPSY[Phospho (STY)]LGASVDK_	NA	NA	NA	NA	NA	NA	NA	20.8558	NA	9.65191	NA	NA	NA	NA	NA	NA	44.4433	33.4853
A7KAX9_DAETGSSQC[Carbamidomethyl (C)]QTPGSTASSEPVS[Phospho (STY)]PLQEK_	171.367	77.3793	106.388	120.319	165.318	128.939	149.284	192.819	181.107	152.297	NA	14.2023	47.3499	NA	52.3194	33.629	60.5317	59.2201
A7KAX9_LSPFFTLDLS[Phospho (STY)]PTEDK_	13.2923	8.98381	3.55331	NA	NA	0.449799	NA	NA	NA	NA	NA	NA	NA	NA	NA	NA	NA	NA
A7MCY6_AYGSELYGPGRPLS[Phospho (STY)]PR_	136.485	18.7046	NA	NA	43.7452	44.9022	51.5961	NA	183.316	45.4187	NA	NA	NA	22.9617	NA	NA	NA	NA
A7MCY6_AYGSELY[Phospho (STY)]GPGRPLSPR_	NA	NA	NA	104.714	47.0091	NA	NA	NA	NA	NA	NA	NA	NA	NA	NA	NA	NA	NA
A8CG34_SSS[Phospho (STY)]M[Oxidation (M)]SSLTGAYTSGIPSSSR_	NA	NA	1178.91	NA	NA	NA	NA	NA	NA	NA	NA	NA	NA	NA	NA	NA	NA	NA
A8CG34_S[Phospho (STY)]SSM[Oxidation (M)]SSLTGAYTSGIPSSSR_	NA	NA	1176.06	NA	NA	NA	NA	NA	NA	NA	NA	NA	NA	NA	NA	NA	NA	NA
A8CG34_SSS[Phospho (STY)]M[Oxidation (M)]SS[Phospho (STY)]LTGAYTSGIPSSSR_	NA	NA	NA	NA	NA	NA	NA	893.467	NA	NA	NA	NA	NA	NA	NA	NA	NA	NA
A8CG34_SSS[Phospho (STY)]M[Oxidation (M)]S[Phospho (STY)]SLTGAYTSGIPSSSR_	NA	NA	NA	NA	NA	NA	NA	NA	NA	224.643	NA	NA	NA	NA	NA	NA	NA	NA
A8CG34_SSSMSS[Phospho (STY)]LTGAYTSGIPSSSR_	NA	NA	NA	NA	NA	567.652	NA	NA	NA	NA	NA	NA	NA	NA	NA	NA	NA	NA
A8CG34_SSSMSSLT[Phospho (STY)]GAYTSGIPSSSR_	NA	NA	NA	NA	NA	NA	NA	NA	NA	NA	NA	NA	NA	NA	NA	47.9277	NA	NA
A8CG34_HDSS[Phospho (STY)]GS[Phospho (STY)]GHS[Phospho (STY)]AFEPLVASGVPASFVPK_	NA	NA	NA	NA	NA	NA	329.308	NA	369.3	NA	NA	27.2374	NA	NA	NA	NA	NA	NA
A8CG34_HDS[Phospho (STY)]S[Phospho (STY)]GSGHSAFEPLVASGVPASFVPK_	1135.21	NA	NA	NA	NA	NA	357.284	NA	497.022	47.3115	NA	NA	NA	NA	NA	11.4444	NA	NA
A8CG34_TLFAS[Phospho (STY)]PPAK_	42.9356	NA	58.6913	NA	27.0974	15.4739	NA	9.39306	NA	NA	NA	NA	NA	NA	NA	NA	NA	NA
A8CG34_HDSSGSGHS[Phospho (STY)]AFEPLVASGVPASFVPK_	608.112	NA	NA	NA	NA	NA	NA	NA	NA	NA	NA	NA	NA	NA	NA	NA	NA	NA
A8K0Z3;A8MWX3;C4AMC7;Q6VEQ5_QDDSSSSAS[Phospho (STY)]PSVQGAPR_	8.02963	32.3825	NA	NA	NA	NA	NA	NA	NA	NA	NA	47.5741	NA	20.1677	NA	7.3336	55.6421	27.482
A8K0Z3;A8MWX3;C4AMC7;Q6VEQ5_QDDSSSSASPS[Phospho (STY)]VQGAPR_	NA	20.6958	NA	NA	NA	NA	NA	NA	NA	NA	14.4892	NA	NA	NA	NA	NA	NA	NA
A8K855_HQFGNHIEGSPERDPSPVPKPS[Phospho (STY)]PK_	106.496	NA	NA	NA	NA	NA	NA	NA	53.1323	NA	NA	NA	NA	NA	NA	NA	NA	NA
A8MT19;Q8IUC4_SAS[Phospho (STY)]TLC[Carbamidomethyl (C)]LPSVGAAR_	NA	NA	NA	NA	NA	NA	75.7796	NA	NA	NA	NA	NA	NA	NA	NA	NA	NA	NA
A8MT19;Q8IUC4_KLS[Phospho (STY)]FLSWGTNK_	40.6881	NA	NA	NA	NA	13.6982	NA	NA	NA	NA	NA	NA	NA	NA	NA	NA	NA	NA
A8MT70;Q0P5X5_AALLVC[Carbamidomethyl (C)]LEC[Carbamidomethyl (C)]GEDY[Phospho (STY)]C[Carbamidomethyl (C)]SGC[Carbamidomethyl (C)]FAK_	NA	NA	NA	NA	NA	NA	NA	NA	NA	NA	NA	NA	NA	NA	8.16331	NA	NA	NA
A8MW92_QHDYSDY[Phospho (STY)]EDSSLEFLER_	21.8043	NA	NA	NA	NA	NA	NA	NA	40.9941	NA	NA	NA	NA	NA	NA	NA	NA	NA
B1AUH1;Q92729_SGGVTEASSLLGGS[Phospho (STY)]PR_	NA	35.4052	NA	NA	NA	NA	NA	NA	NA	NA	NA	45.3066	26.2153	NA	19.3163	5.26277	49.8981	20.5177
B1AUR6_NPASVPS[Phospho (STY)]M[Oxidation (M)]TPLR_	NA	NA	NA	NA	3132.71	NA	NA	NA	NA	NA	NA	NA	NA	NA	NA	NA	NA	NA
B1AXD8;Q53H80_RTLDFDPLLS[Phospho (STY)]PAS[Phospho (STY)]PK_	130.072	39.2993	41.0748	86.603	32.8108	101.104	82.9118	25.6654	129.967	41.9541	10.5797	NA	NA	NA	NA	7.69717	6.26916	NA
B1AXD8;Q53H80_RTLDFDPLLSPAS[Phospho (STY)]PK_	198.69	68.8952	101.673	28.5026	NA	92.7738	17.9902	6.11384	312.962	NA	28.9623	4.47084	NA	17.4304	NA	NA	NA	8.92946
B1AXD8;Q53H80_TLDFDPLLSPAS[Phospho (STY)]PK_	83.1152	22.2326	23.1559	NA	14.0428	27.3155	NA	NA	95.2387	NA	NA	NA	NA	NA	NA	NA	NA	NA
B1AXH1_SLS[Phospho (STY)]VPTDSGVTSVDYDEEQK_	53.5369	64.0893	32.7026	NA	19.1344	NA	35.8865	NA	72.2772	NA	36.6281	19.5838	NA	NA	15.8688	NA	11.6074	NA
B1AZP2;Q9Y2H0_QNS[Phospho (STY)]ATESADSIEIYVPEAQTR_	3469.34	1874.17	3004.7	2542.66	1964.99	3874.42	3033.78	2184.04	5408.54	1970.85	1732.1	1252.6	599.849	1541.2	600.948	658.528	NA	1247.58
B1AZP2;Q9Y2H0_QNSAT[Phospho (STY)]ESADSIEIYVPEAQTR_	NA	NA	NA	NA	NA	NA	NA	NA	NA	NA	NA	NA	384.045	NA	NA	NA	NA	NA
B1AZP2;Q9Y2H0_SEVTSQSGLSNSSDSLDSSTRPPS[Phospho (STY)]VTR_	NA	77.8056	NA	NA	NA	NA	NA	NA	NA	NA	NA	NA	NA	NA	NA	NA	NA	NA
B1AZP2;Q9Y2H0_SEVTSQSGLSNSSDS[Phospho (STY)]LDSSTRPPSVTR_	255.737	NA	NA	NA	NA	NA	NA	117.426	NA	NA	NA	NA	NA	NA	NA	NA	NA	NA
B1AZP2;Q9Y2H0_ANSWQLVET[Phospho (STY)]PEK_	1403.96	608.218	973.245	1068.89	714.378	1076.43	747.603	615.953	1904.72	815.588	597.254	501.663	209.633	470.898	360.566	221.131	278.223	440.169
B1AZP2;Q9Y2H0_SEVTSQSGLS[Phospho (STY)]NSSDSLDSSTRPPSVTR_	NA	NA	NA	NA	NA	NA	NA	NA	NA	NA	49.1276	NA	NA	NA	NA	NA	NA	NA
B1AZP2;Q9Y2H0_SEVTSQSGLSNSSDSLDSSTRPPS[Phospho (STY)]VT[Phospho (STY)]R_	NA	NA	NA	70.0271	NA	61.7534	NA	30.8812	NA	NA	12.1593	NA	NA	16.6969	NA	NA	NA	NA
B2RBV5_EEPGSPLS[Phospho (STY)]PAPR_	NA	NA	NA	NA	NA	NA	284.922	NA	NA	NA	NA	195.848	NA	NA	NA	NA	NA	NA
B2RBV5_EEPGS[Phospho (STY)]PLSPAPR_	NA	NA	292.188	NA	NA	NA	NA	NA	NA	NA	282.281	NA	NA	NA	NA	NA	NA	NA
B2RUJ5;Q02410_M[Oxidation (M)]DS[Phospho (STY)]YEQEEDIDQIVAEVK_	NA	NA	10.6366	NA	NA	NA	NA	NA	NA	NA	NA	6.49179	NA	NA	NA	NA	NA	NA
B2RUP2_VGVAEGS[Phospho (STY)]PVSR_	NA	NA	NA	NA	39.8766	NA	NA	NA	NA	24.7856	NA	58.0258	NA	NA	NA	NA	NA	NA
B2RUZ4_DGVS[Phospho (STY)]LGAVS[Phospho (STY)]STEEASR_	NA	91.5914	NA	35.5598	20.6455	71.1532	NA	NA	123.951	15.6866	NA	105.011	105.015	NA	NA	121.854	134.7	119.986
B2RUZ4_DGVSLGAVS[Phospho (STY)]STEEASR_	34.295	86.2732	NA	NA	NA	NA	20.775	NA	NA	NA	88.1024	59.3758	NA	67.1745	47.9712	NA	NA	62.7836
B2RUZ4_WEDGS[Phospho (STY)]RDGVSLGAVSSTEEASR_	NA	NA	NA	NA	NA	NA	NA	NA	NA	NA	NA	NA	NA	NA	18.1205	NA	33.2833	NA
B2RUZ4_WEDGSRDGVS[Phospho (STY)]LGAVSSTEEASR_	NA	97.7392	NA	NA	NA	NA	NA	NA	103.156	NA	102.618	56.4901	NA	67.2699	NA	NA	NA	51.7024
B2RWS6_TDGKEEEEQPSTSATQSS[Phospho (STY)]PAPGQSK_	NA	NA	NA	NA	NA	NA	NA	NA	NA	NA	47.4735	NA	NA	12.4551	NA	25.0326	NA	NA
B2RXS4;O15031_VGVSQQPEDS[Phospho (STY)]QQDLPGER_	114.62	NA	NA	NA	NA	56.7261	NA	NA	NA	18.7564	NA	64.4437	41.7447	33.5402	39.6407	30.5941	NA	58.3446
B2RY04_NS[Phospho (STY)]AEIAPPLPVR_	104.448	104.147	90.8539	67.2515	69.1074	73.2941	70.0786	31.8845	146.471	32.3664	129.183	59.4847	88.426	105.236	101.177	76.1054	63.8203	93.4398
B2RY04_S[Phospho (STY)]LQLVDSR_	NA	47.2567	NA	NA	58.7348	NA	47.092	28.0945	67.7769	NA	70.0101	NA	62.3134	156.371	36.4106	34.2391	26.2248	47.9079
B2RY04_TLSSPSLQTDGLTAS[Phospho (STY)]VPPPPPPK_	15.4814	NA	NA	NA	NA	NA	NA	NA	NA	NA	NA	NA	NA	NA	NA	NA	NA	NA
B7Z1M9;P0CG09_LHVS[Phospho (STY)]APDLR_	124.374	7.39515	38.194	45.558	31.293	44.1859	40.857	30.8087	93.6073	13.0998	NA	NA	NA	NA	NA	NA	NA	NA
B7Z1M9;P0CG09_EGWAFLPESPHT[Phospho (STY)]R_	NA	NA	NA	NA	NA	NA	NA	NA	135.913	NA	NA	NA	NA	NA	NA	NA	NA	NA
B7Z1M9;P0CG09_EGWAFLPES[Phospho (STY)]PHTR_	NA	NA	NA	133.5	NA	57.4408	NA	NA	104.499	NA	NA	NA	NA	NA	NA	NA	NA	NA
B7ZBB8;Q9CW07_SFS[Phospho (STY)]LPADPILQAAK_	90.1877	NA	NA	NA	NA	NA	NA	NA	NA	NA	NA	NA	NA	NA	NA	NA	NA	NA
B7ZNG0;Q2M1P5_SGSNGSVVS[Phospho (STY)]LEQQQK_	NA	NA	NA	NA	NA	68.3231	NA	NA	155.2	NA	NA	NA	NA	NA	NA	NA	NA	NA
B7ZNG0;Q2M1P5_SGS[Phospho (STY)]NGSVVSLEQQQK_	NA	NA	NA	NA	NA	NA	NA	NA	NA	NA	NA	289.844	285.201	NA	278.414	379.436	NA	362.211
B7ZW38;P0DMR1_MES[Phospho (STY)]EGGADDSVEEGDLLC[Carbamidomethyl (C)]DDDNEDQGDNQLELIK_	NA	NA	NA	NA	NA	NA	NA	NA	NA	NA	NA	NA	53.3338	NA	NA	NA	NA	NA
B7ZW38;P0DMR1_M[Oxidation (M)]ES[Phospho (STY)]EGGADDSVEEGDLLC[Carbamidomethyl (C)]DDDNEDQGDNQLELIK_	NA	453.195	NA	NA	NA	NA	NA	NA	NA	NA	NA	NA	NA	NA	NA	NA	NA	NA
B9EKI3_SVSEINS[Phospho (STY)]DDELPGK_	NA	NA	NA	NA	63.8472	NA	161.092	125.974	NA	NA	NA	NA	244.234	171.164	248.268	162.739	189.839	129.335
C0HKD8;C0HKD9_LEREDS[Phospho (STY)]S[Phospho (STY)]EEEEEEIDDEEIER_	375.901	568.597	196.241	328.558	270.356	387.781	320.836	280.87	653.275	395.337	499.416	289.248	598.903	499.719	462.505	553.444	493.108	445.442
C5IWV5_LSSPATLNS[Phospho (STY)]R_	25.4388	NA	NA	NA	13.946	NA	27.3022	24.4246	78.524	32.1895	NA	NA	34.8058	26.294	NA	NA	NA	NA
C9J069_S[Phospho (STY)]WDNILAPGPR_	27.0643	53.0122	29.329	12.0703	13.6165	20.947	10.061	11.058	53.9756	8.66132	27.8479	18.4101	13.3697	29.6916	45.1321	15.6534	16.2378	34.1646
C9J069_YAALSLS[Phospho (STY)]ET[Phospho (STY)]SLTEK_	NA	NA	NA	0.490763	NA	NA	NA	NA	NA	NA	NA	NA	NA	NA	NA	NA	NA	NA
C9J069_APPGLTPAPAS[Phospho (STY)]PPVLPR_	105.377	NA	NA	NA	NA	27.6334	NA	NA	173.285	NA	57.9909	NA	NA	NA	NA	NA	NA	NA
C9J069_VALAAGS[Phospho (STY)]PARPPPAR_	151.136	185.185	57.7494	68.0667	48.7626	93.0208	61.6191	72.3074	321.193	57.868	134.768	91.9731	55.9069	102.047	85.0148	76.558	87.3018	160.987
C9JI98_LQLATLEAGPGAAGAGS[Phospho (STY)]E_	64.5146	29.1676	54.4639	96.2978	65.5987	84.7345	77.8841	61.7886	107.792	86.5741	18.3497	17.1545	8.51656	26.429	21.4133	23.0203	19.3425	4.13365
C9JI98_APPPPAAGS[Phospho (STY)]RR_	NA	NA	NA	NA	NA	NA	NA	NA	NA	NA	20.7347	NA	NA	NA	NA	16.0453	NA	NA
C9JLW8_S[Phospho (STY)]PPSSSEIFTPAHEENVR_	489.354	NA	259.765	364.82	310.63	560.734	577.469	322.458	534.116	285.419	NA	NA	NA	NA	NA	NA	NA	NA
C9JLW8_SPPS[Phospho (STY)]SSEIFTPAHEENVR_	NA	NA	NA	NA	58.1816	NA	NA	NA	NA	NA	NA	NA	NA	NA	NA	NA	NA	NA
C9JLW8_RTSSPRS[Phospho (STY)]PPSSSEIFTPAHEENVR_	NA	288.56	NA	514.213	NA	796.55	545.755	186.203	1076.51	NA	126.601	NA	NA	NA	NA	NA	NA	NA
C9JLW8_TSSPRS[Phospho (STY)]PPSSSEIFTPAHEENVR_	NA	NA	NA	NA	NA	NA	NA	116.788	NA	NA	NA	NA	NA	NA	NA	NA	NA	NA
D0QMC3_GQDELS[Phospho (STY)]S[Phospho (STY)]SESLFINK_	NA	NA	NA	NA	23.4985	NA	NA	NA	NA	NA	NA	NA	NA	53.2686	NA	58.2219	NA	63.2572
D0QMC3_C[Carbamidomethyl (C)]QS[Phospho (STY)]PILHSSSSASSNIPSATNQK_	NA	NA	NA	NA	NA	NA	NA	NA	NA	NA	NA	NA	NA	NA	NA	144.625	NA	NA
D0QMC3_C[Carbamidomethyl (C)]QSPILHSSSSAS[Phospho (STY)]SNIPSATNQK_	NA	NA	NA	102.855	NA	NA	NA	NA	NA	31.1056	NA	NA	NA	NA	NA	NA	NA	NA
D0QMC3_C[Carbamidomethyl (C)]QSPILHSSSS[Phospho (STY)]ASSNIPSATNQK_	NA	NA	NA	NA	NA	NA	NA	NA	NA	NA	NA	NA	130.412	NA	NA	NA	NA	NA
D2EAC2_SES[Phospho (STY)]PIPVADQDNPVHAQER_	106.806	141.418	NA	NA	NA	NA	NA	NA	NA	NA	NA	NA	NA	NA	NA	NA	NA	NA
D3YXK1_AAAATAPPS[Phospho (STY)]PGPAQPGPR_	NA	NA	NA	NA	11.5243	NA	NA	NA	NA	NA	NA	NA	NA	NA	NA	NA	NA	NA
D3YXK1_EGGSAC[Carbamidomethyl (C)]VGAAPDS[Phospho (STY)]PSPVPLPPGK_	NA	NA	NA	NA	NA	1146.95	NA	NA	1380.36	27.0444	NA	NA	NA	NA	NA	NA	NA	NA
E2JF22_S[Phospho (STY)]KDVIQDPPEDLKPR_	12.483	7.9991	3.51318	4.81845	11.7172	15.1331	24.2395	20.7417	37.0041	12.2668	28.8617	5.51185	12.1438	3.22285	15.0791	9.87867	NA	17.3816
E2JF22_T[Phospho (STY)]QELQDDDDDDDDDDEDIDAAPAVGLK_	15.1395	NA	NA	4.95689	5.43487	NA	4.60197	4.86104	16.3913	6.83031	NA	1.93296	NA	NA	1.44045	NA	NA	NA
E9PAV3_GAPTPPAATPPS[Phospho (STY)]PK_	117.092	NA	96.0928	NA	80.6299	NA	69.2214	151.638	189.622	112.148	NA	NA	NA	NA	NA	NA	NA	NA
E9PVA8;Q92616_SIIQSAQQDS[Phospho (STY)]IKK_	NA	155.435	NA	NA	NA	NA	NA	NA	169.109	NA	137.08	185.024	NA	132.99	NA	NA	92.2028	NA
E9PYH6_SGS[Phospho (STY)]PAPETTNESVPFAQHSSLDSR_	1309.52	NA	945.372	NA	NA	NA	NA	NA	NA	NA	NA	NA	NA	NA	NA	NA	394.112	NA
E9PYH6_S[Phospho (STY)]GSPAPETTNESVPFAQHSSLDSR_	NA	NA	NA	NA	NA	NA	NA	NA	NA	NA	NA	626.161	NA	NA	NA	NA	NA	NA
E9PYH6_DEDDDDEDEEDEEQEEAVDAT[Phospho (STY)]K_	52.5297	72.1535	NA	NA	23.5327	42.1035	32.4789	16.0318	213.425	52.047	9.38357	28.7581	NA	100.923	69.3528	32.4137	93.3434	56.3463
E9PYK3_FSQGPNNIS[Phospho (STY)]FSPK_	NA	NA	NA	NA	NA	NA	17.8277	NA	NA	NA	46.7101	21.6789	15.481	49.2991	NA	23.5304	NA	NA
E9PYK3_FSQGPNNISFS[Phospho (STY)]PK_	31.6354	29.9968	22.2017	NA	17.7111	NA	NA	2.95131	NA	19.6526	NA	NA	NA	NA	24.3941	NA	NA	37.3088
E9Q1P8_LEEPPELNRQS[Phospho (STY)]PNPR_	42733.2	18307.7	28500.7	29709	22401.6	34891.2	28021.4	20864.3	49364.7	23156.2	15171.4	12595.3	8408.06	14176.5	10703.4	8770.96	10325.7	12558.4
E9Q1P8_RKPS[Phospho (STY)]PEPEGEVGPPK_	5324.08	1318.66	3224.29	2397.63	1852.24	2617.39	1723.46	1902.27	6957.32	2143.91	1556.27	995.451	692.127	937.103	577.42	566.966	680.337	846.11
E9Q1P8_S[Phospho (STY)]PTGAQPAAAKPPPLSAK_	NA	186.269	98.5704	NA	16.9953	NA	NA	NA	409.06	NA	102.875	103.06	213.278	206.124	NA	168.027	94.6652	NA
E9Q1P8_SPT[Phospho (STY)]GAQPAAAKPPPLSAK_	NA	NA	NA	57.5299	NA	NA	NA	NA	NA	NA	NA	NA	NA	NA	NA	NA	NA	NA
E9Q1P8_S[Phospho (STY)]PADSLSSAAGASELSAEGAGK_	NA	15.4388	NA	NA	NA	NA	22.7565	NA	NA	NA	NA	NA	NA	22.0235	13.0313	NA	NA	NA
E9Q1P8_RPAS[Phospho (STY)]VSSAAAEHEAREPSK_	50.2721	148.787	NA	NA	NA	28.1681	48.0826	NA	NA	NA	52.1781	36.9826	NA	NA	49.4174	NA	73.5744	NA
E9Q1P8_RPASVS[Phospho (STY)]SAAAEHEAREPSK_	NA	NA	NA	NA	NA	NA	NA	NA	NA	NA	NA	NA	NA	41.726	NA	NA	NA	NA
E9Q1P8_KPS[Phospho (STY)]PEPEGEVGPPK_	91.838	23.8936	17.3525	86.2409	40.8282	59.8665	NA	23.5808	73.6482	26.4984	31.1871	10.8625	15.7302	23.4211	4.22837	NA	20.7546	23.388
E9Q1P8_DTLLALHQHGHS[Phospho (STY)]GPFESK_	381.342	400.306	64.7999	NA	4.95221	110.087	NA	NA	142.596	NA	77.8135	27.6686	1.58666	35.4428	NA	0.800211	NA	NA
E9Q1P8_AQPAHRS[Phospho (STY)]PADSLSSAAGASELSAEGAGK_	NA	NA	NA	28.6307	NA	NA	NA	NA	NA	NA	NA	NA	NA	NA	NA	NA	NA	NA
E9Q1P8_IPITPTSSFVSPPPPT[Phospho (STY)]ASPHSNR_	234.58	NA	NA	NA	NA	80.5592	NA	NA	406.306	NA	157.459	NA	NA	NA	NA	25.8638	NA	NA
E9Q1P8_IPITPTSSFVSPPPPTAS[Phospho (STY)]PHSNR_	NA	329.151	NA	NA	NA	NA	NA	NA	NA	NA	NA	NA	NA	NA	NA	NA	NA	NA
E9Q1P8_TTPPEAAQNGQS[Phospho (STY)]PMAALILVADNAGGSHASK_	186.612	34.7846	NA	14.7062	NA	NA	16.5279	NA	NA	NA	NA	NA	NA	NA	NA	NA	NA	NA
E9Q309_DSLESAPSLS[Phospho (STY)]PVK_	NA	NA	NA	NA	20.1913	NA	17.9298	NA	68.097	14.1858	48.0009	54.903	NA	NA	NA	NA	NA	NA
E9Q309_DSLESAPS[Phospho (STY)]LSPVK_	NA	NA	NA	25.7673	NA	NA	NA	NA	NA	NA	NA	NA	NA	NA	NA	NA	NA	NA
E9Q394_SFS[Phospho (STY)]LEGLTGGGVGNK_	162.087	264.058	47.161	134.46	63.4779	101.495	122.789	NA	241.6	NA	114.187	NA	NA	186.273	99.5551	39.873	NA	59.3927
E9Q3C1_DPGLSQS[Phospho (STY)]HNDLVFLQQPEGR_	NA	NA	NA	NA	NA	14.6922	NA	NA	NA	NA	NA	NA	NA	NA	NA	NA	NA	NA
E9Q3L2;P42356_TS[Phospho (STY)]SVSSISQVSPER_	NA	NA	NA	NA	NA	NA	NA	NA	NA	147.212	NA	NA	NA	NA	NA	NA	NA	NA
E9Q3L2;P42356_TSS[Phospho (STY)]VSSISQVSPER_	NA	858.824	NA	324.262	NA	247.264	NA	NA	NA	NA	975.175	878.574	826.921	NA	733.702	653.731	NA	798.454
E9Q3L2;P42356_TSS[Phospho (STY)]VSS[Phospho (STY)]ISQVSPER_	NA	NA	NA	NA	NA	NA	79.287	NA	NA	NA	NA	NA	213.047	NA	NA	NA	NA	NA
E9Q3L2;P42356_TSS[Phospho (STY)]VS[Phospho (STY)]SISQVSPER_	NA	181.041	20.1131	NA	NA	NA	NA	NA	NA	NA	NA	NA	NA	NA	NA	NA	NA	NA
E9Q3L2;P42356_TSSVSSISQVS[Phospho (STY)]PER_	101.494	132.934	121.249	62.0632	NA	120.458	45.2826	58.371	149.905	NA	NA	NA	73.5466	94.6619	94.6866	97.589	90.8075	78.9421
E9Q3L2;P42356_TSSVSSIS[Phospho (STY)]QVSPER_	NA	NA	NA	199.864	182.905	NA	NA	NA	NA	NA	NA	NA	NA	NA	NA	NA	NA	NA
E9Q3L2;P42356_S[Phospho (STY)]NLDITVGSR_	66.7595	161.492	78.4935	NA	95.104	89.9919	71.8078	71.821	245.177	69.5917	188.507	177.346	177.331	205.591	206.506	152.053	155.653	183.494
E9Q3L2;P42356_KTSS[Phospho (STY)]VSSISQVSPER_	NA	NA	NA	33.9905	NA	NA	NA	NA	NA	NA	NA	NA	NA	NA	NA	NA	NA	NA
E9Q4N7_SS[Phospho (STY)]PALAAPDASVDPK_	176.686	NA	NA	185.316	134.716	NA	NA	123.015	261.757	132.26	316.339	NA	210.683	209.369	NA	NA	189.249	230.579
E9Q4N7_S[Phospho (STY)]SPALAAPDASVDPK_	NA	NA	NA	NA	NA	NA	NA	NA	NA	NA	NA	NA	NA	NA	NA	262.719	NA	NA
E9Q4S1_FVNSINKPLAAES[Phospho (STY)]EGSDC[Carbamidomethyl (C)]EC[Carbamidomethyl (C)]NPTGK_	NA	NA	NA	NA	NA	NA	NA	NA	NA	NA	17.178	NA	NA	NA	9.08348	NA	51.7261	NA
E9Q4S1_RLS[Phospho (STY)]GNEYVFTK_	NA	NA	NA	NA	NA	NA	NA	NA	50.3083	NA	140.45	88.5108	NA	NA	49.0077	46.0061	17.0789	62.6361
E9Q5C9_AAKES[Phospho (STY)]EEEEEEEETEEK_	57.8478	165.145	24.0985	70.7443	80.2381	93.3078	98.9214	68.4002	105.901	41.8694	146.707	155.615	181.081	123.154	112.6	176.958	169.24	71.7111
E9Q5C9_VADNS[Phospho (STY)]FDAK_	181.74	140.191	82.8398	205.875	157.978	118.61	92.8096	190.444	231.545	130.103	277.015	223.321	308.474	164.196	110.626	188.038	251.427	166.812
E9Q5C9_ES[Phospho (STY)]EEEEEEEETEEK_	NA	NA	NA	NA	NA	NA	NA	NA	NA	NA	NA	NA	NA	NA	11.7177	4.36256	17.9802	20.8361
E9Q5F9_SSQFEGTFLGSES[Phospho (STY)]DEDS[Phospho (STY)]VR_	NA	NA	NA	NA	NA	NA	NA	10.3027	NA	NA	8.55507	NA	NA	NA	23.127	NA	29.9367	NA
E9Q5F9_SSQFEGTFLGS[Phospho (STY)]ES[Phospho (STY)]DEDSVR_	NA	NA	14.6377	NA	NA	NA	20.3576	NA	NA	NA	22.0966	NA	12.2506	NA	NA	14.1567	NA	NA
E9Q6J5_YYS[Phospho (STY)]DS[Phospho (STY)]DDELTVEQR_	1020.02	1186.53	442.765	868.254	740.847	712.33	767.078	1085.41	1935.24	900.172	826.634	1325.22	1124.75	1683.09	1056.45	1690.41	969.583	1319.72
E9Q6J5_Y[Phospho (STY)]Y[Phospho (STY)]SDSDDELTVEQR_	NA	NA	NA	NA	482.624	381.081	NA	NA	NA	NA	480.736	460.282	578.828	NA	725.995	NA	NA	450.95
E9Q6J5_LSSQPSTDVST[Phospho (STY)]DK_	NA	NA	NA	NA	NA	NA	NA	NA	895.193	NA	NA	NA	NA	NA	NA	NA	NA	NA
E9Q6J5_EVS[Phospho (STY)]PPGAR_	482.452	365.765	261.874	437.82	334.34	375.161	377.047	229.17	851.232	285.628	440.077	553.072	605.906	381.237	256.339	310.233	449.001	464.572
E9Q6J5_Y[Phospho (STY)]YSDSDDELTVEQR_	NA	NA	NA	NA	NA	NA	NA	NA	NA	NA	NA	NA	NA	NA	NA	NA	NA	90.1745
E9Q6J5_LSSQPSTDVS[Phospho (STY)]TDK_	NA	223.835	630.777	NA	NA	NA	NA	NA	NA	NA	NA	303.677	184.615	137.602	NA	NA	165.331	NA
E9Q6J5_YYS[Phospho (STY)]DSDDELTVEQR_	156.098	144.36	99.5051	128.313	148.85	95.7666	116.565	90.7068	NA	84.5799	104.626	126.576	117.047	102.768	96.9479	102.193	NA	115.107
E9Q6J5_TETDITTVEQSS[Phospho (STY)]PSGK_	NA	NA	NA	NA	NA	NA	NA	NA	NA	NA	NA	NA	75.1425	NA	NA	NA	NA	NA
E9Q6J5_LSSQPS[Phospho (STY)]TDVSTDK_	NA	NA	NA	NA	NA	829.623	NA	768.446	NA	NA	NA	NA	NA	141.191	NA	NA	NA	NA
E9Q6J5_TETDITTVEQSSPS[Phospho (STY)]GK_	NA	NA	NA	NA	NA	NA	NA	42.7019	NA	NA	NA	NA	NA	87.629	NA	NA	NA	72.5457
E9Q6J5_TETDITTVEQS[Phospho (STY)]SPSGK_	NA	NA	NA	NA	NA	NA	NA	NA	NA	NA	NA	NA	NA	NA	57.9132	NA	NA	NA
E9Q6J5_EENS[Phospho (STY)]GDVEEFSSVTSK_	NA	NA	NA	NA	12.8136	NA	NA	NA	NA	NA	28.5589	NA	22.2669	35.9625	40.6633	40.0308	NA	38.9673
E9Q6J5_KDEES[Phospho (STY)]DEEEEEEEEEEPLGATTR_	86.4031	219.561	NA	73.1007	66.8227	109.625	127.617	64.5438	219.272	NA	168.351	158.762	182.226	201.866	188.821	162.365	155.927	170.202
E9Q6J5_DEES[Phospho (STY)]DEEEEEEEEEEPLGATTR_	NA	29.9808	NA	20.2109	NA	NA	NA	NA	11.6194	NA	NA	11.9004	16.5531	NA	NA	28.2854	NA	19.3174
E9Q6J5_RLS[Phospho (STY)]ESLHSADENK_	NA	83.118	NA	NA	NA	NA	NA	NA	NA	NA	106.422	NA	NA	56.2076	15.749	NA	NA	NA
E9Q6P5;Q86TV6_VEQALSEVAS[Phospho (STY)]S[Phospho (STY)]LQSSAPK_	NA	NA	45.7602	83.4986	NA	100.436	52.1465	NA	110.152	53.5652	36.4318	NA	NA	NA	NA	NA	NA	NA
E9Q784_EVS[Phospho (STY)]PEVVR_	1646.85	1935.15	1387.21	1296.31	1074.19	1290.38	1031.26	1094.39	3038.93	1283.19	2211.04	1535.41	1523.02	1398.27	970.882	1145.96	1148.21	1600.9
E9Q784_S[Phospho (STY)]LS[Phospho (STY)]PSHLTEDR_	267.829	325.683	279.001	379.447	367.005	379.115	395.055	343.023	356.264	314.941	390.43	321.307	403.538	392.072	348.273	403.659	341.887	336.096
E9Q784_S[Phospho (STY)]LSPSHLTEDR_	NA	NA	NA	NA	NA	NA	NA	NA	NA	NA	NA	NA	292.028	NA	NA	NA	NA	NA
E9Q784_S[Phospho (STY)]PERPTGDLR_	1193.02	1255.85	1103.62	1335.26	701.351	1447.28	701.658	1269.55	2232.21	1085.59	996.716	1513.63	1780.52	1421.76	1152.6	1222.87	1512.36	1594.79
E9Q784_SLS[Phospho (STY)]PSHLTEDR_	1936.33	2198.19	1421.59	1079.95	640.497	1029.59	1081.41	564.783	2984.08	985.125	1782.76	1528.69	699.713	1299.89	992.207	714.393	779.327	1391.04
E9Q784_RS[Phospho (STY)]PERPTGDLR_	1421.26	1287.09	734.028	694.427	551.403	965.139	991.96	738.744	1680.78	632.993	1646.23	1268.72	1260.65	999.17	959.185	788.826	1008.18	999.582
E9Q784_SKLS[Phospho (STY)]PS[Phospho (STY)]PSLRK_	125.173	179.264	646.762	450.483	642.819	748.637	645.085	808.691	1563.78	320.853	501.668	721.749	934.718	531.04	686.024	998.853	333.309	132.739
E9Q784_SKLS[Phospho (STY)]PSPS[Phospho (STY)]LRK_	NA	523.07	NA	455.423	NA	NA	NA	NA	NA	NA	NA	NA	NA	NA	NA	NA	NA	NA
E9Q784_LDDAHS[Phospho (STY)]LGS[Phospho (STY)]GAGEGYEPIS[Phospho (STY)]DDELDEILAGDAEK_	858.731	590.933	3.55588	40.4117	63.4564	NA	233.813	110.313	340.629	79.4786	7.94508	60.3565	NA	91.6265	110.15	68.8918	NA	210.824
E9Q784_SKLS[Phospho (STY)]PS[Phospho (STY)]PSLR_	659.607	747.198	616.187	842.931	758.401	803.541	835.766	865.96	NA	807.652	NA	644.633	788.272	447.342	450.529	NA	739.306	529.832
E9Q784_DQRPSS[Phospho (STY)]PIR_	NA	NA	NA	162.791	NA	NA	NA	NA	NA	NA	NA	NA	112.014	87.8712	NA	NA	NA	100.622
E9Q784_SKLS[Phospho (STY)]PSPSLRK_	NA	303.027	NA	NA	NA	115.579	NA	NA	412.998	59.8584	311.171	282.106	137.158	223.149	NA	NA	85.9473	214.795
E9Q784_S[Phospho (STY)]KLSPSPSLRK_	NA	NA	NA	NA	87.5691	NA	NA	NA	NA	NA	NA	NA	NA	NA	NA	NA	NA	NA
E9Q784_LS[Phospho (STY)]PSPSLR_	NA	NA	NA	NA	NA	47.6577	NA	NA	75.5903	NA	NA	NA	81.3185	NA	NA	NA	NA	NA
E9Q784_AAVVAS[Phospho (STY)]PLLDQQR_	48.0515	97.0073	56.9524	18.195	18.0522	19.5479	18.5756	12.6412	114.169	46.8599	92.1747	72.7199	47.0219	56.104	66.3469	36.1108	41.287	77.9138
E9Q784_LDDAHS[Phospho (STY)]LGSGAGEGY[Phospho (STY)]EPIS[Phospho (STY)]DDELDEILAGDAEK_	NA	NA	12.4845	22.7367	NA	NA	NA	NA	NA	NA	NA	30.9367	NA	NA	NA	NA	NA	NA
E9Q784_LS[Phospho (STY)]PSPSLRK_	NA	34.7758	NA	NA	NA	NA	NA	NA	NA	NA	NA	NA	NA	NA	NA	NA	NA	31.2005
E9Q784_SKLS[Phospho (STY)]PSPSLR_	331.762	567.054	253.354	114.272	92.587	199.211	NA	127.665	684.004	160.239	402.608	332.841	216.681	233.524	137.002	152.974	148.046	345.21
E9Q784_GNLETHEDSQVFS[Phospho (STY)]PK_	NA	17.3921	NA	NA	NA	NA	NA	NA	NA	NA	NA	NA	NA	20.3414	NA	NA	NA	NA
E9Q784_LDDAHSLGSGAGEGYEPIS[Phospho (STY)]DDELDEILAGDAEK_	318.072	126.036	NA	NA	NA	NA	NA	NA	60.8819	NA	NA	NA	NA	2.74398	NA	NA	NA	NA
E9Q7D5_S[Phospho (STY)]IQGGVIHSGGQAK_	NA	NA	53.3682	55.8743	16.8114	NA	29.6234	NA	60.5576	NA	78.494	10.9742	NA	20.331	NA	NA	42.7114	NA
E9Q7G0_RAS[Phospho (STY)]M[Oxidation (M)]QPAQIAEGVGITTR_	89.4086	224.849	62.0977	62.5128	18.1148	46.4008	83.1804	11.0601	171.811	19.9758	183.502	85.5711	14.6716	115.533	85.1124	73.363	43.9241	66.4937
E9Q7G0_VPYTHASTLSEELS[Phospho (STY)]PPSHQTK_	NA	142.634	NA	NA	NA	NA	NA	NA	79.0218	NA	NA	NA	NA	9.07899	NA	NA	NA	NA
E9Q8D0_EFGDGS[Phospho (STY)]DENEVEDQEPR_	77.3691	101.791	35.0254	56.4867	20.7947	76.0782	38.2814	21.9407	123.837	30.1848	123.895	89.5949	108.805	105.167	102.938	104.483	155.999	50.2447
E9Q8I9_SASSTSSGSNS[Phospho (STY)]NVLVPVSWK_	NA	NA	NA	NA	105.1	159.311	NA	NA	NA	NA	372.178	NA	NA	NA	NA	NA	NA	NA
E9QAT4_AS[Phospho (STY)]HYSDQLAPR_	NA	NA	36.526	NA	NA	NA	NA	NA	NA	NA	NA	NA	NA	75.0298	NA	NA	NA	NA
E9QAT4_APSLT[Phospho (STY)]SDSEGK_	NA	NA	NA	NA	NA	NA	NA	NA	NA	NA	NA	NA	90.7478	NA	NA	NA	NA	NA
E9QAT4_ASHYS[Phospho (STY)]DQLAPR_	57.0756	NA	27.2315	18.6137	NA	81.2836	NA	22.429	44.5034	36.827	40.8702	23.2248	NA	NA	51.0125	47.1885	NA	28.435
E9QAT4_ASHY[Phospho (STY)]SDQLAPR_	NA	NA	NA	NA	NA	NA	NA	NA	NA	NA	NA	NA	NA	NA	NA	NA	NA	51.2253
E9QAT4_FTGS[Phospho (STY)]FDDDAEIHRDPYGEEADRR_	NA	40.8859	NA	NA	NA	NA	NA	NA	NA	NA	NA	NA	NA	NA	NA	NA	NA	NA
E9QAT4_YSEPERPSS[Phospho (STY)]R_	NA	NA	NA	NA	NA	NA	NA	NA	18.9885	NA	31.6562	NA	NA	NA	NA	NA	NA	NA
F6ZDS4_QTPQAPQS[Phospho (STY)]PR_	137.953	200.624	35.8415	166.029	142.44	170.002	146.088	213.016	263.79	105.112	282.831	404.528	439.202	333.842	233.789	280.494	365.73	363.656
F8VPU2_S[Phospho (STY)]LVSQPTAPNSEVPK_	177.716	NA	69.1891	146.886	118.106	109.412	148.267	151.272	230.134	107.779	222.322	195.316	234.521	248.053	167.488	212.419	183.945	186.196
F8VPU2_SNGPTPELLASS[Phospho (STY)]PPDNK_	NA	NA	17.3357	NA	32.7344	NA	100.889	NA	239.58	41.4454	NA	NA	NA	99.6241	NA	18.4637	26.1909	NA
F8VPU2_SNGPT[Phospho (STY)]PELLASSPPDNK_	NA	NA	NA	NA	NA	NA	NA	NA	NA	NA	NA	NA	NA	59.2095	NA	NA	36.9371	NA
F8VPU2_SNGPTPELLAS[Phospho (STY)]SPPDNK_	NA	NA	NA	NA	NA	NA	NA	NA	NA	51.7656	NA	58.5742	NA	NA	NA	NA	NA	59.8564
F8VPZ9_GAGS[Phospho (STY)]PTPLPTK_	NA	NA	NA	NA	NA	NA	NA	23.4123	NA	NA	NA	65.6173	58.9767	88.7901	NA	NA	NA	NA
G5E829;P20020_IEDS[Phospho (STY)]EPHIPLIDDTDAEDDAPTK_	404.801	406.476	88.1985	98.5496	79.3437	174.123	103.004	53.6702	333.497	NA	145.388	109.265	59.5396	122.769	46.8364	79.1969	115.993	80.5329
G5E829;P20020_IEDSEPHIPLIDDT[Phospho (STY)]DAEDDAPTK_	NA	NA	NA	NA	NA	NA	NA	NA	NA	NA	NA	NA	NA	NA	NA	17.078	NA	NA
G5E829;P20020_IEDS[Phospho (STY)]EPHIPLIDDT[Phospho (STY)]DAEDDAPTK_	47.6687	46.6121	1.18328	10.5647	3.66185	20.9879	41.2144	NA	26.1773	NA	3.70061	NA	NA	10.4767	NA	NA	NA	5.14193
G9CGD6;Q6P9H4_GSES[Phospho (STY)]PNSFLDQESR_	NA	50.3018	NA	467.121	413.035	544.213	392.312	304.054	456.273	298.218	NA	15.438	NA	NA	NA	NA	NA	NA
G9CGD6;Q6P9H4_GS[Phospho (STY)]ESPNSFLDQESR_	NA	NA	343.508	NA	NA	NA	NA	NA	NA	NA	NA	NA	NA	NA	NA	NA	NA	NA
H3BQB6_S[Phospho (STY)]AGFEPSDLQGGK_	NA	NA	NA	NA	NA	NA	NA	NA	NA	NA	130.575	134.596	90.9457	NA	NA	NA	NA	NA
O00116_AAS[Phospho (STY)]AATAAPTATPAAQESGTIPK_	NA	32.3684	5.6581	NA	NA	NA	21.2462	NA	NA	17.782	59.795	44.9675	31.3774	NA	38.586	NA	NA	77.6438
O00116_RAAS[Phospho (STY)]AATAAPTATPAAQESGTIPK_	NA	NA	NA	NA	NA	NA	NA	NA	NA	NA	66.9724	NA	NA	NA	NA	NA	NA	NA
O00139_ARPSQFPEQSSSAQQNGSVSDIS[Phospho (STY)]PVQAAK_	142.601	NA	112.221	166.368	47.4898	142.391	118.249	NA	121.639	NA	NA	NA	NA	NA	24.7299	NA	NA	NA
O00139_ARPSQFPEQSSSAQQNGS[Phospho (STY)]VSDISPVQAAK_	87.8215	NA	NA	83.2374	25.38	105.296	73.8891	18.8076	88.1104	NA	NA	NA	NA	NA	NA	NA	NA	NA
O00139_ARPSQFPEQSSS[Phospho (STY)]AQQNGSVSDISPVQAAK_	NA	NA	NA	NA	NA	NA	NA	NA	NA	NA	NA	NA	NA	NA	NA	NA	NA	7.41024
O00139_ARPSQFPEQSSSAQQNGSVS[Phospho (STY)]DISPVQAAK_	NA	0.634861	NA	NA	NA	NA	NA	NA	NA	NA	NA	NA	NA	NA	NA	NA	NA	NA
O00148_[Acetyl (Protein N-term)]AEQDVENDLLDYDEEEEPQAPQEST[Phospho (STY)]PAPPKK_	580.678	585.284	NA	NA	NA	NA	NA	NA	434.273	NA	204.436	NA	NA	208.728	164.494	NA	NA	171.065
O00148_[Acetyl (Protein N-term)]AEQDVENDLLDYDEEEEPQAPQEST[Phospho (STY)]PAPPK_	160.669	NA	22.9184	NA	NA	NA	NA	37.6658	210.59	NA	NA	NA	NA	80.8834	73.4329	51.2441	NA	NA
O00151_VWS[Phospho (STY)]PLVTEEGK_	NA	168.231	NA	NA	NA	NA	NA	NA	91.318	NA	143.324	92.7881	34.1784	95.1335	56.8615	NA	30.1009	120.79
O00151_SAM[Oxidation (M)]PFTAS[Phospho (STY)]PASSTTAR_	NA	NA	NA	NA	NA	NA	NA	NA	NA	NA	211.351	215.594	NA	194.303	NA	NA	135.249	223.883
O00151_SAMPFT[Phospho (STY)]ASPASSTTAR_	NA	NA	NA	NA	NA	NA	NA	NA	158.431	NA	NA	NA	NA	NA	NA	NA	NA	NA
O00151_SAMPFTAS[Phospho (STY)]PASSTTAR_	NA	NA	NA	NA	NA	NA	NA	NA	NA	NA	160.558	135.535	66.5495	NA	61.6865	NA	NA	NA
O00151_SAMPFTASPASS[Phospho (STY)]TTAR_	NA	NA	NA	NA	NA	NA	NA	NA	NA	NA	NA	NA	NA	NA	NA	NA	71.212	100.293
O00159_DVES[Phospho (STY)]PSWR_	640.522	NA	366.98	437.296	471.775	467.972	NA	319.64	494.922	NA	NA	138.004	136.842	NA	126.999	NA	NA	NA
O00161_TTWGDGGENS[Phospho (STY)]PC[Carbamidomethyl (C)]NVVSK_	207.733	97.6513	133.543	NA	181.442	NA	257.051	225.265	189.005	256.758	111.813	81.2836	104.882	NA	152.377	127.076	104.624	80.8397
O00161_TTWGDGGENSPC[Carbamidomethyl (C)]NVVS[Phospho (STY)]K_	NA	NA	NA	NA	NA	NA	NA	NA	NA	64.4588	NA	52.3903	NA	NA	NA	37.6034	NA	41.465
O00161_[Acetyl (Protein N-term)]M[Oxidation (M)]DNLS[Phospho (STY)]SEEIQQR_	43.5283	NA	33.6615	75.9229	NA	NA	NA	NA	NA	NA	NA	NA	NA	NA	NA	NA	NA	NA
O00161_AYKTTWGDGGENSPC[Carbamidomethyl (C)]NVVS[Phospho (STY)]K_	NA	NA	NA	NA	NA	66.5834	36.624	NA	NA	NA	NA	NA	NA	NA	NA	NA	NA	NA
O00168;Q9Z239_TGEPDEEEGTFRSS[Phospho (STY)]IR_	NA	NA	NA	NA	NA	NA	NA	NA	NA	NA	NA	NA	77.8318	NA	NA	NA	NA	NA
O00168;Q9Z239_TGEPDEEEGTFRS[Phospho (STY)]SIR_	222.504	237.76	NA	NA	NA	NA	NA	NA	NA	99.0225	225.454	NA	NA	NA	NA	NA	153.274	NA
O00178_LHGGFDS[Phospho (STY)]DC[Carbamidomethyl (C)]S[Phospho (STY)]EDGEALNGEPELDLTSK_	1984.65	1989.05	937.746	1311.08	595.726	1935.14	1345.02	900.396	2901.81	1000.92	851.422	851.065	912.008	1067.92	950.619	1021.69	1232.38	816.315
O00178_SAM[Oxidation (M)]DSPVPASM[Oxidation (M)]FAPEPSS[Phospho (STY)]PGAAR_	NA	1537.88	NA	NA	NA	501.92	NA	NA	NA	NA	557.995	332.211	228.497	NA	NA	215.523	NA	NA
O00178_LLQTTNNS[Phospho (STY)]PM[Oxidation (M)]NSK_	NA	81.0283	NA	NA	36.3354	NA	NA	NA	NA	NA	122.153	NA	72.1022	61.9492	72.4447	NA	NA	NA
O00178_LHGGFDSDC[Carbamidomethyl (C)]S[Phospho (STY)]EDGEALNGEPELDLTSK_	NA	319.72	51.8861	22.5484	NA	NA	NA	NA	219.374	NA	72.3799	58.7928	39.9881	71.4213	NA	NA	NA	NA
O00178_LLQTT[Phospho (STY)]NNSPM[Oxidation (M)]NSK_	NA	NA	NA	NA	NA	NA	NA	NA	NA	NA	NA	NA	NA	NA	NA	NA	29.1524	53.9917
O00178_LHGGFDS[Phospho (STY)]DC[Carbamidomethyl (C)]SEDGEALNGEPELDLTSK_	NA	NA	NA	NA	8.56227	NA	NA	NA	NA	NA	NA	NA	NA	NA	NA	NA	NA	NA
O00178_LLQTTNNS[Phospho (STY)]PMNSK_	NA	NA	NA	NA	NA	NA	NA	NA	NA	NA	NA	NA	50.5815	NA	NA	NA	50.5121	44.4505
O00178_SAMDSPVPASM[Oxidation (M)]FAPEPSS[Phospho (STY)]PGAAR_	NA	NA	NA	NA	66.1636	147.553	105.926	22.057	NA	NA	154.327	103.964	56.6608	99.3977	NA	21.525	NA	NA
O00192_DSPSYGSLS[Phospho (STY)]R_	356.172	NA	NA	385.877	258.275	431.468	349.583	NA	NA	NA	NA	NA	NA	NA	NA	NA	NA	NA
O00192_DSPSYGS[Phospho (STY)]LSR_	NA	NA	304.911	NA	NA	NA	NA	NA	680.082	NA	466.918	NA	482.457	NA	NA	311.925	283.101	NA
O00192_FQAEPYGLEDDTRS[Phospho (STY)]LAADDEGGPELEPDYGTATR_	238.244	NA	NA	15.1053	NA	NA	NA	NA	NA	NA	NA	41.3027	31.6362	110.94	NA	NA	NA	NA
O00192_FQAEPY[Phospho (STY)]GLEDDTRSLAADDEGGPELEPDYGTATR_	NA	NA	NA	NA	NA	NA	60.975	28.6032	NA	NA	NA	NA	NA	NA	NA	NA	NA	NA
O00192_FQAEPYGLEDDT[Phospho (STY)]RSLAADDEGGPELEPDYGTATR_	NA	NA	NA	NA	NA	NA	NA	NA	NA	NA	NA	NA	NA	NA	NA	11.6745	NA	NA
O00192_NFDT[Phospho (STY)]LDLPK_	25.8128	51.2232	29.0241	31.549	16.4188	29.6509	22.4943	12.471	40.9866	12.1336	46.4087	41.9336	5.67619	21.103	NA	22.7933	7.24526	43.4098
O00192_S[Phospho (STY)]LAADDEGGPELEPDYGTATR_	NA	NA	70.4495	93.5079	109.925	137.001	134.103	82.2121	196.376	47.2937	194.041	158.435	224.442	64.1192	244.358	108.015	129.415	152.799
O00192_GALSPGGFDDST[Phospho (STY)]LPLVDK_	NA	NA	7.95858	NA	NA	NA	NA	NA	NA	NA	NA	NA	NA	NA	NA	NA	NA	NA
O00192_GALSPGGFDDS[Phospho (STY)]TLPLVDK_	NA	NA	NA	NA	NA	NA	NA	NA	56.3093	NA	NA	NA	NA	NA	NA	NA	NA	NA
O00193_EES[Phospho (STY)]AEELQAAEHPDEVEDPK_	15341.6	8418.67	11554.4	13514.2	11985.2	14244	13781.9	11815.7	13573.9	11704.3	7397.49	6245.56	6377.7	7938.76	7224.36	6703.06	7209	8213.19
O00203_NFYES[Phospho (STY)]DDDQK_	765.239	615.879	577.385	926.907	892.226	705.043	887.283	634.798	897.493	652.191	915.99	814.347	1332.04	913.757	954.211	929.936	1071.53	943.094
O00204_EPRPNSSPSPS[Phospho (STY)]PGQASETPHPRPS_	NA	NA	NA	NA	NA	NA	NA	NA	NA	NA	NA	NA	NA	NA	NA	NA	28.6928	NA
O00204_EPRPNSSPS[Phospho (STY)]PSPGQASETPHPRPS_	NA	218.428	NA	NA	NA	NA	NA	NA	NA	NA	NA	NA	74.8484	320.993	189.919	182.051	224.785	NA
O00204_EPRPNSS[Phospho (STY)]PSPSPGQASETPHPRPS_	NA	102.973	NA	NA	NA	NA	NA	NA	NA	NA	NA	NA	NA	NA	NA	NA	NA	NA
O00204_EPRPNS[Phospho (STY)]SPSPSPGQASETPHPRPS_	NA	NA	NA	NA	NA	NA	NA	NA	NA	NA	191.892	NA	NA	NA	NA	NA	NA	NA
O00204_EPRPNSSPSPSPGQASETPHPRPS[Phospho (STY)]_	NA	NA	NA	NA	NA	NA	85.0212	NA	NA	NA	NA	NA	NA	NA	NA	NA	119.115	NA
O00204_EPRPNSSPSPSPGQAS[Phospho (STY)]ETPHPRPS_	NA	NA	NA	NA	8.6255	NA	NA	NA	NA	NA	NA	NA	NA	NA	NA	NA	NA	NA
O00221_SLPESTSAPASGPSDGS[Phospho (STY)]PQPC[Carbamidomethyl (C)]THPPGPVK_	821.695	NA	470.628	536.393	NA	771.253	NA	NA	878.149	NA	168.95	NA	NA	NA	NA	NA	NA	NA
O00221_SLPESTSAPASGPSDGSPQPC[Carbamidomethyl (C)]T[Phospho (STY)]HPPGPVK_	NA	292.359	NA	NA	228.965	NA	NA	NA	NA	NA	NA	102.266	NA	NA	NA	NA	NA	NA
O00231;Q8BG32_AQS[Phospho (STY)]LLSTDR_	264.862	NA	286.479	273.889	211.428	268.219	204.756	166.099	425.172	279.273	138.469	157.117	166.38	171.861	207.308	128.447	130.348	NA
O00257_SGEVAEGEARS[Phospho (STY)]PSHK_	NA	NA	NA	55.5019	NA	NA	61.6201	NA	NA	NA	NA	NA	38.6686	NA	NA	NA	NA	NA
O00257_SGEVAEGEARSPS[Phospho (STY)]HK_	NA	NA	NA	NA	35.376	15.9369	NA	NA	98.9017	NA	47.3619	NA	NA	NA	NA	35.5361	NA	NA
O00264_EGEEPTVYS[Phospho (STY)]DEEEPK_	55921.3	43667.4	42999.6	55028.4	51143	56344.5	52155.9	50309.5	64617.2	52973.2	42558.9	38879.9	42079.2	38827.7	35304.2	38066.9	40730.1	44499.8
O00264_GDQPAASGDS[Phospho (STY)]DDDEPPPLPR_	20025.9	9665.04	15564.6	21214.9	19058.9	22139.9	21955.1	22146.8	18203.4	21484.5	NA	8024.41	10262.7	8819.77	NA	10197.9	NA	10176.1
O00264_EGEEPTVYS[Phospho (STY)]DEEEPKDESAR_	14654.4	8810.54	8814.37	12321.6	9978.48	13461.4	12354.3	11036.8	15599	10460.5	7141.26	5484.5	6607.01	6091.68	5195.22	6310.17	6756.56	7711.31
O00264_EGEEPTVYS[Phospho (STY)]DEEEPKDESARK_	4757.46	3325.93	3647.18	3975.48	3201.72	4624.08	4282.78	3493.51	5433.79	4051.59	2744.74	1203.8	2176.99	2111.43	1753.28	1939.42	2952.91	2699.71
O00264_EGEEPTVY[Phospho (STY)]SDEEEPKDESARK_	NA	NA	NA	NA	NA	NA	NA	NA	1795.09	NA	NA	NA	NA	NA	NA	NA	NA	NA
O00264_EGEEPTVY[Phospho (STY)]SDEEEPKDESAR_	NA	NA	NA	NA	NA	NA	NA	NA	698.234	NA	NA	154.233	NA	NA	NA	NA	NA	NA
O00264_IVRGDQPAASGDS[Phospho (STY)]DDDEPPPLPR_	8708.31	3398.51	7942.05	9320.93	6345.81	9432.14	8674.87	6692.06	8072.79	5540.88	4252.17	2582.89	1989.72	3685.19	2583.07	1945.38	2740.87	NA
O00264_IVRGDQPAAS[Phospho (STY)]GDSDDDEPPPLPR_	NA	NA	NA	677.766	NA	NA	NA	NA	NA	306.222	249.8	175.244	NA	NA	NA	NA	156.411	120.635
O00264_LLKEGEEPTVYS[Phospho (STY)]DEEEPK_	105.017	NA	NA	NA	NA	NA	NA	NA	NA	NA	NA	NA	NA	NA	NA	NA	NA	NA
O00267_DVTNFTVGGFAPM[Oxidation (M)]S[Phospho (STY)]PR_	1336.87	820.433	897.122	782.386	452.306	1098.03	830.781	466.143	2014.29	495.603	380.36	297.732	152.679	436.274	315.929	155.057	250.036	365.911
O00267_PRDVTNFTVGGFAPM[Oxidation (M)]S[Phospho (STY)]PR_	606.893	409.242	367.065	181.325	82.6262	221.953	146.773	89.7926	556.326	86.8046	115.117	75.5006	43.7124	128.297	63.1211	36.1012	21.11	67.1466
O00267_ISS[Phospho (STY)]PM[Oxidation (M)]HPSAGGQR_	191.841	73.5568	62.3944	NA	75.4314	NA	NA	86.6755	379.546	79.5123	NA	NA	NA	23.4499	NA	NA	NA	NA
O00267_TPHYGSQT[Phospho (STY)]PLHDGSR_	NA	NA	NA	NA	NA	NA	NA	NA	NA	17.6939	NA	67.3882	NA	NA	NA	NA	NA	NA
O00267_DVTNFTVGGFAPMS[Phospho (STY)]PR_	242.513	54.549	130.56	73.381	15.9309	87.0105	61.8932	NA	168.269	27.4019	53.1312	18.9771	NA	NA	4.59654	NA	NA	NA
O00267_VVSISSEHLEPIT[Phospho (STY)]PTK_	412.448	37.522	0.94087	169.75	NA	10.7597	NA	NA	591.768	NA	NA	NA	NA	NA	NA	NA	NA	NA
O00267_EEEPEDEEEEEEEEEY[Phospho (STY)]DEEEEEEDDDRPPKK_	NA	5.52857	5.18833	3.38999	0.910508	NA	NA	6.03665	17.7446	5.51358	NA	NA	0.347649	NA	10.6467	0.352252	13.2162	4.65586
O00267_PRDVTNFTVGGFAPMS[Phospho (STY)]PR_	NA	NA	NA	29.166	NA	48.7899	NA	NA	158.281	NA	NA	NA	NA	NA	NA	NA	NA	NA
O00273_AS[Phospho (STY)]PPGDLQNPK_	2853.01	1840.16	2290.25	3392.96	2729	3114.5	2977.04	3319.07	4778.01	3160.54	2031.82	1652.29	1895.48	1407.05	1086.83	1835.11	2003.93	1755.61
O00273_WAYNNSDGGTAWISQES[Phospho (STY)]FDVDETDSGAGLK_	162.518	58.894	39.9804	50.3982	NA	NA	NA	NA	108.765	NA	NA	NA	NA	19.1259	NA	NA	NA	NA
O00291_ASALSEHISPVVVIPAEASS[Phospho (STY)]PDSEPVLEK_	618.223	NA	NA	NA	NA	103.436	107.196	NA	NA	NA	NA	NA	NA	NA	NA	NA	NA	NA
O00299_NS[Phospho (STY)]NPALNDNLEK_	64.6067	38.0334	58.3673	89.6334	79.3902	47.7432	67.951	57.1865	109.265	43.392	31.1821	59.7012	38.8513	31.0836	17.3122	24.2666	NA	47.9481
O00299_VLDNYLTSPLPEEVDET[Phospho (STY)]SAEDEGVSQR_	224.734	134.749	NA	NA	NA	NA	NA	78.4022	130.49	36.1615	NA	NA	NA	NA	NA	NA	NA	30.5383
O00299_VLDNYLTSPLPEEVDETS[Phospho (STY)]AEDEGVSQR_	NA	NA	NA	NA	NA	151.452	NA	NA	NA	NA	NA	NA	NA	NA	NA	NA	NA	NA
O00303;Q9DCH4_TC[Carbamidomethyl (C)]FS[Phospho (STY)]PNR_	148.344	NA	72.2691	136.406	143.52	158.043	NA	NA	202.364	146.277	148.771	NA	77.9248	81.4142	94.6458	NA	126.822	107.103
O00308_TTPATGEQS[Phospho (STY)]PGAR_	171.197	NA	46.8629	285.552	161.856	114.152	196.381	196.991	247.576	149.883	NA	169.578	NA	NA	NA	282.012	NA	NA
O00401_VIY[Phospho (STY)]DFIEK_	62.9794	111.819	64.8002	9.46273	21.6511	49.9923	29.2028	NA	131.186	31.2866	145.277	77.1656	42.9856	128.008	89.9935	45.7597	35.992	122.265
O00408;Q922S4_GLPSNNSLDFLDEEY[Phospho (STY)]EVPDLDGTR_	NA	NA	NA	NA	NA	NA	NA	NA	19.7318	NA	NA	NA	NA	NA	NA	NA	NA	NA
O00409;Q499D0_STS[Phospho (STY)]PTSDSISSSSSSADDHYEFATK_	NA	NA	NA	NA	NA	NA	NA	13.723	NA	NA	NA	NA	NA	NA	NA	NA	NA	NA
O00410;Q8BKC5_RQDEDYDEQVEES[Phospho (STY)]LQDEDDNDVYILTK_	818.422	613.135	197.535	211.768	110.424	321.26	288.027	98.0662	500.587	95.6252	216.583	94.1311	71.8828	221.759	87.7033	114.209	163.966	NA
O00410;Q8BKC5_TASIKPEVALLDT[Phospho (STY)]QDM[Oxidation (M)]ENM[Oxidation (M)]SDDDGWEFVNLGDQQSFGIK_	22.4637	69.3213	NA	NA	NA	NA	NA	NA	NA	NA	NA	NA	NA	NA	NA	NA	NA	NA
O00418_LEGVDGGQS[Phospho (STY)]PR_	420.013	987.744	317.98	441.856	390.109	427.634	391.353	334.89	1131.57	377.326	1223.46	1236.26	1233.79	983.629	945.011	1137.46	1229.07	1180.74
O00418_YSSS[Phospho (STY)]GS[Phospho (STY)]PANSFHFK_	NA	1082.04	NA	NA	NA	NA	19.6282	NA	642.329	NA	989.109	701.998	1012.66	782.874	962.539	800.575	1022.99	NA
O00418_YSS[Phospho (STY)]S[Phospho (STY)]GSPANSFHFK_	NA	NA	NA	NA	81.7425	NA	NA	NA	NA	NA	NA	NA	NA	NA	NA	NA	NA	NA
O00418_AGHDGDS[Phospho (STY)]DGDS[Phospho (STY)]DDEEGYFIC[Carbamidomethyl (C)]PITDDPSSNQNVNSK_	NA	264.558	NA	NA	NA	NA	59.1799	NA	195.026	NA	161.325	NA	153.15	NA	182.203	137.635	NA	173.294
O00418_AS[Phospho (STY)]AVALEVQR_	220.836	671.181	155.325	195.229	163.962	217.518	179.189	146.086	494.062	158.843	826.105	785.339	697.156	617.731	612.891	666.608	626.664	702.231
O00418_YSSSGS[Phospho (STY)]PANSFHFK_	NA	423.111	97.0224	NA	NA	80.3692	NA	NA	338.358	69.491	NA	350.137	57.6649	422.65	345.142	342.683	46.2141	79.1766
O00418_YESDEDSLGS[Phospho (STY)]SGR_	191.746	NA	NA	NA	NA	98.339	NA	NA	NA	90.8633	NA	NA	NA	NA	NA	NA	NA	NA
O00418_AGHDGDS[Phospho (STY)]DGDSDDEEGY[Phospho (STY)]FIC[Carbamidomethyl (C)]PITDDPSSNQNVNSK_	NA	NA	NA	NA	NA	NA	NA	NA	NA	NA	NA	69.8133	NA	NA	NA	NA	NA	NA
O00418_Y[Phospho (STY)]SSSGSPANSFHFK_	NA	NA	NA	NA	NA	NA	NA	NA	113.211	NA	NA	NA	NA	NA	NA	NA	NA	NA
O00418_YESDEDS[Phospho (STY)]LGSSGR_	NA	NA	NA	NA	NA	NA	NA	NA	NA	NA	32.4526	NA	NA	40.8612	NA	28.3959	NA	23.9013
O00418_DHDHLDNHRESENSGDSGYPS[Phospho (STY)]EK_	29.6481	70.8866	NA	NA	NA	NA	8.25301	NA	84.7218	NA	NA	NA	NA	142.072	NA	6.18564	NA	NA
O00418_ESENSGDSGYPS[Phospho (STY)]EK_	NA	NA	NA	17.7834	NA	NA	NA	NA	NA	NA	NA	14.941	35.5304	20.2207	NA	14.0677	NA	14.0054
O00418_KYES[Phospho (STY)]DEDSLGSSGR_	NA	NA	NA	NA	NA	NA	NA	NA	NA	7.63251	48.1712	NA	NA	23.9081	16.2286	NA	NA	NA
O00418_Y[Phospho (STY)]SSSGS[Phospho (STY)]PANS[Phospho (STY)]FHFK_	NA	NA	NA	NA	NA	NA	NA	NA	NA	NA	NA	NA	NA	NA	NA	146.265	NA	NA
O00418_YSSS[Phospho (STY)]GS[Phospho (STY)]PANS[Phospho (STY)]FHFK_	NA	196.594	NA	NA	NA	NA	NA	NA	58.9811	NA	NA	NA	84.2289	NA	NA	123.204	94.5138	159.567
O00418_[Acetyl (Protein N-term)]ADEDLIFRLEGVDGGQS[Phospho (STY)]PR_	54.8168	203.955	NA	18.3239	NA	16.076	9.32872	NA	75.7886	13.9176	33.6479	28.6313	27.7591	19.3884	13.3044	18.5207	15.6792	36.2245
O00418_KYES[Phospho (STY)]DEDS[Phospho (STY)]LGSSGR_	NA	NA	NA	NA	NA	NA	NA	NA	NA	NA	1.99503	NA	NA	12.1145	NA	21.1894	NA	16.5108
O00429;Q8K1M6_SKPIPIM[Oxidation (M)]PAS[Phospho (STY)]PQK_	797.585	993.142	354.654	203.52	324.948	225.316	459.121	368.283	1651.26	435.727	557.157	471.746	307.316	393.633	326.073	403.898	373.607	577.612
O00429;Q8K1M6_SKPIPIMPAS[Phospho (STY)]PQK_	933.048	893.676	746.611	653.271	345.745	594.958	485.108	159.353	1495.15	316.334	1331.61	1213.04	463.306	883.598	484.228	364.163	456.208	722.14
O00429;Q8K1M6_PIPIMPAS[Phospho (STY)]PQK_	100.595	89.1794	72.3412	104.205	35.2216	59.2594	45.7243	32.2025	228.327	35.7678	178.159	213.543	32.3362	144.908	58.65	72.6336	67.7501	72.5583
O00443_SQS[Phospho (STY)]LNIR_	657.209	NA	377.679	518.128	519.172	NA	486.038	432.878	780.31	486.485	266.913	379.562	343.771	325.786	NA	211.354	242.345	291.097
O00443_VSNLQVS[Phospho (STY)]PK_	249.172	189.636	148.194	214.626	181.07	268.712	183.062	201.847	444.539	231.918	171.047	148.479	151.828	110.458	57.754	107.453	134.272	138.488
O00443_SADAGSFS[Phospho (STY)]PTPGQIGGAVK_	NA	NA	97.4688	NA	NA	NA	NA	NA	NA	NA	NA	NA	NA	NA	NA	NA	NA	NA
O00443_SADAGSFSPT[Phospho (STY)]PGQIGGAVK_	NA	NA	99.4221	NA	NA	NA	NA	NA	NA	NA	NA	NA	NA	NA	NA	NA	NA	NA
O00458_NTPHRGS[Phospho (STY)]SAGGGGSGAAAATAATAGGQHR_	NA	NA	NA	NA	NA	27.6856	NA	NA	NA	6.04071	NA	NA	NA	NA	NA	NA	NA	NA
O00458_NTPHRGSS[Phospho (STY)]AGGGGSGAAAATAATAGGQHR_	NA	NA	18.1494	NA	NA	NA	NA	NA	NA	NA	NA	NA	NA	NA	NA	NA	NA	NA
O00458_NTPHRGSSAGGGGS[Phospho (STY)]GAAAATAATAGGQHR_	17.742	NA	NA	NA	13.0558	NA	NA	NA	NA	NA	NA	NA	NA	NA	NA	NA	NA	NA
O00459_APPPPSS[Phospho (STY)]PPPGGAPDGSEPSPDFPALLVEK_	548.481	808.944	NA	NA	NA	175.431	NA	NA	346.288	NA	NA	NA	NA	177.65	NA	NA	69.7237	NA
O00499_SPS[Phospho (STY)]PPDGSPAATPEIR_	710.362	NA	569.79	853.424	695.15	744.187	794.043	532.414	NA	NA	335.451	244.285	NA	NA	318.403	NA	293.303	NA
O00499_SPS[Phospho (STY)]PPDGS[Phospho (STY)]PAATPEIR_	745.827	NA	402.878	786.51	507.972	720.166	NA	620.574	NA	699.628	NA	NA	NA	111.626	NA	133.379	130.116	NA
O00499_SPSPPDGS[Phospho (STY)]PAATPEIR_	NA	113.48	284.435	363.869	NA	353.338	225.299	205.006	341.151	234.515	NA	148.843	NA	117.688	91.0796	80.7908	56.2698	107.391
O00499_SPSPPDGSPAAT[Phospho (STY)]PEIR_	NA	NA	NA	NA	NA	NA	NA	NA	173.538	NA	NA	NA	NA	NA	NA	NA	NA	NA
O00499_GNKS[Phospho (STY)]PS[Phospho (STY)]PPDGSPAATPEIR_	45.4844	NA	37.0924	58.6494	NA	54.963	49.3117	46.7761	NA	NA	NA	NA	NA	NA	NA	NA	NA	NA
O00499_GNKS[Phospho (STY)]PS[Phospho (STY)]PPDGS[Phospho (STY)]PAATPEIR_	35.6648	NA	NA	NA	24.0568	51.2841	51.1048	16.7445	38.0573	35.3817	NA	NA	NA	NA	NA	NA	NA	NA
O00505;O35344_NVPQEESLEDS[Phospho (STY)]DVDADFK_	3397.81	3055.23	NA	2479.95	NA	2862.67	2662.08	1745.81	3374.4	1598.68	2327.14	1715.13	1470.5	2456.22	1966.41	136.962	1915.34	102.59
O00505;O35344_NVPQEES[Phospho (STY)]LEDS[Phospho (STY)]DVDADFK_	238.592	362.651	117.944	277.843	265.681	387.221	315.05	287.669	571.045	249.711	321.214	292.713	305.063	471.507	383.426	341.717	422.368	501.885
O00505;O35344_RNVPQEESLEDS[Phospho (STY)]DVDADFK_	556.227	646.47	259.794	410.492	122.453	435.675	375.312	194.884	536.987	202.869	395.674	274.304	156.843	392.323	379.431	216.152	288.86	309.243
O00505;O35344_RNVPQEES[Phospho (STY)]LEDS[Phospho (STY)]DVDADFK_	30.9584	54.0463	27.8583	41.2131	42.5034	56.5996	50.7938	53.6409	132.564	74.7409	59.016	65.3864	68.7088	101.656	89.6412	46.8816	67.6216	78.2427
O00512_AVT[Phospho (STY)]PVSQGSNSSSADPK_	699.607	303.455	485.428	838.187	636.242	782.371	885.33	723.465	1128.53	696.271	305.384	243.167	283.514	262.294	340.686	355.188	277.169	320.31
O00512_SSTPS[Phospho (STY)]HGQTTATEPTPAQK_	NA	NA	NA	NA	NA	NA	NA	NA	NA	682.373	NA	NA	NA	NA	NA	NA	NA	NA
O00512_SST[Phospho (STY)]PSHGQTTATEPTPAQK_	NA	NA	692.993	1133.85	915.657	1149.57	1144.93	944.031	156.234	85.2438	408.421	NA	465.791	NA	NA	NA	NA	NA
O00512_SS[Phospho (STY)]TPSHGQTTATEPTPAQK_	1115.63	NA	NA	NA	NA	NA	NA	NA	NA	NA	NA	NA	NA	NA	NA	NA	NA	NA
O00512_IPVEGPLSPS[Phospho (STY)]R_	NA	NA	NA	752.185	NA	NA	NA	597.064	NA	NA	NA	NA	NA	NA	NA	166.232	NA	NA
O00512_IPVEGPLS[Phospho (STY)]PSR_	1175.08	429.609	1064.42	NA	616.548	783.494	646.704	NA	1378.77	710.677	441.874	319.171	NA	437.93	NA	NA	NA	NA
O00512_PAAPPRPLDRES[Phospho (STY)]PGVENK_	974.144	438.844	680.081	733.146	561.553	1014.67	614.23	614.365	1683.54	682.404	371.825	243.476	239.136	290.023	229.112	167.815	264.243	273.483
O00512_LIPS[Phospho (STY)]VGSPASSTPLPPDGTGPNSTPNNR_	NA	NA	NA	NA	NA	NA	4100.75	NA	7774.49	NA	NA	NA	NA	NA	NA	NA	NA	NA
O00512_SIS[Phospho (STY)]ADSFDQR_	NA	NA	237.149	275.495	NA	270.453	224.933	148.636	NA	158.529	NA	63.267	NA	33.9678	48.2985	NA	NA	NA
O00512_LQPT[Phospho (STY)]PPIPAPAPK_	919.208	306.01	644.672	167.921	269.639	391.993	258.916	208.935	1369.24	437.29	269.382	250.844	76.4018	194.797	107.971	19.0876	45.2467	225.177
O00512_S[Phospho (STY)]ISADSFDQR_	NA	40.8513	NA	NA	NA	NA	NA	NA	226.868	NA	45.0955	NA	NA	NA	NA	NA	NA	NA
O00512_SISADSFDQRDPGT[Phospho (STY)]PNDDSDIK_	135.358	30.1692	107.671	122.17	52.2376	138.888	170.22	42.7474	90.6026	44.344	51.7064	NA	33.6426	41.1489	27.4338	18.2146	26.1696	21.1211
O00512_DPGT[Phospho (STY)]PNDDSDIK_	NA	NA	NA	128.83	87.2304	66.4193	89.8205	72.6384	103.06	NA	NA	NA	NA	NA	14.5426	NA	NA	NA
O00512_LIPSVGS[Phospho (STY)]PASSTPLPPDGTGPNSTPNNR_	6687.05	NA	4805.01	4359.31	NA	NA	NA	NA	NA	NA	NA	NA	NA	NA	NA	NA	NA	NA
O00512_SPPVLGS[Phospho (STY)]AAASPVHLK_	NA	15.5957	NA	NA	NA	NA	NA	35.0199	NA	NA	NA	NA	NA	NA	NA	NA	NA	16.8206
O00512_SIS[Phospho (STY)]ADSFDQRDPGTPNDDSDIK_	NA	NA	52.1472	NA	NA	NA	NA	NA	NA	NA	NA	NA	NA	NA	NA	NA	NA	NA
O00512_S[Phospho (STY)]PPVLGSAAASPVHLK_	218.455	NA	125.278	62.5254	24.3364	155.623	23.7325	NA	218.087	49.4899	NA	NA	NA	NA	NA	NA	NA	NA
O00512_S[Phospho (STY)]PPVLGSAAAS[Phospho (STY)]PVHLK_	46.8407	NA	NA	51.933	30.5479	61.935	41.2933	31.6298	49.6622	NA	NA	NA	NA	NA	NA	NA	NA	NA
O00512_IPVEGPLS[Phospho (STY)]PSRGDFPK_	NA	NA	NA	NA	NA	NA	NA	NA	NA	NA	34.7052	NA	NA	NA	NA	NA	NA	NA
O00512_TVASSDDDS[Phospho (STY)]PPAR_	NA	NA	NA	49.3019	23.6725	21.1792	27.2655	NA	NA	7.05527	NA	NA	NA	NA	NA	NA	NA	NA
O00512_IPVEGPLSPS[Phospho (STY)]RGDFPK_	NA	NA	NA	NA	NA	NA	NA	NA	41.7536	NA	NA	NA	NA	NA	NA	NA	NA	NA
O00512_SPPVLGSAAAS[Phospho (STY)]PVHLK_	49.0936	15.1612	7.52617	12.5687	NA	10.7512	NA	NA	79.4236	NA	NA	NA	NA	NA	NA	NA	NA	NA
O00515_NLS[Phospho (STY)]STTDDEAPR_	1438.18	NA	1067.7	1446.41	1187.2	1411.67	1405.32	1291.97	1475.68	1246.6	132.849	NA	82.2918	72.5858	NA	NA	NA	113.3
O00515_RATASEQPLAQEPPASGGS[Phospho (STY)]PATTK_	6268.9	NA	4344.08	5722.91	5453.75	6900.69	6306.6	6333.89	7143.66	5995.15	NA	NA	NA	734.005	NA	NA	NA	1009.17
O00515_ATASEQPLAQEPPAS[Phospho (STY)]GGSPATTK_	NA	NA	NA	NA	NA	NA	NA	NA	NA	NA	NA	233.82	NA	NA	NA	NA	NA	NA
O00515_ATASEQPLAQEPPASGGS[Phospho (STY)]PATTK_	1256.39	119.159	379.744	NA	1763.13	2470.77	NA	2115.18	2000.21	2008.59	NA	NA	22.4469	NA	NA	NA	NA	NA
O00515_NSLS[Phospho (STY)]PVQATQK_	1670.04	343.316	1361.14	1645.87	1554.84	1685.27	1554.91	1489.72	1970.48	1699.93	246.499	305.091	261.947	NA	162.378	270.363	253.282	229.09
O00515_LPS[Phospho (STY)]VEEAEVPK_	2313.74	273.64	1862.51	1635.96	1272.78	1883.86	1502.73	1106.66	2358.08	1484.62	269.792	333.34	154.077	370.29	212.118	171.215	214.598	197.979
O00515_NSLSPVQAT[Phospho (STY)]QK_	NA	NA	NA	NA	NA	NA	NA	NA	NA	NA	NA	NA	NA	59.1866	NA	NA	NA	NA
O00515_EEEADMSS[Phospho (STY)]PTQR_	465.16	39.7234	NA	NA	849.6	NA	922.833	214.691	639.637	489.235	136.175	205.728	128.351	NA	NA	71.6441	150.959	122.676
O00515_EEEADM[Oxidation (M)]SS[Phospho (STY)]PTQR_	246.126	NA	51.2583	209.671	119.031	175.854	NA	237.008	NA	NA	23.8067	NA	NA	NA	NA	NA	85.9568	NA
O00515_LEAEEGRNS[Phospho (STY)]LS[Phospho (STY)]PVQATQK_	1267.03	175.14	1092.7	1278.2	1288.4	1577.58	1406.81	1349.5	1424.76	1370.86	217.537	149.089	245.605	171.805	163.041	181.539	114.325	198.924
O00515_EEEADMSSPT[Phospho (STY)]QR_	NA	NA	225.969	NA	NA	295.352	NA	NA	NA	NA	NA	NA	NA	NA	NA	NA	NA	NA
O00515_S[Phospho (STY)]ASM[Oxidation (M)]KLPDNTVK_	NA	NA	NA	338.112	NA	NA	342.418	NA	NA	NA	NA	NA	NA	NA	NA	28.3653	NA	NA
O00515_QRT[Phospho (STY)]LEDEEEQERER_	192.463	22.598	188.221	162.539	65.0995	105.612	111.918	108.613	216.452	105.147	41.6889	38.9059	13.9535	0.377243	26.8766	12.9702	31.1431	47.9326
O00515_SAS[Phospho (STY)]M[Oxidation (M)]KLPDNTVK_	NA	NA	896.716	976.573	1302.97	2314.32	NA	3188.88	1606.59	3047.09	NA	59.395	40.0235	81.7363	NA	NA	91.8044	111.105
O00515_GVPEKS[Phospho (STY)]PVLEK_	236.131	10.6186	567.612	423.817	328.068	248.066	433.007	376.25	746.226	393.45	70.6994	26.6736	32.4228	32.8822	2.16581	52.8358	28.6471	20.5024
O00515_LSGVVTS[Phospho (STY)]R_	283.985	NA	196.996	283.494	249.934	NA	NA	NA	NA	NA	NA	NA	NA	NA	NA	NA	NA	NA
O00515_ENLRLS[Phospho (STY)]GVVTSR_	237.569	63.6132	NA	NA	107.05	NA	108.688	NA	229.635	NA	29.681	NA	NA	NA	NA	NA	NA	NA
O00515_QRT[Phospho (STY)]LEDEEEQER_	699.69	227.89	697.812	814.938	633.968	832.993	519.908	470.716	960.986	542.034	300.274	212.508	219.2	210.532	184.874	110.634	204.31	227.21
O00515_QASASERLPS[Phospho (STY)]VEEAEVPK_	303.58	44.2637	176.35	190.481	105.802	223.358	180.802	73.0237	223.366	98.6772	31.9559	NA	NA	NA	NA	NA	3.45625	NA
O00515_TYSSS[Phospho (STY)]LK_	NA	NA	NA	220.483	166.04	NA	NA	NA	184.244	NA	NA	NA	NA	NA	NA	NA	NA	NA
O00515_LEAEEGRNSLS[Phospho (STY)]PVQATQK_	NA	NA	NA	NA	NA	NA	NA	NA	NA	NA	NA	20.2464	NA	NA	NA	NA	NA	NA
O00515_RATASEQPLAQEPPAS[Phospho (STY)]GGSPATTK_	NA	NA	NA	NA	NA	NA	NA	NA	NA	NA	NA	NA	NA	NA	514.026	NA	NA	NA
O00515_S[Phospho (STY)]ASMKLPDNTVK_	NA	NA	NA	NA	NA	NA	NA	NA	NA	NA	NA	NA	NA	NA	23.7189	44.0912	NA	NA
O00515_LEAEEGRNS[Phospho (STY)]LSPVQATQK_	NA	NA	NA	92.4578	77.4624	NA	77.2584	NA	NA	NA	NA	NA	NA	NA	NA	NA	NA	NA
O00515_SAS[Phospho (STY)]MKLPDNTVK_	1445.38	74.2419	1557	NA	843.052	1164.52	1197.25	NA	1774.05	854.911	106.534	NA	106.042	85.6693	NA	NA	NA	NA
O00515_LPS[Phospho (STY)]VEEAEVPKPLPPASK_	1087.28	NA	444.695	356.957	175.46	423.509	268.176	152.963	1126.56	171.011	NA	9.26498	NA	17.1609	7.79758	NA	NA	15.5414
O00515_QASASERLPS[Phospho (STY)]VEEAEVPKPLPPASK_	1020.52	26.6828	NA	142.166	NA	136.784	NA	18.4164	647.188	42.1751	12.5298	6.63604	NA	15.0164	NA	NA	10.174	NA
O00515_NLS[Phospho (STY)]S[Phospho (STY)]TTDDEAPR_	281.261	NA	NA	333.155	233.088	288.044	326.981	274.502	250.242	260.97	NA	NA	NA	NA	NA	NA	NA	NA
O00515_SRGLPC[Carbamidomethyl (C)]T[Phospho (STY)]ELFVAPVGVASK_	30.306	NA	NA	NA	NA	13.5876	252.99	NA	NA	NA	NA	NA	NA	NA	2.25371	NA	NA	8.71607
O00515_S[Phospho (STY)]RGLPC[Carbamidomethyl (C)]TELFVAPVGVASK_	873.289	NA	198.477	218.985	88.7667	259.336	NA	NA	316.051	NA	NA	NA	NA	NA	NA	NA	NA	NA
O00515_IPSKEEEADM[Oxidation (M)]SS[Phospho (STY)]PTQR_	NA	NA	NA	24.5096	NA	NA	NA	NA	NA	NA	NA	NA	NA	NA	NA	NA	NA	NA
O00515_IPSKEEEADMSS[Phospho (STY)]PTQR_	NA	NA	26.663	41.9508	NA	NA	NA	NA	NA	NA	NA	NA	NA	NA	NA	NA	NA	NA
O00515_LNLWIS[Phospho (STY)]R_	24.2314	NA	23.0697	9.69734	6.37909	21.4168	20.9729	NA	19.6813	20.7928	NA	NA	NA	NA	NA	NA	NA	NA
O00515_LPS[Phospho (STY)]VEEAEVPKPLPPASKDEDEDIQSILR_	71.2553	NA	NA	6.16749	NA	NA	NA	NA	25.8059	NA	NA	NA	NA	NA	NA	NA	NA	NA
O00541_GEDPGNLNES[Phospho (STY)]EEEEEEDDNNEGDGDEEGENEEEEEDAEAGSEK_	137.634	150.005	63.2423	151.451	92.7481	98.4023	132.235	138.391	162.9	147.486	107.658	73.7191	91.1696	92.6769	100.618	109.016	115.825	134.223
O00541_GEDPGNLNES[Phospho (STY)]EEEEEEDDNNEGDGDEEGENEEEEEDAEAGS[Phospho (STY)]EK_	78.1315	132.657	41.0228	88.349	89.237	178.479	144.927	103.859	141.179	124.121	66.0671	51.1221	89.4038	119.212	69.6081	86.8662	93.3587	111.392
O00541_GEDPGNLNES[Phospho (STY)]EEEEEEDDNNEGDGDEEGENEEEEEDAEAGS[Phospho (STY)]EKEEEAR_	31.4839	37.3344	NA	26.1248	26.8558	39.7398	53.0124	62.2109	38.5158	30.9345	36.7287	56.4299	69.0969	30.8179	56.7867	51.7506	62.0951	38.5256
O00559;Q9D0V7_KLS[Phospho (STY)]GDQITLPTTVDYSSVPK_	2740.14	15443.5	957.839	912.921	434.676	1346.78	1014.1	464.97	9596.41	393.816	5254.5	4662.1	2428.95	5876.7	5822.55	3273.8	3842.09	3956.84
O00559;Q9D0V7_KLSGDQIT[Phospho (STY)]LPTTVDYSSVPK_	NA	NA	NA	86.0738	NA	NA	NA	NA	NA	NA	NA	NA	NA	NA	NA	NA	NA	NA
O00559;Q9D0V7_LSGDQIT[Phospho (STY)]LPTTVDYSSVPK_	31.6786	NA	NA	NA	NA	NA	NA	NA	62.9564	NA	NA	NA	NA	NA	NA	NA	NA	NA
O00559;Q9D0V7_QTDVEEWTS[Phospho (STY)]WDEDAPTSVK_	NA	NA	NA	NA	NA	NA	NA	NA	70.6853	NA	NA	NA	NA	26.7812	NA	NA	35.3472	NA
O00559;Q9D0V7_QTDVEEWT[Phospho (STY)]SWDEDAPTSVK_	NA	96.7501	NA	NA	NA	NA	NA	NA	NA	NA	NA	NA	NA	NA	NA	NA	NA	NA
O00559;Q9D0V7_QT[Phospho (STY)]DVEEWTSWDEDAPTSVK_	NA	NA	NA	NA	NA	NA	NA	4.09122	NA	NA	NA	NA	NA	NA	NA	NA	NA	NA
O00559;Q9D0V7_IEGGNGNVATQQNS[Phospho (STY)]LEQLEPDYFK_	NA	NA	NA	NA	NA	NA	NA	NA	22.558	NA	81.0389	NA	11.494	62.3056	68.6994	NA	66.079	72.023
O00560;O08992_[Acetyl (Protein N-term)]SLYPS[Phospho (STY)]LEDLK_	NA	221.836	NA	NA	NA	NA	NA	NA	313.789	NA	204.627	138.375	NA	NA	NA	NA	NA	178.042
O00562_SAASNTGTPDGPEAPPGPDAS[Phospho (STY)]PDASFGK_	NA	NA	NA	NA	NA	81.7498	NA	NA	135.504	34.0401	NA	NA	NA	167.216	49.8675	59.0041	80.3379	NA
O00562_SAASNTGTPDGPEAPPGPDASPDAS[Phospho (STY)]FGK_	NA	NA	NA	NA	NA	NA	NA	NA	NA	NA	NA	55.7372	NA	NA	NA	NA	NA	NA
O00562_WNS[Phospho (STY)]NDFIDAFASPVEAEGTPEPGAEAAK_	61.2167	96.7855	NA	NA	NA	NA	NA	NA	NA	NA	NA	NA	NA	NA	NA	NA	9.92648	14.2531
O00566_S[Phospho (STY)]PVFSDEDS[Phospho (STY)]DLDFDISK_	NA	NA	NA	NA	NA	NA	NA	NA	579.181	NA	76.9574	NA	NA	166.835	NA	83.4784	NA	162.164
O00566_S[Phospho (STY)]PVFS[Phospho (STY)]DEDS[Phospho (STY)]DLDFDISK_	3373.76	1617.63	NA	39.4825	315.62	1504.25	1339.91	1312.58	5082.05	1585.86	26.0923	79.1869	317.588	533.751	143.61	475.157	768.359	1000.38
O00566_SPVFS[Phospho (STY)]DEDS[Phospho (STY)]DLDFDISK_	289.883	190.807	NA	NA	76.0033	210.314	185.681	88.5692	392.759	83.1217	NA	64.9081	37.5491	78.8204	66.6274	64.2174	63.5924	115.81
O00566_EDLEDLEEEEVS[Phospho (STY)]DM[Oxidation (M)]GNDDPEM[Oxidation (M)]GER_	250.306	260.892	43.8409	113.175	67.2995	213.265	223.964	83.6952	293.665	62.5856	66.7771	46.6969	39.0108	63.1409	48.1267	43.9687	42.2143	61.1424
O00566_S[Phospho (STY)]PVFS[Phospho (STY)]DEDSDLDFDISK_	352.839	203.996	18.1185	NA	148.781	367.526	225.642	162.637	NA	232.964	125.968	NA	NA	NA	NA	NA	122.177	147.812
O00566_DFFDPVES[Phospho (STY)]DEDITNVHDDELDS[Phospho (STY)]NK_	623.267	357.457	NA	NA	NA	287.777	NA	144.084	337.388	NA	NA	NA	88.1046	73.1435	NA	NA	NA	NA
O00566_DFFDPVESDEDIT[Phospho (STY)]NVHDDELDS[Phospho (STY)]NK_	NA	NA	NA	116.699	81.9279	NA	NA	NA	NA	NA	90.5482	54.4942	NA	NA	NA	NA	NA	NA
O00566_EEDGS[Phospho (STY)]EIEADDK_	27.8824	57.5302	NA	111.916	68.6849	56.9267	72.5771	68.799	95.9447	11.2869	70.0454	60.9336	82.4885	59.227	55.7464	132.916	57.9448	54.0652
O00566_SPVFSDEDS[Phospho (STY)]DLDFDISK_	64.2482	25.6665	NA	23.9508	NA	16.1323	NA	NA	31.5345	NA	NA	NA	NA	NA	NA	NA	NA	NA
O00566_KDDNDEEEEDIDFFEDIDS[Phospho (STY)]DEDEGGLFGSK_	220.992	179.663	NA	NA	NA	49.951	53.8605	NA	92.44	53.0119	NA	NA	15.3854	36.5357	NA	NA	NA	11.2729
O00566_EDLEDLEEEEVS[Phospho (STY)]DMGNDDPEM[Oxidation (M)]GER_	111.302	56.5328	14.4104	30.249	17.0529	52.9787	16.7718	5.91491	57.7273	9.46994	22.5111	14.1825	4.87879	24.8678	13.0823	NA	2.5894	NA
O00566_S[Phospho (STY)]PVFSDEDSDLDFDISK_	NA	53.1313	NA	9.38943	NA	NA	NA	33.1876	NA	NA	NA	NA	13.4416	NA	NA	12.0348	NA	9.57148
O00566_EEERKDDNDEEEEDIDFFEDIDS[Phospho (STY)]DEDEGGLFGSK_	NA	52.2643	NA	NA	3.36083	55.8003	NA	NA	NA	NA	NA	NA	NA	18.3511	NA	NA	10.7159	NA
O00566_DFFDPVESDEDIT[Phospho (STY)]NVHDDELDSNK_	71.1896	NA	14.8598	NA	12.4276	NA	NA	NA	58.5387	NA	NA	NA	3.84581	NA	NA	NA	12.1522	NA
O00566_DFFDPVESDEDITNVHDDELDS[Phospho (STY)]NK_	NA	38.0972	NA	NA	NA	NA	NA	NA	NA	NA	NA	NA	NA	NA	NA	NA	NA	NA
O00566_DFFDPVES[Phospho (STY)]DEDITNVHDDELDSNK_	NA	NA	NA	NA	13.8531	NA	38.3086	NA	NA	8.98343	NA	NA	NA	NA	NA	NA	NA	NA
O00566_DDNDEEEEDIDFFEDIDS[Phospho (STY)]DEDEGGLFGSK_	NA	28.6398	NA	NA	NA	NA	16.9646	16.4212	29.848	NA	NA	NA	NA	NA	NA	NA	22.6536	NA
O00567_EELM[Oxidation (M)]SS[Phospho (STY)]DLEETAGSTSIPK_	13199.1	24480.2	8367.99	9980.5	3718.17	12091.5	11017.5	6586.46	23367.2	3570.27	17800.7	11673.6	8933.81	18705.9	14420.7	9957.78	13790.5	14449.8
O00567_EEPVS[Phospho (STY)]S[Phospho (STY)]GPEEAVGK_	3032.59	8562.03	1685.38	3449.1	3527.35	3792.84	3891.54	3888.21	7668.26	3832.29	9396.33	9616.13	13023.1	9672.19	10331.4	12250.9	11747.8	11560.3
O00567_EEPVSS[Phospho (STY)]GPEEAVGK_	3822.16	8750.06	3251.25	3730.07	3428.46	3937.03	4071.53	3382.97	8597.63	3582.17	10255.9	9096.73	9274.09	8123.45	7283.71	9042.36	8616.33	9842.98
O00567_EELM[Oxidation (M)]S[Phospho (STY)]S[Phospho (STY)]DLEETAGSTSIPK_	1606.35	3810.1	978.171	1759.76	1583.69	2316.69	2028.72	1928.84	4061.35	2175.37	3571.89	3056.63	2913.52	4360.47	4358.31	3264.8	3614.18	3885.68
O00567_EELMSS[Phospho (STY)]DLEETAGSTSIPK_	643.708	552.061	914.762	1315.61	232.582	697.146	1098.01	93.0432	2100.05	171.664	1783.35	1546.85	669.111	996.576	NA	405.411	838.775	NA
O00567_EELMS[Phospho (STY)]S[Phospho (STY)]DLEETAGSTSIPK_	116.927	190.336	97.9114	308.338	116.561	217.698	240.042	60.9197	548.892	101.3	503.895	383.649	243.072	413.731	332.235	256.063	319.189	221.142
O00567_EETVNDPEEAGHRS[Phospho (STY)]GSK_	33.3658	NA	NA	32.1925	NA	NA	NA	NA	NA	NA	NA	NA	NA	NA	NA	NA	NA	NA
O00571_SSFFSDRGS[Phospho (STY)]GSR_	NA	NA	20.1262	48.0064	NA	NA	NA	NA	NA	NA	78.4648	1115.33	NA	NA	NA	NA	1158.11	NA
O00571_FS[Phospho (STY)]GGFGAR_	463.53	346.193	300.775	486.534	326.632	384.356	362.06	317.194	637.518	299.301	301.609	230.358	257.951	254.18	285.583	260.316	215.171	317.897
O00571_DAYSSFGS[Phospho (STY)]R_	161.177	163.16	165.246	NA	NA	NA	NA	NA	194.375	NA	164.479	NA	NA	NA	NA	NA	NA	NA
O00571_DAYSS[Phospho (STY)]FGSR_	NA	NA	NA	NA	NA	NA	NA	NA	NA	NA	NA	NA	159.175	NA	NA	NA	NA	NA
O00571_SSFFSDRGSGS[Phospho (STY)]R_	NA	80.2292	393.395	NA	402.707	40.1227	504.967	NA	1127.14	NA	NA	NA	1318.96	NA	NA	NA	39.3277	55.2402
O00571_DAY[Phospho (STY)]SSFGSR_	NA	NA	NA	NA	NA	NA	NA	NA	NA	NA	NA	NA	NA	NA	NA	NA	41.6179	NA
O00571_S[Phospho (STY)]SFFSDR_	NA	NA	NA	NA	NA	NA	NA	NA	NA	NA	NA	NA	NA	NA	38.3718	NA	42.0646	NA
O00571_QSS[Phospho (STY)]GASSSSFSSSR_	NA	NA	NA	NA	NA	NA	NA	NA	NA	NA	NA	NA	NA	NA	NA	NA	NA	17.9057
O00571_DYRQS[Phospho (STY)]SGASSSSFSSSR_	NA	NA	NA	NA	NA	NA	NA	NA	NA	NA	NA	NA	20.0485	NA	NA	NA	NA	NA
O00571_GRS[Phospho (STY)]DYDGIGSR_	NA	27.7415	NA	NA	NA	NA	NA	NA	NA	NA	NA	31.5793	NA	NA	NA	NA	NA	NA
O00571_DY[Phospho (STY)]RQSSGASSSSFSSSR_	NA	NA	NA	NA	30.9263	NA	12.0734	17.5243	NA	NA	NA	NA	NA	NA	NA	NA	27.9467	NA
O00629_NVPHEDIC[Carbamidomethyl (C)]EDS[Phospho (STY)]DIDGDYR_	1244.46	324.586	725.336	1079.26	838.288	1374.57	1044.2	704.42	1143.68	586.062	256.454	179.843	97.7025	297.358	219.968	139.755	261.05	224.458
O00712_TISIDENM[Oxidation (M)]EPSPT[Phospho (STY)]GDFYPSPSS[Phospho (STY)]PAAGSR_	7079.49	NA	5457.61	6285.69	NA	9118.88	7316.02	6667.94	NA	NA	NA	NA	861.502	871.53	NA	NA	NA	NA
O00712_TISIDENM[Oxidation (M)]EPSPTGDFY[Phospho (STY)]PSPSS[Phospho (STY)]PAAGSR_	NA	NA	NA	NA	NA	NA	NA	NA	NA	NA	NA	NA	NA	NA	994.315	883.758	NA	NA
O00712_TISIDENM[Oxidation (M)]EPSPTGDFYPSPSS[Phospho (STY)]PAAGSR_	10461.8	2709.48	5559.37	5143.23	3858.84	7312.55	NA	4462.78	8816.73	4186.3	NA	NA	NA	1280.65	1163.22	817.353	926.353	1284.22
O00712_PLFSSAS[Phospho (STY)]PQDSSPR_	4112.36	758.735	3195.86	3054.58	2699.46	3530.88	3182.19	2233.83	3906.39	2602.94	650.892	494.748	388.508	634.182	451.275	368.987	404.331	554.047
O00712_TISIDENM[Oxidation (M)]EPSPTGDFYPS[Phospho (STY)]PSS[Phospho (STY)]PAAGSR_	NA	401.011	NA	NA	NA	NA	NA	NA	NA	NA	NA	NA	NA	NA	NA	NA	NA	NA
O00712_PLFSSASPQDSS[Phospho (STY)]PR_	1738.88	NA	1355.8	1434.02	1266.54	1397.18	1344.9	1104.5	1522.83	1316.51	NA	220.007	208.153	NA	239.09	204.248	211.637	350.609
O00712_NYVPSYDPSS[Phospho (STY)]PQTSQSWYLG_	1747.93	222.824	648.086	680.119	NA	954.309	NA	NA	1290.17	NA	NA	NA	NA	NA	NA	NA	NA	NA
O00712_PLFSSAS[Phospho (STY)]PQDSS[Phospho (STY)]PR_	NA	NA	427.77	660.774	599.615	733.66	NA	NA	692.887	NA	NA	NA	102.608	NA	90.1082	NA	NA	NA
O00712_TISIDENM[Oxidation (M)]EPSPT[Phospho (STY)]GDFYPS[Phospho (STY)]PSS[Phospho (STY)]PAAGSR_	3276.99	NA	NA	NA	NA	6182.95	NA	NA	5282.16	NA	NA	NA	NA	NA	NA	NA	NA	379.864
O00712_TISIDENM[Oxidation (M)]EPSPTGDFY[Phospho (STY)]PSPSSPAAGSR_	NA	NA	NA	NA	NA	NA	1558.51	NA	NA	NA	461.012	NA	NA	NA	NA	NA	NA	NA
O00712_SLS[Phospho (STY)]SPPSSK_	626.005	89.6601	NA	1035.04	820.846	598.901	758.985	NA	764.73	440.23	132.289	192.133	314.216	190.913	NA	257.237	190.32	NA
O00712_TISIDENMEPS[Phospho (STY)]PTGDFYPSPSS[Phospho (STY)]PAAGSR_	NA	NA	NA	1063.98	NA	NA	NA	NA	673.247	NA	NA	NA	NA	NA	NA	NA	NA	NA
O00712_NYVPSY[Phospho (STY)]DPSSPQTSQSWYLG_	NA	NA	NA	NA	306.912	NA	NA	NA	NA	NA	NA	NA	NA	NA	NA	NA	NA	NA
O00712_SLSS[Phospho (STY)]PPSSK_	2292.7	NA	1833.85	2959.85	2298.95	NA	2961.76	2565.46	2796.15	2284.69	NA	NA	NA	NA	NA	NA	NA	NA
O00712_TISIDENMEPSPTGDFYPSPSS[Phospho (STY)]PAAGSR_	1587.47	NA	NA	1152.02	NA	947.47	NA	NA	1110.89	NA	NA	NA	NA	NA	NA	NA	116.394	NA
O00712_TISIDENMEPSPTGDFYPSPS[Phospho (STY)]SPAAGSR_	NA	NA	NA	NA	412.085	NA	NA	NA	NA	NA	NA	NA	NA	NA	NA	NA	NA	NA
O00712_TISIDENMEPSPTGDFYPSPSSPAAGS[Phospho (STY)]R_	NA	NA	NA	NA	NA	NA	NA	NA	NA	76.1369	NA	NA	NA	NA	NA	NA	NA	NA
O00712_DQDM[Oxidation (M)]SS[Phospho (STY)]PTTMK_	NA	NA	NA	111.093	NA	61.9867	NA	NA	NA	NA	NA	NA	NA	NA	NA	NA	NA	NA
O00712_PLFS[Phospho (STY)]S[Phospho (STY)]ASPQDSSPR_	NA	NA	NA	NA	NA	NA	NA	NA	NA	NA	NA	NA	NA	532.872	NA	NA	NA	NA
O00712_DQDMSS[Phospho (STY)]PTTMK_	NA	NA	NA	372.871	NA	73.4754	194.311	NA	NA	NA	NA	NA	NA	NA	NA	NA	20.3587	NA
O00712_DQDMSSPT[Phospho (STY)]TMK_	NA	NA	167.572	NA	NA	NA	NA	NA	NA	NA	NA	NA	42.3574	NA	NA	NA	NA	NA
O00712_DQDMS[Phospho (STY)]SPTTMK_	NA	NA	NA	NA	NA	NA	NA	NA	NA	141.322	NA	NA	NA	NA	NA	NA	NA	33.0786
O00712_DQDMSSPTT[Phospho (STY)]MK_	NA	NA	NA	NA	NA	NA	NA	NA	NA	NA	65.2106	NA	NA	NA	NA	NA	NA	NA
O00712_ELDLFLAYYVQEQDS[Phospho (STY)]GQSGSPSHNDPAK_	NA	NA	NA	NA	NA	NA	NA	NA	115.041	NA	NA	NA	NA	NA	NA	NA	NA	NA
O00712_TISIDENMEPSPTGDFY[Phospho (STY)]PSPSSPAAGSR_	73.6685	NA	NA	NA	NA	170.53	14.4013	NA	28.6945	NA	NA	NA	NA	NA	NA	NA	NA	NA
O00712_ELDLFLAYYVQEQDSGQSGS[Phospho (STY)]PSHNDPAK_	1224.59	NA	NA	NA	NA	NA	NA	NA	NA	NA	NA	NA	NA	NA	NA	NA	NA	NA
O00712_ELDLFLAYY[Phospho (STY)]VQEQDSGQSGSPSHNDPAK_	NA	NA	58.2549	NA	NA	NA	NA	NA	NA	NA	NA	NA	NA	NA	NA	NA	NA	NA
O00712_TPPPPSPLPFPT[Phospho (STY)]QAILPPAPSSYFSHPTIR_	NA	11.7009	NA	7.46783	NA	NA	NA	NA	NA	NA	NA	NA	NA	NA	NA	NA	NA	NA
O00712_T[Phospho (STY)]PPPPSPLPFPTQAILPPAPSSYFSHPTIR_	43.1886	NA	NA	NA	NA	NA	NA	NA	NA	NA	NA	NA	NA	NA	NA	NA	NA	NA
O00750_S[Phospho (STY)]LESVGISR_	129.919	NA	NA	NA	109.327	118.86	112.91	93.6291	94.0174	92.8736	39.6229	NA	NA	NA	38.4009	NA	NA	46.3534
O00750_KLS[Phospho (STY)]PPPLPPR_	828.656	38.1356	363.128	246.664	191.777	385.609	365.456	112.997	939.289	216.415	34.95	NA	NA	38.8267	NA	16.0518	NA	16.4038
O00767_GST[Phospho (STY)]LDLSDLEAEK_	NA	NA	NA	NA	NA	NA	NA	NA	NA	NA	NA	NA	NA	NA	NA	NA	NA	77.158
O00767_EKGST[Phospho (STY)]LDLSDLEAEK_	NA	NA	NA	NA	NA	NA	NA	NA	NA	NA	NA	NA	NA	NA	NA	15.4713	NA	NA
O00767_EKGS[Phospho (STY)]TLDLSDLEAEK_	NA	94.0531	NA	NA	12.3079	NA	NA	NA	NA	24.2424	NA	35.1997	NA	NA	NA	24.3003	NA	9.40827
O08539_SPS[Phospho (STY)]PPPDGSPAAT[Phospho (STY)]PEIR_	NA	NA	NA	NA	610.401	NA	NA	NA	NA	NA	NA	NA	NA	NA	NA	NA	NA	NA
O08539_S[Phospho (STY)]PSPPPDGS[Phospho (STY)]PAATPEIR_	NA	NA	NA	NA	NA	NA	NA	NA	NA	NA	NA	NA	857.117	NA	NA	NA	NA	NA
O08539_SPS[Phospho (STY)]PPPDGS[Phospho (STY)]PAATPEIR_	NA	998.403	561.203	687.297	645.365	NA	610.955	NA	NA	NA	907.369	796.212	858.212	941.399	NA	NA	942.925	1129.61
O08539_S[Phospho (STY)]PS[Phospho (STY)]PPPDGSPAATPEIR_	NA	297.546	141.635	NA	176.493	260.851	226.537	228.413	NA	NA	NA	360.663	328.537	361.696	393.416	311.205	NA	NA
O08539_GNKS[Phospho (STY)]PS[Phospho (STY)]PPPDGSPAATPEIR_	166.408	227.85	98.8721	249.385	165.916	258.558	188.211	162.83	313.267	160.421	185.232	165.126	208.826	156.563	209.485	188.931	186.16	187.45
O08539_GNKS[Phospho (STY)]PS[Phospho (STY)]PPPDGS[Phospho (STY)]PAATPEIR_	30.1101	11.3868	12.4147	15.4988	15.3855	16.8332	1.46627	14.5057	23.559	5.97974	9.0189	8.00825	9.00464	11.2308	5.0491	10.0906	14.1133	22.2581
O08539_SPS[Phospho (STY)]PPPDGSPAATPEIR_	2046.06	3153.08	1928.38	2098.66	2464.29	2113.47	2639.23	2482.29	2640.33	2949.83	3454.79	3201.18	3034.52	3115.16	3354.63	3574.24	3128.2	4201.98
O08539_VNHEPEPASGAS[Phospho (STY)]PGATIPK_	142.252	250.858	83.5215	NA	NA	101.051	70.6584	36.1622	205.292	82.8137	217.542	179.269	102.28	100.267	99.0094	108.388	146.165	105.57
O08539_VNHEPEPAS[Phospho (STY)]GASPGATIPK_	NA	NA	NA	NA	NA	NA	NA	NA	NA	NA	4.9162	NA	NA	NA	NA	NA	NA	NA
O08539_S[Phospho (STY)]PSPPPDGSPAATPEIR_	NA	NA	NA	NA	NA	NA	NA	NA	NA	NA	NA	NA	NA	NA	NA	NA	20.0556	NA
O08539_VNHEPEPASGASPGAT[Phospho (STY)]IPK_	NA	NA	NA	NA	NA	9.74032	77.9548	NA	NA	NA	NA	NA	NA	NA	NA	NA	NA	NA
O08539_SPSPPPDGS[Phospho (STY)]PAATPEIR_	NA	600.512	NA	643.114	476.329	688.133	NA	317.681	822.246	482.71	802.071	573.639	619.024	525.532	385.499	NA	NA	NA
O08547;O75396_GEALSALDS[Phospho (STY)]K_	304.103	83.6235	210.298	358.689	228.051	289.47	234.819	225.441	372.011	297.642	NA	107.028	NA	119.349	87.4038	NA	52.2307	97.9186
O08547;O75396_NLGS[Phospho (STY)]INTELQDVQR_	1161.26	2926.07	808.099	749.893	350.697	1158.96	661.937	384.826	2688.98	362.722	1854.09	1308.15	670.305	1611.84	1044.17	986.831	1005.01	1212.71
O08547;O75396_RNLGS[Phospho (STY)]INTELQDVQR_	181.161	515.005	119.81	NA	46.5892	131.375	NA	NA	575.645	NA	305.383	240.673	77.4294	351.079	252.968	197.969	139.832	236.992
O08547;O75396_VADGLPLAAS[Phospho (STY)]MQEDEQSGRDLQQYQSQAK_	NA	NA	NA	NA	NA	NA	NA	NA	NA	NA	191.611	NA	NA	150.371	NA	NA	NA	88.8495
O08553;Q16555_TVTPASS[Phospho (STY)]AKTS[Phospho (STY)]PAK_	NA	NA	161.741	724.149	NA	NA	580.53	411.259	518.79	NA	NA	NA	NA	NA	NA	NA	NA	NA
O08553;Q16555_GLYDGPVC[Carbamidomethyl (C)]EVSVT[Phospho (STY)]PK_	295.785	23.8228	220.384	198.546	107.022	211.497	131.071	88.3727	343.241	103.784	42.0976	NA	NA	16.7035	NA	2.57335	NA	NA
O08553;Q16555_NLHQSGFSLS[Phospho (STY)]GAQIDDNIPR_	589.422	168.368	148.202	131.475	44.286	246.103	NA	68.1088	499.911	NA	NA	NA	NA	46.3683	36.7331	NA	NA	23.7485
O08582_SRSPVDS[Phospho (STY)]PVPASMFAPEPSSPGAAR_	NA	NA	NA	NA	NA	NA	32.3559	NA	NA	NA	NA	NA	NA	NA	NA	NA	NA	NA
O08582_SRS[Phospho (STY)]PVDSPVPASMFAPEPSSPGAAR_	NA	NA	NA	NA	NA	NA	NA	NA	116.464	NA	NA	NA	NA	NA	NA	NA	NA	4.86332
O08582_SRSPVDSPVPAS[Phospho (STY)]MFAPEPSSPGAAR_	NA	NA	NA	NA	45.488	49.0417	NA	NA	NA	NA	37.6457	NA	NA	NA	NA	NA	32.7593	NA
O08583;Q86V81_QQLS[Phospho (STY)]AEELDAQLDAYNAR_	96.7346	62.6274	105.042	108.063	46.0571	108.169	70.8182	59.4981	267.952	2.53327	45.7784	36.3158	9.47986	91.9796	NA	19.8879	14.5965	NA
O08585;P09496_LQS[Phospho (STY)]EPESIRK_	38.3519	NA	NA	41.3316	20.8075	14.2422	14.7673	NA	NA	8.90396	NA	NA	NA	NA	NA	10.8693	4.60513	NA
O08599;P61764_SS[Phospho (STY)]ASFSTTAVSAR_	NA	88.6338	NA	NA	NA	NA	74.7449	NA	NA	82.0589	105.425	NA	91.547	NA	NA	NA	NA	54.4844
O08599;P61764_SSAS[Phospho (STY)]FSTTAVSAR_	124.468	NA	NA	NA	NA	NA	NA	NA	NA	NA	NA	NA	NA	NA	NA	NA	NA	NA
O08638_VIENTDGS[Phospho (STY)]EEEM[Oxidation (M)]DAR_	513.147	306.075	127.472	357.317	228.745	449.984	356.835	479.047	542.073	484.279	240.102	246.755	274.169	166.579	251.449	200.477	325.106	224.478
O08638_VIENTDGS[Phospho (STY)]EEEMDAR_	228.99	142.469	205.293	412.996	166.827	233.5	355.786	NA	351.528	189.241	276.782	223.189	218.704	125.43	107.296	127.751	202.221	NA
O08638_RVIENTDGS[Phospho (STY)]EEEM[Oxidation (M)]DAR_	78.4195	75.2681	61.0747	69.2201	98.1213	127.134	124.016	101.236	126.814	104.144	53.6662	38.7529	55.974	18.8799	NA	37.73	NA	67.9666
O08638_VIENT[Phospho (STY)]DGS[Phospho (STY)]EEEM[Oxidation (M)]DAR_	60.712	38.5856	NA	40.9188	36.5749	14.9882	27.6002	37.0336	55.8235	35.1323	43.3396	28.5454	21.8526	20.6815	18.0677	15.49	13.9965	44.1598
O08638_RVIENTDGS[Phospho (STY)]EEEMDAR_	NA	NA	18.3654	NA	NA	NA	NA	NA	NA	NA	NA	NA	53.6651	NA	NA	NA	NA	NA
O08739_SQS[Phospho (STY)]LSLQM[Oxidation (M)]PTQQDWK_	NA	116.69	NA	NA	28.7103	61.3362	NA	25.1342	117.084	NA	NA	63.4916	58.8593	58.9171	105.524	NA	NA	111.152
O08784_STSSSPAPT[Phospho (STY)]QTLPNSITQR_	NA	NA	NA	NA	NA	84.1263	NA	NA	NA	NA	NA	NA	NA	NA	NA	NA	NA	NA
O08784_SAEPLANTVLASET[Phospho (STY)]EEEGNAQALGPTAK_	NA	266.858	NA	NA	NA	NA	NA	NA	260.055	NA	NA	NA	86.9787	NA	96.7423	93.049	NA	NA
O08784_SAEPLANTVLAS[Phospho (STY)]ET[Phospho (STY)]EEEGNAQALGPTAK_	66.5765	83.2113	69.1327	93.162	61.8486	105.842	92.8968	97.8172	265.339	50.0959	82.816	21.741	27.5147	122.208	77.7162	95.4751	92.75	57.4089
O08784_SAEPLANTVLAS[Phospho (STY)]ETEEEGNAQALGPTAK_	NA	NA	NA	54.9976	NA	38.923	NA	NA	NA	NA	151.166	NA	NA	NA	NA	NA	66.4242	NA
O08784_STSSSPAPTQT[Phospho (STY)]LPNSITQR_	NA	NA	25.2939	NA	NA	60.521	NA	NA	262.116	NA	92.5184	NA	NA	112.738	79.1485	89.9216	NA	NA
O08784_S[Phospho (STY)]TSSSPAPTQTLPNSITQR_	NA	NA	NA	NA	NA	NA	NA	NA	NA	NA	NA	NA	NA	NA	NA	NA	NA	174.09
O08784_S[Phospho (STY)]PPVSVNR_	134.513	119.699	NA	NA	NA	NA	NA	NA	NA	72.6775	92.7005	108.012	NA	132.788	86.6279	91.3833	NA	69.4261
O08784_EES[Phospho (STY)]DS[Phospho (STY)]EEETPAQIK_	NA	NA	NA	NA	NA	NA	NA	NA	NA	NA	NA	NA	NA	53.1284	60.9555	NA	90.3724	NA
O08784_AGAVTSSASLSS[Phospho (STY)]PALAK_	NA	95.6795	NA	NA	NA	38.3736	NA	15.9747	104.962	37.8643	58.9413	52.621	NA	84.8993	55.7254	NA	65.638	77.401
O08784_STSSS[Phospho (STY)]PAPTQTLPNSITQR_	NA	NA	NA	NA	50.2498	NA	NA	NA	NA	NA	NA	NA	107.131	NA	NA	NA	NA	NA
O08784_SAEPLANT[Phospho (STY)]VLASETEEEGNAQALGPTAK_	NA	NA	NA	NA	NA	NA	NA	NA	NA	NA	NA	NA	NA	NA	NA	72.9652	NA	NA
O08785;O15516_FDHS[Phospho (STY)]PTPSASSR_	62.944	NA	NA	76.1259	NA	NA	37.3851	NA	NA	NA	71.9652	43.0295	21.6229	NA	NA	NA	NA	NA
O08785;O15516_IPTDTST[Phospho (STY)]PPR_	NA	NA	NA	NA	NA	NA	NA	NA	NA	158.188	NA	NA	NA	NA	NA	NA	NA	NA
O08788;Q14203_QSQIQVFEDGADTTS[Phospho (STY)]PETPDSSASK_	68.7354	NA	NA	NA	NA	51.9427	71.8596	NA	156.721	NA	NA	NA	NA	NA	NA	NA	NA	NA
O08917;O75955_ITLVS[Phospho (STY)]SGSGTMGAAK_	NA	NA	NA	NA	NA	NA	NA	NA	40.318	NA	NA	NA	NA	NA	NA	NA	NA	NA
O08917;O75955_ITLVSS[Phospho (STY)]GSGTMGAAK_	NA	NA	NA	NA	NA	NA	NA	NA	NA	NA	NA	NA	NA	NA	NA	NA	10.3586	NA
O08999_GELDPVLEDNS[Phospho (STY)]VETR_	NA	NA	NA	NA	100.791	174.238	NA	NA	306.623	NA	NA	245.559	202.154	227.301	276.118	164.314	203.725	269.06
O08999_GELDPVLEDNSVET[Phospho (STY)]R_	NA	249.07	NA	NA	NA	NA	NA	NA	NA	NA	NA	NA	NA	NA	NA	NA	NA	NA
O08999_VRGELDPVLEDNS[Phospho (STY)]VETR_	410.59	595.329	197.875	233.278	128.638	NA	227.201	NA	693.083	NA	522.575	347.562	143.82	426.852	277.645	NA	281.902	307.587
O09000_AVS[Phospho (STY)]LDSPVSVGSGPPVK_	NA	197.412	NA	NA	41.3546	73.1744	96.6736	NA	241.577	41.8349	105.037	93.1304	NA	NA	87.137	19.0164	NA	36.2994
O09000_LLQNGNS[Phospho (STY)]PAEVAK_	39.696	25.7325	NA	NA	9.85599	NA	NA	29.8117	114.252	10.4767	21.9418	20.9074	NA	20.8534	7.53998	NA	19.4889	10.2043
O09044_ATWGDGGDNS[Phospho (STY)]PSNVVSK_	306.416	348.059	203.6	313.871	243.628	333.114	247.886	NA	460.47	NA	369.465	269.453	332.396	349.568	284.888	263.541	245.895	340.035
O09044_ATWGDGGDNSPS[Phospho (STY)]NVVSK_	NA	NA	NA	NA	NA	NA	NA	NA	NA	185.335	NA	NA	NA	NA	NA	NA	NA	NA
O09044_ITNDAREDEM[Oxidation (M)]EENLTQVGS[Phospho (STY)]ILGNLK_	57.9431	NA	19.0506	12.3076	NA	NA	NA	NA	NA	NA	NA	NA	NA	NA	NA	NA	NA	NA
O09044_ITNDAREDEMEENLTQVGS[Phospho (STY)]ILGNLK_	39.6015	NA	NA	NA	NA	NA	NA	NA	NA	NA	NA	NA	NA	NA	NA	NA	NA	NA
O09106_M[Oxidation (M)]LPHAPGVQM[Oxidation (M)]QAIPEDAIPEES[Phospho (STY)]GDEDEEDPDK_	11132	13564.4	3037.19	3702.39	2131.56	5696.6	4219	2676.04	7920.38	2184.48	3607.74	2177.81	1988.56	4001.41	3932.11	2274.3	3310.37	3271.47
O09106_IAC[Carbamidomethyl (C)]EEEFS[Phospho (STY)]DS[Phospho (STY)]DEEGEGGR_	9.9557	22.233	2.94539	19.563	4.43503	7.43408	3.61139	15.1416	42.2527	8.90257	33.3719	20.4725	18.1581	5.59676	23.729	27.9427	16.4037	26.8792
O09106_M[Oxidation (M)]LPHAPGVQMQAIPEDAIPEES[Phospho (STY)]GDEDEEDPDK_	288.959	263.856	NA	123.673	NA	122.294	NA	NA	254.978	NA	NA	78.0009	NA	NA	59.4917	NA	NA	NA
O09106_IAC[Carbamidomethyl (C)]EEEFS[Phospho (STY)]DS[Phospho (STY)]DEEGEGGRK_	10.1461	6.46059	2.79675	NA	4.49405	NA	4.67084	NA	49.1778	2.50853	8.76675	1.81073	5.50735	7.44128	11.9372	15.1206	8.73078	7.06479
O09113;Q5XKR4_LS[Phospho (STY)]HADLLDAR_	94.9896	63.914	66.4989	50.2677	59.5223	45.7523	56.3364	20.4678	100.649	NA	50.1566	45.3117	34.5713	25.0774	43.9684	10.7636	14.1429	33.4667
O09130_LPAPAKPEQDS[Phospho (STY)]DS[Phospho (STY)]DS[Phospho (STY)]EGAAEGPAGAPR_	28.1679	64.5872	NA	18.5615	31.7854	58.6596	41.2673	43.7087	87.6607	16.4808	53.6875	50.9276	25.7449	56.0372	58.1639	48.8701	69.4654	73.7093
O14497_GPS[Phospho (STY)]PSPVGSPASVAQSR_	1810.6	939.662	1718.17	1965.75	1762.67	1795.42	1683.69	1233.22	1744.91	1389.67	1448.83	933.369	1057.78	865.61	899.541	803.957	812.49	813.349
O14497_VSS[Phospho (STY)]PAPM[Oxidation (M)]EGGEEEEELLGPK_	1474.18	854.681	814.516	884.777	387.409	1065.46	636.845	442.159	1685.7	605.298	415.055	363.139	135.635	393.358	264.109	236.383	180.921	351.744
O14497_GPS[Phospho (STY)]PSPVGS[Phospho (STY)]PASVAQSR_	389.224	107.971	209.644	NA	459.292	NA	377.585	NA	402.381	353.589	120.568	152.5	169.721	NA	98.754	124.818	164.296	NA
O14497_SNS[Phospho (STY)]VGIQDAFNDGSDSTFQK_	442.235	19.1265	12.2559	NA	NA	NA	343.524	NA	NA	204.416	NA	68.8011	NA	NA	87.6083	NA	31.8187	NA
O14497_S[Phospho (STY)]NSVGIQDAFNDGSDSTFQK_	NA	NA	NA	176.333	NA	NA	NA	NA	358.556	NA	119.92	NA	NA	82.884	NA	34.4035	NA	NA
O14497_NPQM[Oxidation (M)]PQYSSPQPGS[Phospho (STY)]ALSPR_	219.347	NA	NA	NA	NA	NA	NA	NA	NA	NA	NA	NA	NA	81.2247	NA	NA	NA	NA
O14497_GPSPS[Phospho (STY)]PVGS[Phospho (STY)]PASVAQSR_	NA	NA	NA	NA	NA	276.684	NA	NA	NA	NA	NA	NA	NA	NA	NA	NA	NA	NA
O14497_NPQM[Oxidation (M)]PQYSSPQPGSALS[Phospho (STY)]PR_	289.18	105.961	NA	NA	109.891	228.069	146.744	121.349	121.167	123.444	NA	35.8692	NA	88.1962	68.8412	NA	NA	97.2244
O14497_TLLDPGRFS[Phospho (STY)]K_	339.599	164.076	225.928	120.364	130.385	144.714	78.2253	90.0433	235.158	108.11	54.8672	58.2623	15.09	NA	42.1227	NA	28.5637	63.6782
O14497_HVTTAEGT[Phospho (STY)]PGTTDQEGPPPDGPPEK_	NA	NA	NA	NA	NA	104.383	NA	NA	246.713	NA	NA	NA	NA	NA	NA	38.3791	NA	NA
O14497_NPQMPQYSSPQPGSALS[Phospho (STY)]PR_	NA	45.1166	170.347	153.371	NA	NA	374.204	NA	488.336	155.664	NA	103.879	NA	85.7599	22.2922	NA	61.2576	NA
O14497_VSS[Phospho (STY)]PAPMEGGEEEEELLGPK_	230.484	36.0824	183.342	284.01	NA	217.562	162.413	NA	343.52	NA	NA	NA	NA	NA	NA	NA	NA	NA
O14497_SAYPPPAPAY[Phospho (STY)]ALSSPR_	NA	129.555	92.5472	69.4565	61.6396	139.44	NA	NA	111.235	NA	NA	NA	19.959	51.8514	51.9166	NA	NA	38.3232
O14497_GPS[Phospho (STY)]PS[Phospho (STY)]PVGS[Phospho (STY)]PASVAQSR_	127.711	NA	57.5665	101.83	110.668	124.864	180.656	162.397	197.027	147.305	NA	NA	NA	NA	NA	21.0536	NA	NA
O14497_SHHAPM[Oxidation (M)]S[Phospho (STY)]PGSSGGGGQPLAR_	179.871	79.4537	60.7974	54.3989	48.8597	91.8739	98.6678	96.7146	229.326	55.1506	30.2905	NA	24.941	NA	29.4838	15.4698	27.4703	40.1627
O14497_GPS[Phospho (STY)]PS[Phospho (STY)]PVGSPAS[Phospho (STY)]VAQSR_	NA	NA	NA	150.004	NA	NA	NA	NA	NA	NA	NA	NA	NA	NA	NA	NA	NA	NA
O14497_GPS[Phospho (STY)]PS[Phospho (STY)]PVGSPASVAQSR_	NA	NA	NA	NA	NA	NA	NA	NA	NA	NA	NA	NA	NA	NA	NA	NA	NA	114.712
O14497_SHHAPMS[Phospho (STY)]PGSSGGGGQPLAR_	112.713	36.8879	94.6385	130.938	59.6488	57.9475	76.971	56.4117	193.599	59.6625	77.7348	NA	NA	51.219	NA	27.4212	45.9104	28.777
O14497_SHHAPMSPGSS[Phospho (STY)]GGGGQPLAR_	NA	NA	NA	NA	NA	NA	38.4486	NA	NA	NA	NA	NA	NA	NA	NA	NA	NA	NA
O14497_NPQMPQYSSPQPGS[Phospho (STY)]ALSPR_	205.958	NA	NA	NA	NA	172.867	NA	NA	NA	NA	87.51	NA	27.8261	NA	NA	26.149	NA	NA
O14513_SHSFSTHSGDKPS[Phospho (STY)]TPPIEGSGK_	50.455	44.594	NA	NA	NA	NA	NA	NA	NA	NA	NA	NA	NA	NA	NA	NA	NA	23.6334
O14513_S[Phospho (STY)]PQLLRK_	NA	NA	NA	NA	NA	8.31228	NA	NA	25.781	NA	NA	NA	NA	4.485	NA	NA	5.84933	NA
O14523_EAGLSQSHDDLS[Phospho (STY)]NATATPSVR_	NA	NA	NA	52.8589	NA	NA	NA	NA	NA	NA	NA	NA	NA	NA	NA	NA	NA	19.6421
O14523_EAGLSQS[Phospho (STY)]HDDLSNATATPSVR_	1513.49	1621.83	1353.84	1476.21	1394.75	1749.49	1766.41	1275.13	2047.31	1429.31	1281.93	1204.88	1130.86	1544.3	1335.15	1188.62	1321.81	1379.84
O14523_EAGLSQSHDDLS[Phospho (STY)]NATATPSVRK_	NA	NA	30.4822	NA	NA	NA	NA	NA	NA	NA	NA	10.5488	NA	NA	18.0822	NA	NA	34.1855
O14523_EAGLS[Phospho (STY)]QSHDDLSNATATPSVRK_	NA	NA	NA	NA	NA	30.8709	NA	NA	NA	NA	NA	NA	NA	NA	NA	NA	NA	NA
O14523_SDISERPS[Phospho (STY)]VDDIESETGSTGALETR_	NA	NA	NA	NA	NA	75.4805	NA	NA	NA	NA	NA	NA	NA	NA	NA	NA	NA	NA
O14523_SDISERPSVDDIES[Phospho (STY)]ETGSTGALETR_	NA	NA	81.1015	81.6596	NA	NA	NA	NA	228.406	NA	NA	NA	NA	NA	NA	NA	NA	20.9717
O14544_S[Phospho (STY)]KEETDFM[Oxidation (M)]VVQQPSLASDFGK_	44.3074	88.6278	14.89	28.3139	NA	NA	NA	10.4104	NA	9.19251	20.9503	NA	23.0168	22.0879	NA	NA	NA	16.3808
O14545_ALPSLNTGSSS[Phospho (STY)]PR_	3777.87	5382.15	3379.15	3516.28	4163.85	4278.1	3770.05	3984.14	6685.1	4489.74	6062.42	6540.69	7282.94	6898.46	6969.55	6823.83	6269.63	8064.96
O14545_LDS[Phospho (STY)]QPQETS[Phospho (STY)]PELPR_	NA	NA	NA	NA	50.1776	NA	NA	NA	NA	NA	133.563	NA	199.609	105.082	106.034	NA	NA	164.551
O14545_LDSQPQETS[Phospho (STY)]PELPR_	5141.84	5435.88	4168.03	4165.82	3458.72	NA	3965	3219.37	7461.02	4003.36	5905.9	5169.86	4410.79	5163.61	4544.33	4667.42	4710.71	6169.49
O14562_GSLQPAPAQPPGDPAAQASVS[Phospho (STY)]NGEDAGGGAGR_	NA	NA	NA	NA	NA	NA	NA	NA	NA	NA	NA	NA	NA	673.81	NA	NA	NA	NA
O14562_GSLQPAPAQPPGDPAAQAS[Phospho (STY)]VSNGEDAGGGAGR_	904.101	991.52	403.062	NA	NA	NA	589.621	432.97	1285.94	314.427	NA	NA	NA	NA	NA	442.533	NA	NA
O14578_SESVVSGLDS[Phospho (STY)]PAK_	143.456	146.75	NA	154.841	88.7275	158.879	63.2707	150.005	247.225	125.26	198.34	204.838	128.86	263.79	188.526	116.577	127.027	196.639
O14578_S[Phospho (STY)]PGRPLER_	107.409	37.4843	60.1334	122.344	110.563	84.5073	90.5453	58.4421	163.257	94.0661	98.6159	108.519	179.824	124.955	62.8564	114.5	110.042	161.632
O14578_DKS[Phospho (STY)]PGRPLER_	103.299	34.7665	89.275	82.4994	30.1096	47.5976	70.9768	30.6236	147.377	23.021	90.878	55.0777	52.3498	44.1391	57.3979	42.6729	40.1381	47.2456
O14579_APPAPGPASGGS[Phospho (STY)]GEVDELFDVK_	NA	NA	NA	NA	NA	NA	NA	NA	114.577	NA	90.7192	51.6468	NA	57.8437	51.6465	NA	NA	18.791
O14579_APPAPGPAS[Phospho (STY)]GGSGEVDELFDVK_	NA	NA	NA	NA	NA	NA	NA	NA	NA	NA	NA	NA	NA	NA	NA	NA	41.2309	NA
O14594_AHHPTSQHGDLETPSS[Phospho (STY)]GDEGEILS[Phospho (STY)]AEGPPVR_	514.275	NA	217.237	245.193	NA	NA	NA	NA	NA	102.254	NA	NA	NA	NA	NA	NA	NA	NA
O14594_AHHPTSQHGDLETPSSGDEGEILS[Phospho (STY)]AEGPPVR_	7993.28	NA	3986.85	2947.46	1131.3	3902.11	2302.53	948.764	3630.03	935.067	NA	NA	NA	NA	NA	NA	NA	NA
O14594_AHHPTSQHGDLETPS[Phospho (STY)]SGDEGEILSAEGPPVR_	1758.44	NA	NA	NA	117.313	NA	NA	158.729	NA	NA	NA	NA	NA	NA	NA	NA	NA	NA
O14594_VEAHGEATATAPPS[Phospho (STY)]PAAETK_	NA	NA	NA	NA	NA	NA	NA	NA	80.2737	NA	NA	NA	NA	NA	NA	NA	NA	NA
O14613;Q8JZX9_NAIS[Phospho (STY)]LPVIGGPQALTLPTAQAPPKPPR_	77.6521	50.036	NA	NA	NA	NA	NA	NA	NA	NA	NA	NA	NA	NA	NA	NA	NA	NA
O14617_HRPS[Phospho (STY)]EADEEELAR_	87.513	77.3497	84.2614	23.4767	39.261	56.6522	98.5223	46.8907	159.676	27.0812	81.689	77.0611	30.6799	82.5196	24.1572	40.9297	33.2384	42.6552
O14617_AEGTTYRDELLT[Phospho (STY)]K_	NA	NA	NA	NA	NA	44.2259	NA	NA	195.463	37.529	NA	32.5707	NA	NA	NA	NA	NA	NA
O14617_HSSLPTES[Phospho (STY)]DEDIAPAQQVDIVTEEMPENALPS[Phospho (STY)]DEDDKDPNDPYR_	NA	NA	NA	NA	NA	NA	NA	NA	162.4	NA	NA	NA	NA	NA	NA	NA	NA	NA
O14617_KVPVPEGLDLDAWINEPLS[Phospho (STY)]DS[Phospho (STY)]ES[Phospho (STY)]EDERPR_	601.485	474.161	13.3915	20.0452	4.98466	165.078	84.1946	NA	293.324	NA	8.83352	5.46759	6.43702	36.8137	4.28077	NA	0.907505	2.59867
O14618_GRKES[Phospho (STY)]AQPPAHL_	196.901	165.225	194.542	160.586	157.055	144.472	165.417	118.203	324.417	122.654	175.057	94.9358	90.2436	172.912	98.8213	93.6698	87.1275	156.869
O14639_TAS[Phospho (STY)]LPGYGR_	4482.5	4533.79	3452.95	3346.68	3078.82	3319.99	2998.2	2451.77	6436.17	3000.23	4709.38	4108.24	3605.1	4328.11	3329.06	3125.72	3085.19	4018.52
O14639_TLS[Phospho (STY)]PTPSAEGYQDVR_	2430.49	827.185	2571.14	2215.79	2101.97	2107.88	2148.15	1874.01	2259.14	2164.37	899.744	826.599	731.371	817.92	770.885	696.918	576.022	966.766
O14639_GVS[Phospho (STY)]M[Oxidation (M)]PNM[Oxidation (M)]LEPK_	1484.16	1806.37	1154.98	1106.36	1034.55	1403.7	1115.1	1222.5	2314.3	1149.68	1179.45	1020.19	923.414	1137.71	861.28	1088.87	928.617	1435.78
O14639_TLS[Phospho (STY)]PTPS[Phospho (STY)]AEGYQDVR_	NA	NA	630.909	825.388	711.712	873.664	1045.01	892.268	846.664	NA	261.121	238.956	298.522	301.552	243.4	NA	307.819	320.503
O14639_TS[Phospho (STY)]SESIYSRPGSSIPGSPGHTIYAK_	1617.65	NA	NA	890.51	NA	935.285	NA	NA	1343.95	NA	NA	NA	NA	NA	341.784	NA	NA	NA
O14639_STS[Phospho (STY)]QGS[Phospho (STY)]INSPVYSR_	510.697	NA	472.929	645.215	491.285	597.51	595.458	NA	759.205	602.836	496.537	347.709	503.749	413.82	521.305	640.995	502.497	518.475
O14639_TSSESIYSRPGSS[Phospho (STY)]IPGSPGHTIYAK_	122.619	NA	NA	NA	NA	NA	NA	NA	NA	NA	NA	NA	NA	NA	NA	NA	NA	NA
O14639_TSSESIY[Phospho (STY)]SRPGSSIPGSPGHTIYAK_	NA	NA	NA	NA	NA	NA	NA	NA	NA	NA	45.3386	NA	NA	55.377	NA	72.7002	NA	NA
O14639_T[Phospho (STY)]LSPTPS[Phospho (STY)]AEGYQDVR_	NA	NA	NA	NA	NA	NA	NA	NA	NA	NA	NA	NA	NA	NA	NA	129.904	NA	NA
O14639_S[Phospho (STY)]SEDIIK_	194.684	NA	NA	NA	NA	NA	NA	NA	NA	NA	NA	153.544	165.245	NA	NA	NA	100.529	NA
O14639_TSS[Phospho (STY)]ESIYSR_	135.425	NA	NA	106.153	85.9416	NA	NA	NA	NA	NA	NA	NA	228.429	100.237	45.1718	116.702	158.777	NA
O14639_SS[Phospho (STY)]GREEDDEELLR_	56.8215	125.967	NA	NA	NA	NA	NA	NA	NA	NA	111.953	NA	170.455	NA	NA	NA	149.931	NA
O14639_TS[Phospho (STY)]SESIYSR_	NA	NA	NA	NA	NA	NA	NA	70.8216	NA	NA	NA	NA	NA	NA	NA	NA	NA	NA
O14639_GVS[Phospho (STY)]MPNM[Oxidation (M)]LEPK_	1036.27	908.076	1005.97	1075.84	871.789	883.259	838.876	527.957	1771.82	843.508	1229.08	1288.47	700.249	823.483	828.027	651.586	714.431	925.393
O14639_STSQGS[Phospho (STY)]INSPVYSR_	NA	NA	NA	NA	NA	NA	NA	NA	NA	NA	NA	82.8315	NA	NA	NA	NA	NA	NA
O14639_STSQGSINS[Phospho (STY)]PVYSR_	136.23	184.425	NA	NA	80.8021	141.815	86.2752	NA	NA	83.1964	269.185	150.611	NA	101.244	126.674	166.696	NA	NA
O14639_STS[Phospho (STY)]QGSINS[Phospho (STY)]PVYSR_	NA	NA	NA	NA	NA	NA	182.56	NA	NA	NA	NA	NA	NA	NA	NA	NA	NA	NA
O14639_STSQGSINSPVY[Phospho (STY)]SR_	NA	NA	NA	61.7599	NA	NA	NA	NA	190.162	NA	NA	NA	NA	NA	NA	NA	NA	127.866
O14639_DC[Carbamidomethyl (C)]LC[Carbamidomethyl (C)]QLC[Carbamidomethyl (C)]AQPM[Oxidation (M)]SSS[Phospho (STY)]PK_	NA	NA	17.3226	NA	34.7955	NA	30.0629	NA	58.1291	NA	59.7785	NA	NA	NA	NA	NA	NA	33.5426
O14639_GVS[Phospho (STY)]M[Oxidation (M)]PNMLEPK_	225.725	NA	252.306	NA	155.359	NA	NA	NA	329.297	124.214	336.636	296.401	154.275	NA	176.979	114.377	122.124	179.938
O14639_GVS[Phospho (STY)]MPNMLEPK_	113.129	60.1129	169.895	214.55	44.0952	134.969	152.416	58.3784	312.137	87.5226	280.471	247.972	58.2642	114.05	89.8888	85.9911	111.04	83.3924
O14639_YDS[Phospho (STY)]PINSASHIPSSK_	112.034	164.34	138.101	NA	54.8606	52.843	54.2794	NA	183.926	63.0655	111.611	54.8651	NA	NA	32.3906	NA	NA	127.48
O14639_Y[Phospho (STY)]DSPINSASHIPSSK_	130.399	NA	NA	NA	NA	NA	41.1375	68.8212	NA	NA	NA	NA	106.13	NA	33.8308	NA	NA	NA
O14639_TLS[Phospho (STY)]PTPSAEGYQDVRDR_	173.688	NA	NA	NA	NA	NA	NA	69.1636	227.95	NA	NA	NA	NA	NA	NA	NA	NA	NA
O14639_NGLHRPVSTDFAQYNSY[Phospho (STY)]GDVSGGVR_	NA	NA	NA	NA	NA	NA	NA	NA	NA	NA	NA	13.5234	NA	NA	NA	NA	NA	NA
O14639_NGLHRPVSTDFAQYNS[Phospho (STY)]YGDVSGGVR_	118.976	219.878	NA	39.7281	23.4289	NA	70.3095	26.1111	NA	NA	NA	NA	NA	NA	NA	NA	NA	NA
O14639_NGLHRPVSTDFAQY[Phospho (STY)]NSYGDVSGGVR_	NA	NA	31.3861	NA	NA	NA	NA	NA	117.535	NA	NA	NA	NA	NA	5.63934	NA	NA	20.6248
O14639_PGSSIPGS[Phospho (STY)]PGHTIYAK_	NA	NA	NA	NA	NA	NA	NA	NA	104.461	NA	NA	NA	NA	NA	NA	NA	NA	NA
O14639_STS[Phospho (STY)]QGSINSPVYSR_	5090.55	2754.76	4422.17	5100.65	4580.61	5092.48	4720.83	4206.31	5466.97	4344.59	3081.36	2945.07	2980.54	2741.35	2508.56	2850.07	2662.79	2816.44
O14639_TSSESIYSRPGSSIPGSPGHTIY[Phospho (STY)]AK_	NA	NA	NA	35.591	NA	46.8929	26.6428	NA	149.855	NA	NA	NA	NA	30.7958	NA	0.750584	NA	NA
O14641_HLAGYESSSTLM[Oxidation (M)]TSELESTSLGDS[Phospho (STY)]DEEDTM[Oxidation (M)]SR_	62.2935	NA	NA	NA	NA	NA	31.8928	21.3495	NA	NA	NA	NA	NA	NA	NA	0.590063	NA	NA
O14641_HLAGYESSSTLMTSELESTSLGDS[Phospho (STY)]DEEDTM[Oxidation (M)]SR_	NA	NA	40.3577	NA	NA	79.8108	57.8882	NA	NA	20.9888	NA	NA	NA	NA	NA	NA	NA	NA
O14641_DLGSVPPELT[Phospho (STY)]ASR_	NA	NA	NA	NA	NA	NA	NA	NA	57.1783	NA	NA	NA	NA	NA	NA	NA	NA	NA
O14646_ASSSGPRS[Phospho (STY)]PLDQR_	751.285	355.608	649.691	922.398	778.989	913.153	925.424	807.206	1049.5	646.856	623.233	497.649	754.322	583.179	481.053	627.166	508.346	659.585
O14646_RQIDS[Phospho (STY)]S[Phospho (STY)]EEDDDEEDYDNDK_	104.705	78.2752	NA	145.279	110.275	206.524	251.615	177.565	235.956	107.129	NA	116.236	84.8607	143.042	56.6673	102.097	181.3	153.63
O14646_SS[Phospho (STY)]PSILAVQR_	NA	NA	NA	NA	NA	NA	NA	NA	NA	NA	NA	NA	NA	NA	53.2874	NA	NA	83.5422
O14646_S[Phospho (STY)]SPSILAVQR_	149.946	NA	146.851	NA	NA	NA	NA	NA	NA	NA	NA	NA	NA	NA	NA	NA	NA	NA
O14646_ST[Phospho (STY)]PEHTWSSR_	131.677	84.9626	NA	42.9918	NA	45.6054	88.6167	NA	NA	NA	NA	NA	NA	NA	NA	NA	43.8458	NA
O14646_QIDS[Phospho (STY)]S[Phospho (STY)]EEDDDEEDYDNDK_	15.5563	12.6415	NA	17.7951	16.6797	NA	NA	NA	44.3333	24.0639	NA	NA	12.5755	NA	9.3584	NA	25.8907	NA
O14646_S[Phospho (STY)]TPEHTWSSR_	NA	NA	NA	NA	NA	NA	NA	63.4561	NA	NA	NA	NA	83.5221	NA	NA	NA	NA	NA
O14646_SPYGS[Phospho (STY)]RSPFEHSVEHK_	NA	NA	NA	NA	NA	NA	62.5305	NA	179.527	NA	NA	NA	NA	NA	NA	NA	NA	NA
O14647_EEHGIELSS[Phospho (STY)]PRHS[Phospho (STY)]DNPS[Phospho (STY)]EEGEVK_	60.6756	54.1719	43.3619	112.323	84.843	129.141	114.61	97.5013	144.978	92.9106	20.7719	29.2149	44.8722	77.0731	67.62	64.1974	70.2428	48.7508
O14647_NVSYKEDDDFET[Phospho (STY)]DS[Phospho (STY)]DDLIEM[Oxidation (M)]TGEGVDEQQDNSETIEK_	82.9314	NA	NA	32.7048	NA	NA	55.8784	NA	63.2401	NA	NA	6.49959	NA	NA	NA	NA	NA	NA
O14647_EEHGIELSS[Phospho (STY)]PRHS[Phospho (STY)]DNPS[Phospho (STY)]EEGEVKDDGLEK_	125.727	49.2201	58.1566	74.8732	30.7086	93.254	93.2696	49.4609	62.7575	19.7742	57.3278	NA	5.83087	38.3383	30.3301	8.10274	12.4411	21.7082
O14647_NVSYKEDDDFET[Phospho (STY)]DS[Phospho (STY)]DDLIEMTGEGVDEQQDNSETIEK_	NA	NA	NA	NA	13.6925	NA	22.8896	NA	NA	NA	NA	NA	NA	NA	NA	NA	NA	NA
O14647_NVSY[Phospho (STY)]KEDDDFET[Phospho (STY)]DSDDLIEM[Oxidation (M)]TGEGVDEQQDNSETIEK_	3.96964	NA	NA	NA	NA	NA	NA	NA	NA	NA	NA	3.37948	NA	NA	NA	NA	NA	NA
O14647_S[Phospho (STY)]PLDHRS[Phospho (STY)]PLER_	157.04	82.684	63.0092	114.968	130.214	138.843	73.0839	95.2144	130.693	121.875	91.7581	37.5128	59.1091	NA	29.9381	104.587	54.4609	134.333
O14647_EEHGIELS[Phospho (STY)]S[Phospho (STY)]PRHS[Phospho (STY)]DNPSEEGEVKDDGLEK_	63.3236	41.459	31.1101	53.2102	33.0033	68.7098	49.91	25.8032	76.1782	25.4589	28.5669	NA	21.0213	23.909	62.8338	15.5949	NA	33.7413
O14647_QPLPPLHPAVSDPRS[Phospho (STY)]PPSQK_	801.589	NA	407.38	NA	NA	NA	NA	NA	NA	NA	NA	NA	NA	NA	NA	NA	NA	NA
O14647_EEHGIELS[Phospho (STY)]S[Phospho (STY)]PRHS[Phospho (STY)]DNPSEEGEVK_	39.6002	41.9247	NA	NA	NA	39.3732	NA	NA	44.5517	NA	0.715997	NA	0.706875	24.4351	NA	NA	NA	21.2034
O14647_EEHGIELSS[Phospho (STY)]PR_	NA	NA	59.4539	NA	NA	NA	NA	NA	NA	NA	NA	NA	NA	NA	NA	NA	NA	NA
O14647_RS[Phospho (STY)]QGPVHITAGSEPVPIGEDEDDDLDQETFSIC[Carbamidomethyl (C)]K_	NA	NA	NA	NA	NA	NA	NA	NA	22.3663	NA	NA	NA	NA	NA	NA	NA	NA	NA
O14662_S[Phospho (STY)]IAAELDELADDR_	350.265	100.066	113.646	138.609	65.8729	170.133	122.965	103.041	376.417	139.59	27.8302	11.3359	17.2365	24.206	13.146	21.616	26.1834	11.6416
O14681_TVYLQSALSSSTS[Phospho (STY)]AEK_	1468.62	148.981	1002.99	1168.2	811.366	1289.59	1057.72	796.714	1701.37	NA	NA	NA	NA	NA	NA	NA	NA	NA
O14681_TVYLQSALSSST[Phospho (STY)]SAEK_	NA	NA	NA	NA	NA	NA	NA	NA	NA	852.064	NA	NA	NA	NA	NA	NA	NA	57.7484
O14681_FPS[Phospho (STY)]PHPS[Phospho (STY)]PAK_	1450.13	718.922	1188.86	1584.67	1266.51	1485.62	1792.07	1750.96	2025.71	1737.62	714.861	668.282	782.534	485.882	448.085	568.744	664.331	695.38
O14681_FPSPHPS[Phospho (STY)]PAK_	NA	NA	NA	NA	NA	167.187	NA	NA	344.496	NA	NA	76.1787	NA	48.9764	61.809	NA	NA	NA
O14681_FPS[Phospho (STY)]PHPSPAK_	NA	NA	159.303	141.632	NA	NA	142.201	NA	416.498	NA	NA	65.194	NA	NA	65.368	37.9268	NA	NA
O14683;Q4QQM4_KHS[Phospho (STY)]QTDLVSR_	2239.84	3589.14	1847.38	2444.08	1946.58	2200.43	1998.19	1758.03	7050.77	1623.04	7364.58	6335.32	6590.94	6174.01	4756.7	6123.84	6365.05	5013.19
O14683;Q4QQM4_HS[Phospho (STY)]QTDLVSR_	60.3285	190.367	36.1794	51.4414	60.0042	54.8796	48.2519	78.4347	170.097	29.0813	247.116	311.6	325.048	137.704	195.352	261.331	201.764	216.629
O14686_LEGPVS[Phospho (STY)]PDVEPGK_	646.99	608.83	616.853	550.417	469.687	660.019	491.074	413.825	1193.28	480.556	769.365	606.133	641.403	596.831	398.134	351.401	443.491	600.199
O14686_SGITS[Phospho (STY)]PVEK_	500.277	255.369	352.208	466.254	NA	447.772	375.029	NA	778.938	387.32	262.933	263.551	271.19	NA	NA	NA	199.54	296.058
O14686_ADT[Phospho (STY)]PGPEDGGVK_	107.128	113.209	65.7085	184.303	74.0563	87.9375	123.226	44.3453	206.177	75.9238	149.812	177.913	164.169	88.4901	40.7284	128.65	141.915	145.165
O14686_ASEPLLS[Phospho (STY)]PPPFGESR_	639.119	230.344	448.758	376.489	126.542	261.581	189.132	118.723	803.082	155.794	225.213	109.11	19.4102	150.835	63.8288	NA	38.8114	98.5746
O14686_DSEPAADGPAASEDPSATESDLPNPHVGEVS[Phospho (STY)]VLSSGSPR_	NA	NA	NA	115.936	NA	NA	NA	NA	NA	NA	NA	NA	NA	NA	NA	NA	NA	NA
O14686_S[Phospho (STY)]PDTGPDWLK_	NA	NA	NA	NA	NA	NA	NA	24.4209	60.6037	NA	42.2931	NA	NA	NA	41.1534	NA	NA	NA
O14686_DSEPAADGPAASEDPSATESDLPNPHVGEVSVLSSGS[Phospho (STY)]PR_	301.226	NA	NA	NA	NA	115.813	144.479	NA	NA	NA	127.392	NA	57.6094	99.5034	NA	NA	NA	NA
O14686_GLEGKSPDT[Phospho (STY)]GPDWLK_	NA	NA	NA	NA	NA	NA	NA	NA	NA	47.7848	NA	NA	NA	NA	NA	NA	NA	64.3923
O14686_VS[Phospho (STY)]PAAAQLADTLFSK_	101.175	90.3856	20.7505	36.2721	5.33919	16.6351	19.5824	10.9146	131.911	32.7158	27.0438	21.002	12.0664	16.0494	16.7972	NA	NA	NA
O14686_LS[Phospho (STY)]PLPVVSR_	12.033	NA	31.8566	NA	4.17445	NA	10.5623	6.8585	NA	18.2639	NA	NA	NA	NA	NA	NA	NA	5.03715
O14686_LEGPVS[Phospho (STY)]PDVEPGKEETEESK_	241.114	89.2898	256.765	331.424	108.843	245.591	NA	118.809	201.997	109.175	213.145	211.442	67.1009	70.166	87.8756	NA	78.8416	91.8407
O14686_IPNSYEVLFPES[Phospho (STY)]PAR_	308.825	NA	75.7745	NA	NA	NA	NA	NA	190.241	NA	39.2935	NA	NA	NA	NA	26.5375	NA	22.1431
O14686_ASQVEPQS[Phospho (STY)]PGLGLR_	39.4545	68.5254	30.5267	NA	NA	NA	NA	NA	76.32	NA	66.6283	33.0259	28.7104	46.8962	NA	16.7754	36.5154	41.3113
O14686_GLEGKS[Phospho (STY)]PDTGPDWLK_	NA	NA	NA	NA	NA	84.7217	NA	NA	194.1	NA	75.5654	NA	NA	82.0471	NA	NA	NA	NA
O14686_GDDGPDIADEES[Phospho (STY)]RGLEGK_	96.1666	124.149	91.1739	79.2457	105.968	117.139	51.9202	69.0815	114.56	78.8145	93.1755	74.9893	49.8865	113.756	79.8732	83.6714	63.8682	129.61
O14686_LEGPVSPDVEPGKEET[Phospho (STY)]EESK_	NA	NA	NA	NA	NA	NA	NA	NA	NA	NA	NA	NA	NA	NA	96.4683	NA	NA	NA
O14686_RPSQLPSPSSQLPT[Phospho (STY)]EAQLPPTHPGTPK_	NA	NA	NA	NA	NA	NA	NA	NA	NA	NA	NA	30.9469	NA	NA	NA	NA	NA	NA
O14686_RPS[Phospho (STY)]QLPSPSSQLPTEAQLPPTHPGTPK_	NA	NA	NA	NA	NA	NA	NA	NA	NA	NA	28.7337	NA	NA	NA	0.819685	NA	NA	NA
O14686_TLLS[Phospho (STY)]PQQQQQQQVALGPGMPAK_	24.6545	NA	NA	NA	NA	NA	NA	NA	67.3837	NA	NA	NA	NA	NA	NA	NA	NA	NA
O14686_ETAAAAAGAVGPPGSWGAEPSSPAFEQLS[Phospho (STY)]R_	NA	NA	NA	41.1017	NA	NA	NA	NA	NA	NA	NA	NA	NA	NA	NA	NA	NA	NA
O14686_PQGPTLEPPPGRVS[Phospho (STY)]PAAAQLADTLFSK_	143.392	99.2048	NA	NA	NA	NA	NA	NA	NA	NA	NA	NA	NA	NA	NA	NA	NA	NA
O14686_ETAAAAAGAVGPPGSWGAEPSS[Phospho (STY)]PAFEQLSR_	105.004	NA	NA	NA	NA	NA	NA	NA	NA	NA	NA	NA	NA	NA	NA	NA	NA	NA
O14730_VHPY[Phospho (STY)]EDSDS[Phospho (STY)]S[Phospho (STY)]EDEVDWQDTR_	NA	NA	NA	NA	NA	NA	NA	NA	NA	NA	290.478	NA	NA	NA	NA	NA	NA	NA
O14730_VHPYEDS[Phospho (STY)]DS[Phospho (STY)]S[Phospho (STY)]EDEVDWQDTR_	845.669	595.417	NA	525.011	658.321	837.953	994.67	754.765	1284.07	829.986	269.687	NA	NA	390.33	603.435	398.251	629.212	625.902
O14733_SPSSESS[Phospho (STY)]PQHPTPPARPR_	NA	NA	NA	80.4152	NA	NA	NA	NA	NA	NA	NA	NA	NA	NA	NA	NA	NA	NA
O14733_SPSSESSPQHPT[Phospho (STY)]PPARPR_	NA	NA	NA	NA	78.5431	102.518	NA	33.556	167.812	NA	NA	NA	NA	NA	NA	NA	NA	NA
O14737_VM[Oxidation (M)]DS[Phospho (STY)]DEDDDY_	200.893	64.4607	NA	73.5037	108.736	94.2252	182.405	107.263	179.936	87.067	NA	108.213	177.533	114.781	156.227	310.214	154.21	128.115
O14745_SASSDT[Phospho (STY)]SEELNSQDSPPK_	NA	NA	NA	NA	NA	NA	NA	72.6073	NA	NA	NA	NA	NA	NA	NA	NA	NA	NA
O14745_S[Phospho (STY)]ASSDTSEELNSQDSPPK_	NA	NA	NA	NA	NA	NA	NA	NA	NA	NA	NA	NA	NA	NA	NA	NA	143.092	NA
O14745_SAS[Phospho (STY)]SDTSEELNSQDSPPK_	7320.83	14322.7	6358.98	7886.88	6888.09	8524.72	8463.75	7872.54	14502.6	8238.22	14079.3	12226.2	15040.2	10496.6	10002.2	14115.2	NA	14619.1
O14745_SAS[Phospho (STY)]S[Phospho (STY)]DTSEELNSQDSPPK_	NA	171.83	NA	NA	NA	151.884	NA	93.6434	NA	NA	84.0655	NA	NA	NA	NA	NA	NA	NA
O14745_[Acetyl (Protein N-term)]S[Phospho (STY)]ADAAAGAPLPR_	303.844	391.515	310.63	319.978	254.041	343.317	316.516	365.141	455.816	375.552	452.231	400.053	313.821	433.59	340.669	325.885	417.862	406.691
O14745_SAS[Phospho (STY)]S[Phospho (STY)]DTS[Phospho (STY)]EELNSQDSPPK_	NA	NA	NA	NA	NA	NA	305.645	NA	316.789	NA	NA	NA	NA	NA	NA	NA	NA	NA
O14745_ENS[Phospho (STY)]REALAEAALES[Phospho (STY)]PRPALVR_	355.052	48.89	129.982	114.942	39.1073	122.498	119.431	78.7563	230.009	114.179	15.4097	19.1835	14.3453	13.1329	16.6456	17.8772	24.7017	14.3463
O14745_EALAEAALES[Phospho (STY)]PRPALVR_	2932.65	1119.4	931.309	630.32	243.58	623.436	289.184	213.791	2494.21	299.919	360.162	192.063	92.1484	220.219	114.847	77.5332	65.192	177.354
O14745_SASSDTSEELNSQDS[Phospho (STY)]PPK_	123.925	181.035	NA	NA	NA	121.114	NA	77.2076	NA	84.9914	102.01	114.28	121.438	92.2238	NA	191.108	163.506	167.941
O14745_SASSDT[Phospho (STY)]S[Phospho (STY)]EELNSQDSPPK_	NA	NA	NA	NA	NA	NA	NA	NA	127.361	NA	NA	NA	NA	NA	NA	NA	55.7825	NA
O14745_SASSDTSEELNS[Phospho (STY)]QDSPPK_	NA	NA	NA	NA	NA	NA	NA	NA	NA	NA	NA	NA	NA	NA	48.282	NA	NA	111.591
O14745_ENS[Phospho (STY)]REALAEAALESPRPALVR_	1188.96	433.787	180.648	149.457	86.6451	265.359	133.596	59.9525	882.092	97.0773	85.1633	38.7899	NA	112.051	38.9913	5.24685	58.809	14.4739
O14745_LVEPGS[Phospho (STY)]PAEK_	78.5481	68.0846	NA	61.0413	NA	73.8415	18.5494	57.6232	139.005	27.9953	52.8485	64.2996	94.7342	63.9645	36.8775	55.6037	61.0891	55.4226
O14745_SASS[Phospho (STY)]DT[Phospho (STY)]S[Phospho (STY)]EELNSQDSPPK_	NA	NA	NA	NA	NA	NA	NA	NA	NA	44.3001	NA	NA	NA	NA	NA	NA	NA	NA
O14757_VTSGGVS[Phospho (STY)]ESPSGFSK_	NA	NA	NA	NA	NA	217.473	73.9128	NA	NA	65.0965	NA	NA	NA	66.9101	NA	NA	NA	NA
O14757_VTSGGVSES[Phospho (STY)]PSGFSK_	NA	NA	58.1555	NA	NA	NA	NA	NA	NA	NA	NA	NA	NA	NA	NA	NA	NA	NA
O14757_VTS[Phospho (STY)]GGVSESPSGFSK_	145.376	NA	71.5573	97.0445	85.0413	NA	208.466	NA	385.46	99.5473	134.518	108.325	NA	NA	NA	NA	NA	170.329
O14757_VTSGGVSESPSGFS[Phospho (STY)]K_	NA	NA	NA	NA	NA	NA	NA	NA	NA	NA	NA	32.6088	NA	NA	NA	NA	NA	NA
O14757_VT[Phospho (STY)]SGGVSESPSGFSK_	248.771	NA	NA	NA	NA	NA	229.669	NA	NA	NA	NA	NA	NA	NA	NA	126.739	NA	180.776
O14828_KLS[Phospho (STY)]PTEPK_	2256.88	356.315	1537.74	1494.74	1650.23	1779.29	1322.56	1661.85	1610.15	1769.49	551.735	399.176	450.975	468.418	295.067	460.779	467.09	498.878
O14828_DGGNPFAEPSELDNPFQDPAVIQHRPS[Phospho (STY)]R_	2294.91	553.832	440.846	361.3	64.4864	528.832	319.969	53.9422	738.011	7.12473	55.3004	38.0088	NA	49.1035	NA	NA	44.7899	16.4069
O14828_NYGSY[Phospho (STY)]STQASAAAATAELLK_	NA	NA	NA	NA	NA	NA	NA	NA	NA	NA	6.24666	NA	NA	NA	NA	NA	NA	NA
O14867;P97302_ISES[Phospho (STY)]PEPGQR_	84.9947	NA	NA	106.92	NA	NA	NA	NA	79.0357	NA	148.401	108.381	NA	NA	41.6349	NA	174.42	100.106
O14874_ST[Phospho (STY)]SATDTHHVEMAR_	1416.99	NA	NA	1878.9	NA	33.5869	NA	390.024	NA	NA	NA	462.764	NA	NA	NA	300.521	NA	NA
O14874_S[Phospho (STY)]TSATDTHHVEMAR_	NA	NA	1277.93	NA	1276.6	1223.46	NA	NA	1819.67	889.835	695.903	NA	442.971	280.727	NA	NA	NA	NA
O14879_S[Phospho (STY)]EDTAVQHGLEGLSISK_	NA	17.4132	NA	NA	NA	NA	NA	NA	NA	NA	NA	NA	12.4226	NA	NA	NA	NA	NA
O14879_QAIELS[Phospho (STY)]PDNQYVK_	NA	NA	NA	NA	NA	NA	NA	NA	NA	NA	NA	25.5495	28.7617	NA	NA	18.76	NA	NA
O14879_DAPSGIGSIFLSASELEDGSEEM[Oxidation (M)]GQGAVSSS[Phospho (STY)]PR_	NA	556.45	NA	NA	NA	NA	NA	NA	NA	NA	NA	NA	NA	98.078	47.5617	NA	29.2213	79.5251
O14896;P97431_LQIS[Phospho (STY)]TPDIK_	425.937	NA	321.81	NA	215.257	314.824	294.17	NA	667.309	238.297	28.0777	37.8966	NA	32.4087	NA	NA	NA	NA
O14896;P97431_HAT[Phospho (STY)]RHSPQQEEENTIFK_	NA	233.11	NA	95.4613	NA	NA	NA	NA	NA	NA	NA	132.161	NA	NA	NA	38.036	NA	83.563
O14896;P97431_S[Phospho (STY)]FDSGSVR_	NA	NA	NA	NA	NA	81.6106	82.1721	60.2361	NA	NA	NA	NA	88.0073	NA	36.631	NA	NA	NA
O14907;Q9DBG9_VS[Phospho (STY)]EGGPAEIAGLQIGDK_	83.563	48.1734	49.3309	118.464	45.8698	125.73	73.293	60.7624	93.4945	52.9389	14.0782	21.116	NA	13.232	31.2171	NA	NA	NA
O14908_SAGGRPGS[Phospho (STY)]GPQLGTGR_	466.653	236.856	247.994	365.919	408.003	450.199	368.146	370.639	600.919	373.364	316.202	195.751	288.638	256.761	248.597	171.687	251.149	234.927
O14920_VRGPVSGS[Phospho (STY)]PDSM[Oxidation (M)]NASR_	NA	NA	11.3705	NA	NA	NA	NA	NA	50.6406	31.5237	33.0666	NA	30.888	27.2256	NA	58.4301	40.7792	42.9397
O14920_GPVSGS[Phospho (STY)]PDSMNASR_	NA	57.8447	NA	NA	7.87544	NA	42.9457	NA	96.1318	NA	92.9391	98.4508	97.1475	37.6248	33.3393	NA	73.6178	61.1235
O14920_VRGPVSGS[Phospho (STY)]PDSMNASR_	NA	NA	NA	19.505	NA	NA	6.98896	NA	45.2718	NA	51.5853	32.3897	45.5547	NA	NA	18.0855	NA	NA
O14920_GPVSGS[Phospho (STY)]PDSM[Oxidation (M)]NASR_	NA	NA	NA	NA	NA	NA	NA	NA	44.367	NA	NA	26.3247	32.7181	NA	32.9042	20.2902	18.3677	30.6333
O14924_ALPDSQQVPSS[Phospho (STY)]PASK_	405.935	NA	291.255	NA	308.708	NA	NA	NA	661.681	NA	NA	NA	293.407	NA	NA	NA	NA	306.766
O14924_ALPDSQQVPS[Phospho (STY)]SPASK_	NA	NA	NA	NA	NA	NA	NA	311.275	603.037	NA	NA	NA	NA	NA	NA	NA	NA	NA
O14924_ALPDSQQVPSSPAS[Phospho (STY)]K_	NA	NA	NA	NA	NA	NA	NA	NA	NA	NA	284.928	NA	NA	NA	165.013	NA	247.879	NA
O14924_S[Phospho (STY)]LDDLESATVSDGELTGADLK_	NA	43.0991	4.41959	NA	NA	NA	NA	NA	NA	NA	NA	NA	NA	9.48159	5.55776	0.680294	NA	NA
O14936;O70589_GAVLAAVS[Phospho (STY)]SHK_	NA	NA	31.2584	NA	27.2386	NA	NA	NA	NA	NA	NA	NA	NA	NA	NA	NA	NA	NA
O14950;P19105;Q3THE2_ATS[Phospho (STY)]NVFAM[Oxidation (M)]FDQSQIQEFK_	15397.6	3472.74	4489.59	2697.77	1402.48	2422.05	2489.51	NA	13425.7	NA	3619.16	3827.74	1817.59	2368.65	1806.56	871.5	2831.96	1219.76
O14950;P19105;Q3THE2_AT[Phospho (STY)]S[Phospho (STY)]NVFAM[Oxidation (M)]FDQSQIQEFK_	490.114	264.478	128.755	119.023	89.991	211.541	168.795	114.991	331.698	134.002	91.9999	31.4377	47.9746	70.2006	56.9365	25.4099	38.1498	47.9068
O14950;P19105;Q3THE2_ATS[Phospho (STY)]NVFAMFDQSQIQEFK_	1090.67	NA	NA	NA	NA	NA	60.4624	NA	294.46	NA	NA	45.5608	NA	77.0476	NA	NA	NA	NA
O14974_STGVSFWTQDS[Phospho (STY)]DENEQEQQS[Phospho (STY)]DTEEGSNK_	211.857	218.289	113.637	216.005	161.317	274.973	280.637	257.221	421.915	188.723	161.563	174.106	158.553	237.056	148.77	170.696	205.206	217.683
O14974_STGVSFWTQDSDENEQEQQS[Phospho (STY)]DTEEGSNKK_	185.105	158.338	NA	148.63	NA	NA	169.777	116.993	335.15	NA	NA	93.938	NA	212.09	177.903	126.841	NA	115.7
O14974_STGVSFWTQDSDENEQEQQSDT[Phospho (STY)]EEGSNKK_	NA	NA	NA	NA	NA	203.773	NA	NA	NA	127.349	NA	NA	148.529	NA	NA	NA	NA	NA
O14974_SGS[Phospho (STY)]YSYLEER_	1848.25	644.079	1488.38	1727.18	1372.87	1498.79	1430.34	1289.25	2001.16	1201.35	766.533	694.823	672.268	735.802	571.838	626.036	457.104	591.869
O14974_STGVSFWTQDSDENEQEQQS[Phospho (STY)]DTEEGSNK_	292.93	437.275	237.436	379.279	234.461	369.592	347.759	278.886	523.641	267.338	274.222	308.854	295.719	324.692	403.726	224.393	296.781	334.135
O14974_STGVSFWTQDSDENEQEQQS[Phospho (STY)]DT[Phospho (STY)]EEGSNKK_	NA	NA	NA	115.191	63.6673	NA	NA	NA	109.361	81.8047	NA	74.6466	NA	NA	47.7329	35.3617	NA	37.9606
O14974_STGVSFWT[Phospho (STY)]QDSDENEQEQQS[Phospho (STY)]DTEEGSNKK_	NA	NA	NA	NA	NA	NA	NA	NA	NA	NA	NA	61.6388	NA	NA	NA	NA	NA	NA
O14974_KS[Phospho (STY)]PLIESTANM[Oxidation (M)]DNNQSQK_	403.79	476.244	195.657	195.715	304.403	609.306	393.411	530.744	462.397	354.973	278.212	186.45	185.348	245.415	180.606	217.241	233.876	341.245
O14974_S[Phospho (STY)]YLTPVRDEESESQR_	219.609	272.02	NA	NA	83.3238	NA	NA	98.001	298.719	148.033	253.694	NA	119.447	296.253	NA	182.345	NA	NA
O14974_KSPLIES[Phospho (STY)]TANMDNNQSQK_	87.2869	NA	NA	NA	NA	NA	NA	NA	NA	NA	NA	NA	NA	NA	NA	NA	NA	39.1695
O14974_KS[Phospho (STY)]PLIESTANMDNNQSQK_	NA	19.4763	100.602	187.151	NA	90.4381	90.2854	NA	101.052	62.8023	NA	70.1503	NA	40.8528	21.3401	44.9012	33.8223	NA
O14974_LWAEDS[Phospho (STY)]TEK_	NA	NA	NA	NA	NA	NA	NA	NA	NA	NA	216.486	NA	NA	266.638	227.203	NA	NA	NA
O14974_LAS[Phospho (STY)]TSDIEEK_	NA	NA	174.535	212.558	157.766	NA	156.508	162.632	350.956	151.792	106.363	75.9538	NA	NA	NA	NA	NA	NA
O14974_SY[Phospho (STY)]LTPVRDEESESQR_	NA	NA	NA	NA	NA	NA	NA	NA	176.739	NA	NA	NA	NA	NA	90.716	67.0574	NA	NA
O14974_S[Phospho (STY)]TQGVTLTDLQEAEK_	NA	NA	NA	26.7053	22.4472	NA	NA	NA	NA	NA	NA	NA	NA	NA	NA	NA	NA	NA
O14974_RST[Phospho (STY)]QGVTLTDLQEAEK_	NA	NA	NA	NA	NA	NA	NA	NA	84.318	NA	NA	71.2183	NA	NA	NA	NA	NA	65.8138
O14974_RLAS[Phospho (STY)]TS[Phospho (STY)]DIEEK_	NA	NA	NA	NA	NA	NA	NA	NA	114.804	NA	54.3368	NA	31.0245	NA	NA	32.626	NA	NA
O14974_YETSSTSAGDRY[Phospho (STY)]DSLLGR_	102.095	93.2144	87.7054	69.8898	35.9705	80.6908	78.8744	NA	NA	NA	89.5435	NA	40.8659	NA	25.4466	19.0153	NA	NA
O14974_YETSSTSAGDRYDS[Phospho (STY)]LLGR_	NA	NA	NA	NA	NA	NA	NA	NA	NA	NA	NA	NA	NA	42.8437	NA	NA	NA	NA
O14974_TGS[Phospho (STY)]YGALAEITASK_	5175.72	3367.95	3737.76	3550.51	2767.08	3784.54	3500.5	2957.09	7772.96	3456.88	2879.1	2449.15	1682.53	2494.66	2259.79	1704.82	1819.36	NA
O14974_RLAS[Phospho (STY)]TSDIEEK_	423.378	187.969	337.756	289.798	150.681	271.427	237.32	156.177	617.233	211.292	191.802	162.895	61.1534	119.072	90.5969	76.2627	105.491	142.303
O14974_PLASVTNANTSSTQAAPVAVTTPTVSSGQATPTS[Phospho (STY)]PIK_	404.668	117.358	NA	NA	NA	NA	NA	NA	158.362	NA	NA	NA	NA	NA	NA	NA	NA	NA
O14976_ESESALM[Oxidation (M)]EDRDES[Phospho (STY)]EVS[Phospho (STY)]DEGGSPISSEGQEPR_	105.492	286.187	46.8828	105.481	59.2098	115.899	98.5707	93.7087	180.288	57.8026	161.352	190.871	130.895	236.764	265.056	143.563	204.732	217.339
O14976_QPGSTAQYDAGAGSPEAEPTDSDS[Phospho (STY)]PPSSSADASR_	NA	NA	NA	NA	NA	NA	NA	NA	138.723	NA	69.6497	116.33	NA	NA	NA	87.5655	143.344	113.404
O14976_ESESALMEDRDES[Phospho (STY)]EVS[Phospho (STY)]DEGGSPISSEGQEPR_	59.6957	87.8265	42.2388	77.3411	NA	39.5558	54.8175	NA	NA	26.1482	99.0792	110.665	35.8896	80.1696	98.8815	17.1586	64.7173	72.1795
O14976_QPGSTAQYDAGAGSPEAEPT[Phospho (STY)]DSDSPPSSSADASR_	NA	NA	NA	31.0763	NA	NA	NA	NA	NA	NA	NA	NA	NA	NA	66.0102	NA	NA	NA
O14976_DES[Phospho (STY)]EVS[Phospho (STY)]DEGGSPISSEGQEPR_	NA	NA	NA	17.9749	6.85368	NA	19.0313	23.7774	NA	NA	40.538	15.8019	41.43	12.3275	26.9223	21.3403	34.5544	24.934
O14976_ESESALMEDRDESEVS[Phospho (STY)]DEGGSPISSEGQEPR_	NA	NA	NA	NA	NA	297.781	NA	NA	NA	NA	114.27	NA	NA	339.732	353.61	NA	NA	NA
O14976_ESESALMEDRDES[Phospho (STY)]EVSDEGGSPISSEGQEPR_	55.1518	NA	NA	NA	NA	NA	NA	NA	NA	NA	NA	NA	20.3116	NA	NA	23.6166	NA	NA
O14976_ESESALM[Oxidation (M)]EDRDESEVSDEGGS[Phospho (STY)]PISSEGQEPR_	NA	68.0044	NA	NA	NA	NA	NA	NA	NA	NA	NA	NA	6.07712	NA	NA	NA	NA	NA
O14976_ESESALM[Oxidation (M)]EDRDES[Phospho (STY)]EVSDEGGSPISSEGQEPR_	NA	NA	NA	8.84006	NA	NA	NA	NA	NA	NA	NA	NA	NA	NA	NA	NA	NA	NA
O14976_DESEVS[Phospho (STY)]DEGGSPISSEGQEPR_	NA	NA	NA	NA	NA	NA	NA	NA	NA	NA	NA	NA	27.137	NA	NA	NA	NA	NA
O14978_LQELLGPS[Phospho (STY)]PQRDPQAVK_	33.2324	NA	5.76083	2.62733	NA	NA	0.404469	NA	23.7083	NA	NA	NA	NA	NA	NA	NA	NA	NA
O15013_YDTNNNEEEEGEQFDFDS[Phospho (STY)]GDEIPEADR_	751.645	270.413	241.44	563.714	369.938	742.197	753.604	518.378	833.217	327.062	172.874	100.951	115.447	143.098	78.7703	NA	132.382	90.2054
O15013_S[Phospho (STY)]LIAQDHR_	323.777	105.13	187.432	267.063	196.218	340.738	212.457	197.221	417.17	264.226	140.844	108.68	87.7873	92.4706	44.3572	89.3225	105.233	90.3899
O15013_SDLSSSSGSLSLS[Phospho (STY)]HGSSSLEHR_	NA	NA	NA	NA	NA	NA	NA	29.4759	NA	NA	NA	NA	NA	NA	NA	NA	24.7806	NA
O15013_SDLSSSS[Phospho (STY)]GSLSLSHGSSSLEHR_	97.89	NA	NA	NA	NA	NA	NA	NA	NA	NA	NA	NA	NA	NA	NA	NA	NA	NA
O15013_SDLSSS[Phospho (STY)]SGSLSLSHGSSSLEHR_	NA	NA	NA	NA	NA	NA	NA	NA	44.3052	NA	NA	NA	NA	NA	NA	NA	NA	NA
O15013_SDLSSSSGSLSLSHGS[Phospho (STY)]SSLEHR_	NA	NA	25.8993	NA	NA	NA	NA	NA	NA	NA	NA	NA	NA	NA	NA	NA	NA	NA
O15014_TNS[Phospho (STY)]M[Oxidation (M)]GSATGPLPGTK_	569.996	1032.11	415.288	502.764	345.977	537.426	504.102	515.861	1061.85	608.274	779.211	563.589	786.697	613.808	570.699	730.594	601.941	788.375
O15014_LVEPHS[Phospho (STY)]PSPSSK_	35.6971	NA	NA	410.535	NA	306.473	NA	217.42	905.86	142.829	701.757	364.549	115.416	320.382	147.553	255.423	240.217	51.2893
O15014_LVEPHS[Phospho (STY)]PS[Phospho (STY)]PSSK_	301.8	293.376	NA	NA	208.199	365.153	NA	342.831	439.183	391.518	423.579	320.758	NA	NA	288.92	299.048	399.956	284.958
O15014_TNS[Phospho (STY)]MGSATGPLPGTK_	148.294	NA	167.742	256.706	211.12	194.123	233.638	NA	408.536	130.779	323.639	342.612	NA	NA	NA	163.554	186.531	NA
O15014_T[Phospho (STY)]NSMGSATGPLPGTK_	NA	NA	NA	NA	NA	NA	NA	NA	NA	NA	NA	NA	268.546	NA	NA	NA	NA	164.035
O15014_RGS[Phospho (STY)]QNSSEHRPPASSTSEDVK_	NA	NA	NA	86.9062	NA	NA	68.9356	NA	117.299	NA	NA	57.158	NA	69.7247	17.3609	NA	NA	NA
O15014_RGSQNS[Phospho (STY)]SEHRPPASSTSEDVK_	NA	NA	NA	NA	NA	NA	NA	NA	NA	NA	NA	NA	NA	NA	NA	NA	NA	87.4973
O15014_LVEPHSPSPS[Phospho (STY)]SK_	NA	NA	NA	NA	NA	34.3309	NA	NA	NA	NA	NA	NA	NA	NA	NA	NA	NA	NA
O15014_LVEPHSPS[Phospho (STY)]PSSK_	461.561	NA	NA	NA	NA	NA	NA	NA	NA	NA	NA	NA	NA	NA	NA	NA	237.923	234.718
O15014_ELESPLT[Phospho (STY)]PGK_	263.52	NA	232.852	NA	194.647	226.946	137.446	153.231	592.2	NA	NA	NA	NA	NA	170.362	NA	NA	NA
O15014_APS[Phospho (STY)]LTDLVK_	533.645	501.883	473.559	440.933	286.172	576.091	276.331	275.966	952.783	395.788	502.607	396.01	193.163	491.799	334.478	313.094	306.794	382.99
O15014_IYSFTDNAPS[Phospho (STY)]PSIGGSSR_	NA	NA	NA	90.6442	64.3029	140.184	138.88	NA	105.32	NA	162.307	38.158	NA	NA	29.7688	NA	45.1713	65.2745
O15014_IYSFTDNAPSPS[Phospho (STY)]IGGSSR_	147.564	165.555	NA	NA	NA	NA	NA	NA	NA	69.4974	NA	NA	NA	NA	NA	28.0862	NA	NA
O15014_TNS[Phospho (STY)]PAYS[Phospho (STY)]DIS[Phospho (STY)]DAGEDGEGK_	NA	NA	NA	22.0917	27.5276	NA	NA	NA	NA	40.0651	NA	NA	NA	NA	NA	NA	NA	NA
O15014_TNS[Phospho (STY)]PAYSDISDAGEDGEGK_	NA	NA	14.7692	NA	NA	NA	NA	NA	NA	NA	NA	NA	NA	NA	25.6457	NA	NA	NA
O15014_IYSFTDNAPSPSIGGS[Phospho (STY)]SR_	NA	NA	NA	NA	NA	NA	NA	NA	NA	NA	NA	NA	NA	49.0561	NA	NA	NA	NA
O15014_T[Phospho (STY)]LFPPQPQSK_	25939	NA	18280.7	17473.8	NA	17103.4	14391.4	NA	NA	NA	NA	NA	NA	NA	2828.9	NA	NA	NA
O15014_LENTTPTQPLTPLHVVTQNGAEAS[Phospho (STY)]SVK_	NA	81.6254	NA	NA	NA	NA	NA	NA	NA	NA	NA	NA	NA	NA	NA	NA	NA	NA
O15014_LENTTPTQPLT[Phospho (STY)]PLHVVTQNGAEASSVK_	115.544	NA	NA	NA	NA	12.2815	NA	NA	NA	NA	NA	NA	NA	NA	NA	NA	NA	NA
O15015_GC[Carbamidomethyl (C)]QTEASSERPFS[Phospho (STY)]C[Carbamidomethyl (C)]EVC[Carbamidomethyl (C)]GR_	118.427	115.53	NA	NA	NA	NA	NA	82.1096	NA	47.6689	177.593	108.159	53.4787	100.499	NA	NA	NA	NA
O15015_GC[Carbamidomethyl (C)]QTEAS[Phospho (STY)]SERPFSC[Carbamidomethyl (C)]EVC[Carbamidomethyl (C)]GR_	NA	NA	NA	NA	NA	NA	72.2454	NA	NA	NA	NA	NA	NA	NA	NA	NA	NA	NA
O15018_TSVDTGQVSRPENPSQPAS[Phospho (STY)]PR_	230.647	80.2174	140.472	179.016	89.8648	212.445	153.055	190.703	275.07	125.529	NA	NA	62.579	NA	40.0269	29.9341	90.862	38.2163
O15018_TSVDTGQVSRPENPS[Phospho (STY)]QPASPR_	NA	NA	NA	NA	NA	NA	NA	NA	NA	NA	NA	NA	NA	44.6944	NA	NA	NA	NA
O15018_QAS[Phospho (STY)]LPGSPQALR_	NA	NA	NA	240.632	123.218	NA	194.323	NA	NA	NA	71.6885	78.5503	NA	74.484	NA	NA	NA	NA
O15018_ANS[Phospho (STY)]LVTLGSHR_	441.255	246.389	206.848	217.642	149.515	173.714	195.57	132.734	599.814	116.663	166.044	115.45	52.3793	72.3329	NA	68.5348	NA	118.401
O15018_S[Phospho (STY)]FENLANADRPVAK_	249.997	82.4166	193.973	183.617	183.469	214.232	156.022	126.72	303.693	168.072	75.4497	48.059	50.2504	51.1905	64.6069	29.7449	39.587	60.0003
O15018_AEPVPGGQTSS[Phospho (STY)]PR_	NA	NA	NA	NA	NA	NA	NA	NA	213.644	NA	NA	NA	NA	NA	NA	NA	NA	NA
O15018_ALS[Phospho (STY)]MPDLDK_	87.6413	31.1647	99.5422	139.962	51.2789	107.875	55.4895	41.29	143.717	76.7998	32.6548	35.57	31.9072	48.9594	6.90061	25.8463	9.07101	44.3701
O15018_ARS[Phospho (STY)]PVRLPHEGSPSPGEK_	249.448	80.9692	146.438	125.936	88.6385	222.65	153.221	82.4429	240.286	123.336	56.2115	16.2523	18.8665	27.2124	NA	20.8664	32.3047	NA
O15018_SLS[Phospho (STY)]TTQVESPWR_	NA	NA	54.379	NA	NA	61.3715	NA	NA	NA	30.6395	NA	NA	NA	NA	NA	NA	NA	NA
O15018_S[Phospho (STY)]LSTTQVESPWR_	NA	NA	NA	NA	NA	NA	NA	23.5332	NA	NA	NA	NA	NA	NA	NA	NA	NA	NA
O15018_SASPNFNTSGGAS[Phospho (STY)]AGGSDEGSSSSLGR_	NA	NA	NA	NA	NA	NA	48.2056	NA	NA	NA	NA	NA	6.76299	NA	NA	NA	NA	NA
O15018_TDFQS[Phospho (STY)]SDC[Carbamidomethyl (C)]LAR_	NA	NA	NA	NA	NA	NA	NA	NA	NA	NA	NA	NA	30.9103	NA	NA	31.9593	NA	37.2371
O15018_ENS[Phospho (STY)]AEDLLR_	94.6264	46.5798	100.222	101.18	46.3366	92.3264	109.592	62.3215	100.331	111.908	NA	34.5753	22.7537	NA	NA	33.0336	NA	32.246
O15018_ADSGPVS[Phospho (STY)]PAASR_	42.9953	NA	47.1917	75.9054	NA	45.9946	33.1588	43.7166	80.32	21.7873	NA	NA	NA	NA	NA	NA	NA	NA
O15020_AM[Oxidation (M)]T[Phospho (STY)]M[Oxidation (M)]PPVSPVGAEGPVVLR_	NA	554.54	NA	30.9608	8.23275	52.368	NA	NA	258.302	NA	196.283	134.575	77.2066	176.584	51.7145	22.5055	53.709	174.743
O15020_LEHSSFPEGPGPGS[Phospho (STY)]GDEANGPRGER_	NA	NA	NA	NA	NA	NA	NA	NA	NA	NA	NA	NA	NA	NA	NA	NA	NA	58.6661
O15020_LEHSSFPEGPGPGS[Phospho (STY)]GDEANGPR_	1325.13	568.139	799.512	922.752	694.6	925.455	1007.27	812.121	1353.61	600.046	390.729	322.313	265.144	430.786	362.225	345.481	366.313	418.429
O15021_S[Phospho (STY)]AGNIPLSPLAR_	NA	850.028	NA	NA	NA	NA	NA	15.9459	528.128	NA	752.391	652.081	513.042	706.062	617.216	560.607	554.032	656.203
O15021_TELPS[Phospho (STY)]PESAQSPSPSGDVR_	NA	127.301	NA	NA	NA	NA	NA	NA	49.3863	NA	133.346	NA	96.8399	NA	NA	NA	115.647	NA
O15021_ALS[Phospho (STY)]VTATVGETK_	NA	181.245	NA	NA	NA	NA	NA	NA	168.067	NA	131.197	136.398	57.8602	157.483	94.4101	73.7532	75.4412	74.2931
O15021_TELPSPES[Phospho (STY)]AQSPSPSGDVR_	NA	NA	NA	NA	NA	NA	NA	NA	NA	NA	NA	87.787	NA	NA	NA	87.8649	116.726	NA
O15021_PGLVAPES[Phospho (STY)]PVRK_	NA	127.542	NA	NA	NA	NA	NA	NA	66.8217	NA	77.2993	48.9247	23.6305	62.9103	38.1611	25.3797	35.352	35.4212
O15027_FTGS[Phospho (STY)]FDDDPDPHRDPYGEEVDRR_	NA	5721.07	1886.66	1928.9	NA	1849.39	1412.09	NA	NA	NA	NA	1379.03	NA	2522.81	NA	NA	1198.95	NA
O15027_QIDSS[Phospho (STY)]PVGGETDETTVSQNYR_	1017.95	1179.76	1446.94	1747.12	733.481	1862.73	1818.98	708.087	2404.01	1218.39	1704.63	1593.65	794.41	1864.25	1769.08	862.854	635.774	1706.59
O15027_GSVS[Phospho (STY)]QPST[Phospho (STY)]PS[Phospho (STY)]PPKPTGIFQTSANSSFEPVK_	1063.29	1281.81	NA	378.436	NA	652.914	345.552	NA	1169.48	NA	NA	228.511	NA	281.618	NA	NA	NA	NA
O15027_AQQELVPPQQQAS[Phospho (STY)]PPQLPK_	13679.8	10221.3	11445.5	12509.2	5834.27	13779.4	11373.8	5696.77	19199.9	5815.75	7051	4532.17	3940.12	6768.23	5293.24	3829.61	4377.05	5223.45
O15027_ADSGPTQPPLSLS[Phospho (STY)]PAPETK_	414.384	1854.62	3162.42	3248.23	2378.9	3586.17	3589.19	2254.93	5047.46	2516.4	1827.49	1958.97	1507.64	2524.93	1995.7	1552.39	1767.68	1961.96
O15027_S[Phospho (STY)]LHSAHSLASR_	920.109	603.85	519.125	618.781	411.84	570.685	516.543	554.572	1437	475.227	345.424	281.759	278.609	179.658	191.581	248.308	265.15	409.694
O15027_RSS[Phospho (STY)]LSSHSHQSQIYR_	537.535	1238.86	566.377	446.555	245.596	359.692	NA	NA	76.4618	NA	844.845	520.341	188.307	593.581	413.022	279.382	296.341	NA
O15027_SS[Phospho (STY)]LSSHSHQSQIYR_	NA	391.669	139.262	227.221	85.978	283.884	142.722	103.008	NA	NA	341.304	193.615	212.218	289.574	211.319	NA	NA	298.81
O15027_GSVSQPST[Phospho (STY)]PS[Phospho (STY)]PPKPTGIFQTSANSSFEPVK_	181.964	396.9	NA	67.5777	NA	NA	47.8636	NA	227.381	NA	NA	NA	NA	62.302	NA	NA	NA	21.4736
O15027_RSSLSSHS[Phospho (STY)]HQSQIYR_	NA	NA	NA	NA	NA	NA	NA	NA	NA	185.739	NA	NA	NA	NA	NA	NA	NA	NA
O15027_SNFSSGPGFPEYGYPADTVWPAM[Oxidation (M)]EQVSSRPT[Phospho (STY)]S[Phospho (STY)]PEK_	NA	1169.89	NA	NA	97.6285	567.341	459.805	70.6801	NA	NA	NA	NA	NA	230.83	NA	NA	NA	NA
O15027_GSVS[Phospho (STY)]QPSTPSPPK_	NA	NA	NA	NA	NA	NA	NA	NA	NA	NA	77.2759	NA	NA	NA	NA	NA	NA	NA
O15027_ADSGPTQPPLS[Phospho (STY)]LS[Phospho (STY)]PAPETK_	NA	NA	NA	NA	39.9317	59.0844	50.0783	37.2464	83.3587	NA	NA	NA	49.6473	18.9601	32.4253	31.4813	NA	NA
O15027_S[Phospho (STY)]VHS[Phospho (STY)]EHS[Phospho (STY)]ARS[Phospho (STY)]LHSAHSLASR_	53.5473	11.1132	7.13846	24.9529	18.8948	22.3487	NA	30.9841	57.9329	44.4357	NA	19.1379	NA	17.1489	9.97157	NA	NA	NA
O15027_SLHS[Phospho (STY)]AHSLASR_	NA	NA	NA	NA	NA	NA	NA	NA	NA	15.1898	NA	NA	NA	NA	NA	NA	NA	NA
O15027_YPEPERPS[Phospho (STY)]SR_	NA	96.9365	NA	NA	NA	NA	NA	NA	NA	NA	55.8585	NA	NA	NA	NA	NA	NA	NA
O15027_LLPSAPQT[Phospho (STY)]LPDGPLASPAR_	NA	NA	NA	NA	NA	65.6443	NA	NA	NA	NA	NA	NA	NA	NA	NA	NA	NA	NA
O15027_SVFWASS[Phospho (STY)]PYR_	NA	NA	NA	NA	24.1109	NA	NA	NA	NA	NA	NA	NA	NA	NA	NA	NA	NA	NA
O15027_ADS[Phospho (STY)]GPTQPPLSLSPAPETK_	NA	NA	NA	NA	NA	NA	NA	NA	62.8173	NA	34.8828	NA	NA	NA	34.2814	NA	NA	NA
O15027_SVFWASSPY[Phospho (STY)]R_	86.6873	NA	45.3041	NA	24.7987	NA	NA	NA	NA	NA	NA	NA	NA	NA	NA	NA	NA	NA
O15027_LLPSAPQTLPDGPLAS[Phospho (STY)]PAR_	948.274	611.778	324.285	194.755	101.468	268.724	24.0549	45.9606	949.046	91.4884	157.826	95.7391	40.5729	161.936	49.8405	29.2632	41.8899	65.9171
O15027_FANLT[Phospho (STY)]PSR_	110.152	81.0382	142.796	NA	44.3976	NA	NA	NA	216.75	NA	160.141	NA	68.5368	91.2249	NA	45.2036	NA	80.7095
O15027_SVFWAS[Phospho (STY)]SPYR_	NA	NA	NA	NA	NA	NA	NA	NA	113.291	NA	NA	NA	NA	NA	NA	NA	NA	NA
O15027_S[Phospho (STY)]LHS[Phospho (STY)]AHSLASR_	NA	NA	NA	NA	NA	39.5357	22.0046	22.2209	52.647	16.1035	NA	NA	14.6573	NA	NA	NA	7.39106	28.9688
O15027_SNFSSGPGFPEYGYPADTVWPAM[Oxidation (M)]EQVSSRPTS[Phospho (STY)]PEK_	876.661	931.736	216.079	NA	NA	311.286	154.867	NA	439.466	NA	176.111	NA	NA	114.255	NA	NA	NA	NA
O15027_YPEPERPSS[Phospho (STY)]R_	NA	NA	61.2151	NA	NA	NA	NA	NA	162.593	NA	NA	68.5126	NA	86.78	30.9666	NA	NA	67.7368
O15027_FT[Phospho (STY)]GSFDDDPDPHRDPYGEEVDR_	NA	NA	NA	NA	NA	NA	62.9718	NA	NA	NA	NA	NA	NA	NA	NA	NA	NA	NA
O15027_FTGS[Phospho (STY)]FDDDPDPHRDPYGEEVDR_	NA	NA	45.7441	NA	NA	NA	NA	NA	NA	NA	NA	NA	NA	NA	NA	NA	NA	NA
O15027_VLSSAASLPGSELPSSRPEGSQGGELS[Phospho (STY)]R_	NA	NA	NA	NA	NA	NA	NA	NA	NA	29.1807	NA	28.6516	NA	NA	NA	NA	NA	NA
O15027_VLSSAASLPGSELPSSRPEGS[Phospho (STY)]QGGELSR_	226.309	NA	NA	NA	NA	94.8389	NA	NA	143.202	NA	10.1986	NA	NA	NA	NA	NA	NA	NA
O15027_GSVS[Phospho (STY)]QPS[Phospho (STY)]T[Phospho (STY)]PS[Phospho (STY)]PPKPTGIFQTSANSSFEPVK_	NA	167.404	NA	NA	NA	NA	NA	NA	77.3929	NA	NA	NA	NA	NA	NA	NA	NA	NA
O15027_GSVSQPSTPSPPKPT[Phospho (STY)]GIFQTSANSSFEPVK_	753.351	NA	NA	NA	NA	NA	NA	NA	NA	NA	NA	NA	NA	NA	NA	NA	NA	NA
O15027_GSVSQPSTPS[Phospho (STY)]PPKPTGIFQTSANSSFEPVK_	767.778	586.554	NA	90.8957	NA	134.41	58.9202	NA	NA	NA	NA	NA	NA	30.6668	NA	NA	NA	30.4021
O15027_VLSSAAS[Phospho (STY)]LPGSELPSSRPEGSQGGELSR_	383.349	31.9098	157.725	70.4345	NA	105.209	63.514	37.1527	NA	NA	NA	NA	NA	NA	NA	NA	NA	NA
O15027_SPDPGIVPQEAPVGNSLSELS[Phospho (STY)]EENFDGK_	NA	NA	NA	NA	NA	NA	33.8385	NA	NA	NA	NA	NA	NA	NA	NA	NA	NA	NA
O15027_S[Phospho (STY)]PDPGIVPQEAPVGNSLSELSEENFDGK_	99.1943	51.6754	44.2384	35.5044	NA	58.2121	49.0634	31.572	103.177	NA	26.1605	NA	NA	NA	NA	NA	22.6511	NA
O15027_FTGSFDDDPDPHRDPY[Phospho (STY)]GEEVDR_	NA	NA	NA	NA	0.674704	NA	NA	NA	NA	NA	NA	NA	NA	NA	NA	NA	NA	NA
O15027_FTGSFDDDPDPHRDPY[Phospho (STY)]GEEVDRR_	NA	NA	NA	NA	NA	NA	NA	NA	NA	NA	NA	NA	NA	NA	3.79733	NA	NA	NA
[truncated: 25,830 more rows]

## Sheet: Table S4
Table S4. Spearman correlation between manual procedure and AUTO-SP for phosphopeptide enrichment using magnetic Fe-NTA beads. Related to Figure S2
[truncated: 17 more rows]

[truncated: 4 more sheets: Table S5, Table S6, Table S7, Table S8]
